# Supplementary material for: Transipedia.org: k-mer-based exploration of large RNA sequencing datasets and application to cancer data
Source: Genome Biol. 2024 Oct 10;25:266. doi: 10.1186/s13059-024-03413-5 (PMC11468207; doi:10.1186/s13059-024-03413-5)
Supplement: Supplementary file 2 — Additional file 2: Supplementary tables. Table S1. 61-nt mutation probes. Table S2. Effect of unicity and low complexity masking on mutation and fusion calls. Table S3. List of the 911 False positive mutations calls. Table S4. Subset of 78 putative false positive mutations reanalysed with CRAC or countTags. Table S5. Subset of 44 putative FP mutations analyzed at the DNA level by WES data. Table S6. 51-nt fusion probes. Table S7. CCLE cell lines with high countsof SF3B1-related neojunctions. Table S8. Results of cross-cohort queries. Table S9. RNA-seq datasets used in study. Table S10. List of cancer genes used for mutation detection. [file 13059_2024_3413_MOESM2_ESM.xlsx]

## Sheet: S1
Table S1. 61-nt mutation probes
Probe	Mutation (HG19 coord.)	Gene	SRR|AF|VAF	SRR count
GGAGCGAAATCTCCCTCCAAAAGTGGTGCTTAGACACCCAAAAGTCCACCTGAACACTATG	5_112175390_C_T	APC	SRR8616194|15:0|100,SRR8616200|71:0|100,SRR8615996|29:0|100	3
AGCAGGAATGTGTTTCTCCATACAGGTCACGGGGGAGCCAATGGTTCAGAAACAAATCGAG	5_112174605_-_G	APC	SRR8616192|14:0|100	1
AGGCACAAAGCTGTTGAATTTTCTTCAGGAACGAAATCTCCCTCCAAAAGTGGTGCTCAGA	5_112175363_G_A	APC	SRR8615987|11:12|48	1
GTTGCAGGAATGTATAAGCTCCGCAATGCCAAAAAAAGAAAAAGCCTTCAAGACTCAAGGG	5_112177435_-_A	APC	SRR8615592|6:30|17,SRR8615476|50:43|54	2
GGCACTGAAGATGGAGAACTCAAATCTTCGGCAAGAGCTAGAAGATAATTCCAATCATCTT	5_112090659_A_G	APC	SRR8615929|40:36|53	1
TGCCATGCCAACAAAGTCATCACGTAAAGCAAAAAAAGCCAGCCCAGACTGCTTCAAAATT	5_112176064_-_A	APC	SRR8615510|6:28|18,SRR8615235|10:13|43	2
CAGGCTACGCTATGCTCTATGAAAGGCTGCTTGAGAGCACTTGTGGCCCAACTAAAATCTG	5_112163653_A_T	APC	SRR8615800|31:13|70	1
AATTATAGCATAAAATATAATGAAGAGAAATGTCATGTGGATCAGCCTATTGATTATAGTT	5_112174802_C_T	APC	SRR8615302|42:22|66,SRR8615533|16:42|28	2
TAAGAAGAAAATTGGAGGAATCTGCTTCATCTGAATCTCTTTCTCCATCATCTAGACCAGC	5_112178676_T_C	APC	SRR8615878|40:24|62	1
CTTTAAGGAATCTCATGGCAAATAGGCCTGTGAAGTACAAGGATGCCAATATTATGTCTCC	5_112173495_C_T	APC	SRR8616125|11:37|23	1
TTCTATTAACCAAGAAACAATACAGACTTACTGTGTAGAAGATACTCCAATATGTTTTTCA	5_112175077_T_C	APC	SRR8615569|11:19|37	1
GAAAAAGATAGAAGTTTGGAGAGAGAACGCAGAATTGGTCTAGGCAACTACCATCCAGCAA	5_112173860_G_A	APC	SRR8615776|18:4|82	1
GTACAACTTATCCTGTTTATACTGAGAGCAGTGATGATAAACACCTCAAGTTCCAACCACA	5_112174536_C_G	APC	SRR8615237|9:19|32	1
TTGACACCAATCGACATGATGATAATAGGTGAGACAATTTTAATACTGGCAACATGACTGT	5_112173723_C_G	APC	SRR8616146|28:0|100	1
TGTAACCATACCTGAATTGGATGACAATAAGGCAGAGGAAGGTGATATTCTTGCAGAATGC	5_112176442_A_G	APC	SRR8615273|27:21|56	1
TAGACTTCCAATCAATAGGTCAGGAACCTGTAAACGTGAGCACAGCAAACATTCATCATCC	5_112178932_G_T	APC	SRR8615270|16:109|13	1
CCTTCATCTAATGCCAAGAGGCAGAATCAGGTCCATCCAAGTTCTGCACAGAGTAGAAGTG	5_112174982_C_G	APC	SRR8615783|11:21|34	1
AATCAAATGAAAACCAAGAGAAAGAGGCAGAAAAAAACTATTGATTCTGAAAAGGACCTAT	5_112175952_-_A	APC	SRR8615765|19:0|100,SRR8616145|35:0|100,SRR8615875|19:17|53,SRR8615792|25:0|100,SRR8616032|12:15|44,SRR8615633|14:0|100,SRR8616141|39:11|78,SRR8615636|22:32|41,SRR8615580|18:0|100,SRR8616044|20:29|41	10
CCACCACCTCCTCAAACAGCTCAAACCAAGTGAGAAGTACCTAAAAATAAAGCACCTACTG	5_112175639_C_T	APC	SRR8615563|21:0|100,SRR8615854|18:8|69,SRR8615399|3:8|27,SRR8616024|19:0|100,SRR8615516|38:1|97,SRR8616022|9:31|22	6
CCAGCAGACTGCAGGGTTCTAGTTTATCTTAAGAATCAGCCAGGCACAAAGCTGTTGAATT	5_112175322_C_A	APC	SRR8616139|27:0|100	1
TCAGATGATGATGATATTGAAATACTAGAATAATGTATTATTTCTGCCATGCCAACAAAGT	5_112176020_G_T	APC	SRR8615297|25:0|100	1
AGGAATCTGCTTCATTTGAATCTCTTTCTCTATCATCTAGACCAGCTTCTCCCACTAGGTC	5_112178691_C_T	APC	SRR8615280|83:0|100	1
ACACAAGCTATTGCAAAGCAGCCAATAAATGGAGGTCAGCCTAAACCCATACTTCAGAAAC	5_112177049_C_G	APC	SRR8615949|18:0|100	1
ACAAGCTATTGCAAAGCAGCCAATAAATCGGGGTCAGCCTAAACCCATACTTCAGAAACAA	5_112177051_A_G	APC	SRR8615949|18:0|100	1
GAACTAGATACACCAATAAATTATAGTCTTTAATATTCAGATGAGCAGTTGAACTCTGGAA	5_112174379_A_T	APC	SRR8615573|10:0|100	1
GATCTCTTGATTTTATTTCAGGCAAATCCTAAGAGAACAACTGTCTACAAACTTTATTACA	5_112173260_AG_-	APC	SRR8615875|7:15|32	1
AGAATGCATTAATTCTGCTATGCCCAAAGGCAAAAGTCACAAGCCTTTCCGTGTGAAAAAG	5_112176496_G_C	APC	SRR8615974|40:22|65	1
ATACACCAATAAATTATAGTCTTAAATATTAAGATGAGCAGTTGAACTCTGGAAGGCAAAG	5_112174386_C_A	APC	SRR8616140|10:0|100	1
AGCAGTTGAACTCTGGAAGGCAAAGTCCTTTACAGAATGAAAGATGGGCAAGACCCAAACA	5_112174422_C_T	APC	SRR8616140|12:0|100	1
ATGAAATAAAACAAAGTGAGCAAAGACAATGAAGGAATCAAAGTACAACTTATCCTGTTTA	5_112174494_C_G	APC	SRR8616140|10:0|100	1
GCAGCCCAGATTGCCAAAGTCATGGAAGAAATGTCAGCCATTCATACCTCTCAGGAAGACA	5_112173971_G_A	APC	SRR8616029|48:2|96	1
AAAAACCCTTTACAAGTAATAAAGGCCCACAAATTCTAAAACCAGGGGAGAAAAGTACATT	5_112177788_G_A	APC	SRR8615971|40:44|48	1
GAGAGAGAGTGGACCTAAGCAAGCTGCAGTTAATGCTGCAGTTCAGAGGGTCCAGGTTCTT	5_112175707_A_T	APC	SRR8616152|27:23|54	1
TGAAGAGAAACGTCATGTGGATCAGCCTATGGATTATAGTTTAAAATATGCCACAGATATT	5_112174822_T_G	APC	SRR8616114|9:11|45	1
CAGAGGTCATCTCAGAACAAGCATGAAACCAGCTCACATGATGCTGAGCGGCAGAATGAAG	5_112137003_G_A	APC	SRR8616149|48:65|42,SRR8615394|43:57|43,SRR8616210|30:39|43	3
GGTCCAGGTTCTTCCAGATGCTGATACTTTTTACATTTTGCCACGGAAAGTACTCCAGATG	5_112175755_A_-	APC	SRR8615829|49:0|100	1
GAATCAAATGAAAACCAAGAGAAAGAGGCATAAAAAACTATTGATTCTGAAAAGGACCTAT	5_112175951_G_T	APC	SRR8615422|50:2|96	1
CTGATAGATCAGAAAGACCTGTATTAGTACCCCAGTCAACTTTCATCAAAGAAGCTCCAAG	5_112178607_G_C	APC	SRR8615422|107:1|99	1
CTAGAAGCAGAATTAGATGCTCAGCACTTACCAGAAACTTTTGACAATATAGACAATTTAA	5_112173599_T_C	APC	SRR8615490|18:12|60	1
ACTGAGAGCACTGATGATAAACACCTCAAGTCCAACCACATTTTGGACAGCAGGAATGTGT	5_112174556_T_-	APC	SRR8615680|11:10|52	1
GAAGAAAAGGAAAAAGACTGGTATTACGCTTAACTTCAGAATCTCACTAAAAGAATAGATA	5_112111384_C_T	APC	SRR8615462|11:19|37	1
AGCCCCAGTGATCTTCCAGATAGCCCTGGATAAACCATGCCACCAAGCAGAAGTAAAACAC	5_112175576_C_T	APC	SRR8615462|29:12|71,SRR8615856|21:16|57	2
TTCTAATCATGGAATTAATCAAAATGTAAGGCAGTCTTTGTGTCAAGAAGATGACTATGAA	5_112174669_C_G	APC	SRR8615992|42:0|100,SRR8615867|5:16|24	2
CAGCTGAAGATGAAATAGGATGTAATCAGATGACACAGGAAGCAGATTCTGCTAATACCCT	5_112175166_C_T	APC	SRR8615469|8:0|100	1
CAGCAAATCGAAAAGGACATACTTCGTATATGACAGCTTTTACAGTCCCAAGCAACAGAAG	5_112128191_C_T	APC	SRR8615938|14:29|33,SRR8615600|8:41|16,SRR8615935|6:38|14,SRR8615576|10:52|16	4
CCAATCGACATGATGATAATAGGTCAGACAGTTTTAATACTGGCAACATGACTGTCCTTTC	5_112173729_A_G	APC	SRR8616053|40:20|67	1
CTGTTTCTAAAACAGAGGATGTTTGGGTGAAAATTGAGGACTGTCCCATTAACAATCCTAG	5_112179270_G_A	APC	SRR8615333|24:15|62	1
ATGAGAGAAATGCACTTAGAAGAAGCTCTGGTGCCCATACACATTCAAACACTTACAATTT	5_112174071_C_G	APC	SRR8615773|9:10|47	1
TCAGCCTATTGATTATAGTTTAAAATATGCTACAGATATTCCTTCATCACAGAAACAGTCA	5_112174843_C_T	APC	SRR8615924|13:0|100	1
AAGCCCCAGTGATCTTCCAGATAGCCCTGGACACCAAGCAGAAGTAAAACACCTCCACCAC	5_112175576_CAAACCATGC_-	APC	SRR8615924|2:0|100	1
CAGGCTATGCTCCTAAATCATTTCATGTTGGAGATACCCCAGTTTGTTTCTCAAGAAACAG	5_112177335_A_G	APC	SRR8615229|22:36|38	1
GACAGAGGGGCAGCAACTGATGAAAAGTTAAAGAATTTTGCTATTGAAAATACTCCGGTTT	5_112177145_C_A	APC	SRR8615492|20:36|36	1
TGGTTCAGAAACAAATCGAGTGGGTTCTAAACATGGAATTAATCAAAATGTAAGCCAGTCT	5_112174645_T_A	APC	SRR8615265|15:14|52	1
GTGATTATGTTTTTGACACCAATCGACATGGTGATAATAGGTCAGACAATTTTAATACTGG	5_112173711_A_G	APC	SRR8615879|18:9|67	1
TAGAAATGGAATAAGTCCTCCTAACAAATTTTCTCAACTTCCAAGGACATCATCCCCTAGT	5_112178317_A_T	APC	SRR8615879|23:44|34	1
TAGTCCCAGAAATATGGGTGGCATATTAGGGGAAGATCTGACACTTGATTTGAAAGATATA	5_112177510_T_G	APC	SRR8615777|28:1|97,SRR8615551|19:28|40	2
AGTTCTCGTTCTGAAAAAGATAGAAGTTTGTAGAGAGAACGCGGAATTGGTCTAGGCAACT	5_112173848_G_T	APC	SRR8616032|6:14|30	1
CTCTTGCCCTTTTTAAATTAGGGGGACTACGGGCCATTGCAGAATTATTGCAAGTGGACTG	5_112162814_A_G	APC	SRR8615609|14:16|47	1
TAACTAATTAGGTTTCTTGTTTTATTTTAGTGAAGAATAGCCAGAATTCAGCAAATCGAAA	5_112128143_C_T	APC	SRR8615593|7:26|21	1
GATAAGCTCCCAAATAATGAAGATAGAGTCCGAGGAAGTTTTGCTTTTGATTCACCTCATC	5_112176794_A_C	APC	SRR8615738|54:55|50	1
TATCTAGACAAGCTTCGTCTGATTCAGATTGCATCCTTTCCCTGAAATCAGGAATCTCTCT	5_112177692_C_G	APC	SRR8615260|18:38|32	1
CTCTGCTGCCCATACACATTCAAACACTTATAATTTCACTAAGTCGGAAAATTCAAATAGG	5_112174096_C_T	APC	SRR8615835|37:12|76,SRR8615505|21:16|57	2
GAACGTACCCCATTCAGTTCTAGCAGCTCACGCAAACACAGTTCACCTAGTGGGACTGTTG	5_112179593_A_C	APC	SRR8616003|57:1|98	1
TCCTTTCCCTGAAATCAGGAATCTCTCTGGTATCACCATTTCATCTTACACCTGATCAAGA	5_112177725_G_T	APC	SRR8615691|7:24|23	1
GGGGCACAGTCAGGTGAATTTGAAAAACGACATACCATTCCTACAGAAGGCAGAAGTACAG	5_112176353_G_C	APC	SRR8615322|90:57|61	1
TAAAAGAAAATGAATTTTCTCCCACAAATATTACTTCTCAGACCGTTTCCTCAGGTGCTAC	5_112179165_G_T	APC	SRR8615322|92:54|63	1
GCCCACCCCTTAAGACTCCAGCCTCCAAAAACCCTAGTGAAGGTCAAACAGCCACCACTTC	5_112178070_G_A	APC	SRR8615483|7:54|11	1
TACCCAGCCGACCTAGCCCATAAAATACATGGTGCAAATCATATGGATGATAATGATGGAG	5_112174319_A_G	APC	SRR8615735|12:18|40	1
AATAAATTATAGTCTTAAATATTCAGATGACCAGTTGAACTCTGGAAGGCAAAGTCCTTCA	5_112174393_G_C	APC	SRR8615735|7:12|37	1
CAGCACCCTAGAACCAAATCCAGCAGACTGTAGGGTTCTAGTTTATCTTCAGAATCAGCCA	5_112175303_C_T	APC	SRR8615459|26:0|100,SRR8616059|21:0|100	2
AAACAAAAAGCCCTAGAAGCAGAATTAGATTCTCAGCACTTATCAGAAACTTTTGACAATA	5_112173587_G_T	APC	SRR8616096|17:15|53	1
AGTGAGGATGAAAAACATGTGAACTCTATTGCAGGAACCAAACAAAGTAAAGAAAACCAAG	5_112179077_T_G	APC	SRR8615546|246:1|100	1
AGAAAATGAATTTTCTCCCACAAATAGTACGTCTCAGACCGTTTCCTCAGGTGCTACAAAT	5_112179169_T_G	APC	SRR8615546|195:0|100	1
GAAACGTCATGTGGATCAGCCTATTGATTACAGTTTAAAATATGCCACAGATATTCCTTCA	5_112174828_T_C	APC	SRR8616068|6:16|27	1
TCACGGGGAGCCAATGGTTCAGAAACAAATTGAGTGGGTTCTAATCATGGAATTAATCAAA	5_112174631_C_T	APC	SRR8615856|21:18|54,SRR8616185|27:66|29	2
CTTATGGAATTTGTCAGCACATTGCACTGACAATAAAGCTGATATATGTGCTGTAGATGGT	5_112170707_G_C	APC	SRR8615570|6:25|19	1
AATGGGAATGAAACAGAATCAGAGCAGCCTTAAGAATCAAATGAAAACCAAGAGAAAGAGG	5_112175918_A_T	APC	SRR8615653|36:0|100	1
GAGCTTAACTTAGATAGCAGTAATTTCCCTAGAGTAAAACTGCGGTCAAAAATGTCCCTCC	5_112102915_G_A	APC	SRR8615429|32:36|47	1
AGTGAGAATACGTCCACACCTTCATCTAATTCCAAGAGGCAGAATCAGCTCCATCCAAGTT	5_112174964_G_T	APC	SRR8615871|11:35|24	1
TCCAGGTTCTTCCAGATGCTGATACTTTATCACATTTTGCCACGGAAAGTACTCCAGATGG	5_112175757_T_C	APC	SRR8615893|46:89|34	1
CACAAAATACTGAATATAGGACACGTGTAAAAAAAAATGCAGACTCAAAAAATAATTTAAA	5_112176660_G_A	APC	SRR8615354|7:18|28	1
GACAAGAGAGGCAGGCGTGAAATCCGAGTCTTTCATCTTTTGGAACAGATACGCGCTTACT	5_112154948_C_T	APC	SRR8616056|31:38|45	1
TAAAAAAAAAAAAATAGGTCATTGCTTCTTACTGATCTTGACAAAGAAGAAAAGGAAAAAG	5_112111339_G_A	APC	SRR8616000|21:41|34	1
AAGGCAATTGGAATATGAAGCAAGGCAAATTAGAGTTGCGATGGAAGAACAACTAGGTACC	5_112116543_C_T	APC	SRR8616009|76:31|71	1
ATATTCCTTCATCACAGAAACAGTCATTTTGATTCTCAAAGAGTTCATCTGGACAAAGCAG	5_112174878_C_G	APC	SRR8615379|66:0|100	1
GATGAAGCTATGGCTTCTTCTGGACAGATTAATTTATTAGAGCGTCTTAAAGGTAGATTTT	5_112102086_G_A	APC	SRR8615559|10:25|29	1
TGAGCCTCGATGAGCCATTTATACAGAAAGGTGTGGAATTAAGAATAATGCCTCCAGTTCA	5_112175847_A_G	APC	SRR8615548|20:36|36	1
TTAATTCTGCTATGCCCAAAGGGAAAAGTCCCAAGCCTTTCCGTGTGAAAAAGATAATGGA	5_112176504_A_C	APC	SRR8618311|38:0|100	1
CCTATTGAAGGAACTCCTTACTGTTTTTCATGAAATGATTCTTTGAGTTCTCTAGATTTTG	5_112176863_C_T	APC	SRR8618311|28:19|60	1
AATAGTCAGTAATGCATGTGGAACTTTGTGAAATCTCTCAGCAAGAAATCCTAAAGACCAG	5_112173346_G_A	APC	SRR8615840|34:0|100	1
AGTGCAAATCATATGGATGATAATGATGGAAAACTAGATACACCAATAAATTATAGTCTTA	5_112174349_G_A	APC	SRR8615840|18:0|100	1
CAAAGGAGGAAAAAAAGTTTATAAAAGTTTTATTACTGGAAAAGTTCGATCTAATTCAGAA	5_112177885_G_T	APC	SRR8616039|7:36|16	1
CCTCGAGTAAGCACTTGGAGAAGAACTGGACGTTCATCTTCAATTCTTTCTGCTTCATCAG	5_112178996_A_C	APC	SRR8615257|11:95|10	1
CACAGCAAACATTCATCATCCCTTCCTCGACTAAGCACTTGGAGAAGAACTGGAAGTTCAT	5_112178972_G_C	APC	SRR8615961|34:133|20	1
GGAATAAGTCCTCCTAACAAATTATCTCAAATTCCAAGGACATCATCCCCTAGTACTGCTT	5_112178324_C_A	APC	SRR8615757|11:33|25	1
GCAACAGAAAATCCAGGAACTTCTTCAAAGTGAGGTTTGCAGATCTCCACCACTGCAGCCC	5_112173917_C_T	APC	SRR8616142|14:20|41	1
TAAAGCACCTACTGCTGAAAAGAGAGAGAGGGACCTAAGCAAGCTGCAGTAAATGCTGCAG	5_112175686_T_-	APC	SRR8616142|15:15|50	1
TTGTTCATCCAGCCTGAGTGCTCTGAGCCTTGATGAGCCATTTATACAGAAAGATGTGGAA	5_112175824_C_T	APC	SRR8616142|23:16|59	1
TGCTGAGAGAGTTTTCTCAGACAACAAAGAATCAAAGAAACAGAATTTGAAAAATAATTCC	5_112176721_T_A	APC	SRR8616038|30:35|46	1
CACCCTAGAACCAAATCCAGCAGACTGCAGCGTTCTAGTTTATCTTCAGAATCAGCCAGGC	5_112175306_G_C	APC	SRR8616055|8:29|22	1
TTTGAGAGTCGTTCGATTGCCAGCTCCGTTTAGAGTGAACCATGCAGTGGAATGGTAAGTG	5_112175507_C_T	APC	SRR8616055|20:18|53	1
AATCAAATGAAAACCAAGAGAAAGAGGCAGAAAAACTATTGATTCTGAAAAGGACCTATTA	5_112175952_A_-	APC	SRR8615505|14:50|22,SRR8615861|31:38|45,SRR8615619|14:10|58	3
CAACTGTCTACAAACTTTATTACAACACTTGAAATCTCATAGTTTGACAATAGTCAGTAAT	5_112173298_A_G	APC	SRR8615887|27:23|54	1
AAGAACAGCATGAAGAAGAAGAGAGACCAAAAAATTATAGCATAAAATATAATGAAGAGAA	5_112174770_C_A	APC	SRR8616196|10:43|19	1
AAGCCCTAGTGAAGGTCAAACAGCCACCACCTCTCCTAGAGGAGCCAAGCCATCTGTGAAA	5_112178098_T_C	APC	SRR8615838|28:59|32	1
GATGTAAATAGTAAAAAGACGTTGCGAGAAATTGGAAGTGTGAAAGCATTGATGGAATGTG	5_112164622_G_A	APC	SRR8615588|16:26|38	1
GAAGCAGAATTAGATGCTCAGCACTTATCACAAACTTTTGACAATATAGACAATTTAAGTC	5_112173602_G_C	APC	SRR8615267|23:25|48	1
ATGAAACAGAATCAGAGCAGCCTAAAGAATTAAATGAAAACCAAGAGAAAGAGGCAGAAAA	5_112175925_C_T	APC	SRR8616131|33:0|100	1
TTGATTCTGAAAAGGACCTATTAGATGATTTAGATGATGATGATATTGAAATACTAGAAGA	5_112175991_C_T	APC	SRR8616131|4:0|100	1
GGACACCTATAAACTTTTCCACAGCTACATATCTAAGTGATCTAACAATCGAATCCCCTCC	5_112176258_C_A	APC	SRR8616131|22:0|100	1
TGAATATAGGACACGTGTAAGAAAAAATGCCGACTCAAAAAATAATTTAAATGCTGAGAGA	5_112176670_A_C	APC	SRR8616131|5:0|100	1
ATAGGACACGTGTAAGAAAAAATGCAGACTGAAAAAATAATTTAAATGCTGAGAGAGTTTT	5_112176675_C_G	APC	SRR8616131|5:0|100	1
CTGAGAGAGTTTTCTCAGACAACAAAGATTGAAAGAAACAGAATTTGAAAAATAATTCCAA	5_112176723_C_G	APC	SRR8616131|39:0|100	1
CGCCTATTGAAGGAACTCCTTACTGTTTTTTACGAAATGATTCTTTGAGTTCTCTAGATTT	5_112176861_C_T	APC	SRR8616131|89:0|100	1
AATTAAGAAAGGCAAAAGAAAATAAGGAATTAGAGGCTAAAGTTACCAGCCACACAGAACT	5_112176960_C_T	APC	SRR8616131|90:3|97	1
AACGCGGAATTGGTCTAGGCAACTACCATCTAGCAACAGAAAATCCAGGAACTTCTTCAAA	5_112173885_C_T	APC	SRR8615698|2:8|20	1
AAGTCCTTCTAGACTTCCAATCAATAGGTCTGGAACCTGGAAACGTGAGCACAGCAAACAT	5_112178923_A_T	APC	SRR8616205|94:62|60	1
TTTAGCAGATGTACTTCTGTCAGTTCACTTCATAGTTTTGAGAGTCGTTCGATTGCCAGCT	5_112175471_G_C	APC	SRR8615909|28:12|70	1
GTCCCTGTATCAGAGACTAATGAAAGTTCTGTAGTGGAACGTACCCCATTCAGTTCTAGCA	5_112179557_A_G	APC	SRR8615824|23:14|62,SRR8615958|27:5|84	2
TCAGGAATCTCTCTGGGATCACCATTTCATGTTACACCTGATCAAGAAGAAAAACCCTTTA	5_112177739_C_G	APC	SRR8615808|24:18|57	1
ACAACCCAAGCCCTAGGAAAAGCAGCGCAGGTAGCACTTCAGCTCGGCCATCTCAGATCCC	5_112179678_A_G	APC	SRR8616176|88:91|49	1
TACTGCTTCAACTAAGTCCTCAGGTTCTGGAAAAAATGTCATATACATCTCCAGGTAGACA	5_112178377_-_A	APC	SRR8615236|25:91|22	1
GACACAAGCTATTGCAAAGCAGCCAATAAACCGAGGTCAGCCTAAACCCATACTTCAGAAA	5_112177048_T_C	APC	SRR8615404|52:73|42	1
GTACGCCAGTCAACTTTCATCAAAGAAGCTTCAAGCCCAACCTTAAGAAGAAAATTGGAGG	5_112178633_C_T	APC	SRR8615232|69:41|63	1
TAAAGAAAATGAACCTATCAAAGAGACTGATCCCCCTGACTCACAGGGAGAACCAAGTAAA	5_112177264_G_T	APC	SRR8615611|41:52|44	1
AGGCAACTACCATCCAGCAACAGAAAATCCTGGAACTTCTTCAAAGCGAGGTTTGCAGATC	5_112173901_A_T	APC	SRR8615903|25:15|62	1
CATCTTTTGGAACAGATACGCGCTTACTGTTAAACCTGTTGGGAGTGGCAGGAAGCTCATG	5_112154981_G_T	APC	SRR8616141|12:36|25	1
TCTGAAAAAGATAGAAGTTTGGAGAGAGAATGCGGAATTGGTCTAGGCAACTACCATCCAG	5_112173857_C_T	APC	SRR8616141|6:22|21	1
AAAGGCAAAAGAAAATAAGGAATCAGAGGCCAAAGTTACCAGCCACACAGAACTAACCTCC	5_112176967_T_C	APC	SRR8615868|31:20|61	1
AATAAAGCACCTACTGCTGAAAAGAGAGAGTGTGGACCTAAGCAAGCTGCAGTAAATGCTG	5_112175684_A_T	APC	SRR8615658|31:25|55	1
TTATTTCTGCCATGCCAACAAAGTCATCACATAAAGCAAAAAAGCCAGCCCAGACTGCTTC	5_112176057_G_A	APC	SRR8616060|7:33|18	1
ATTAATCAAAATGTAAGCCAGTCTTTGTGTTAAGAAGATGACTATGAAGATGATAAGCCTA	5_112174682_C_T	APC	SRR8616033|22:6|79	1
TAAAAATAAAGCACCTACTGCTGAAAAGAGTGAGAGTGGACCTAAGCAAGCTGCAGTAAAT	5_112175680_A_T	APC	SRR8616033|15:17|47	1
CTGAAAAAGATAGAAGTTTGGAGAGAGAACACGGAATTGGTCTAGGCAACTACCATCCAGC	5_112173858_G_A	APC	SRR8615346|8:11|42	1
CACCTCAAGTTCCAACCACATTTTGGACAGTAGGAATGTGTTTCTCCATACAGGTCACGGG	5_112174577_C_T	APC	SRR8615861|30:31|49	1
TATGCTCTATGAAAGGCTGCATGAGAGCACGTGTGGCCCAACTAAAATCTGAAAGTGAAGA	5_112163663_T_G	APC	SRR8615621|10:45|18	1
GTGTGACAGATGAGAGAAATGCACTTAGAAAAAGCTCTGCTGCCCATACACATTCAAACAC	5_112174062_G_A	APC	SRR8616156|17:0|100	1
AAGGACCTATTAGATGATTCAGATGATGATTATATTGAAATACTAGAAGAATGTATTATTT	5_112176002_G_T	APC	SRR8616156|21:0|100,SRR8615994|7:9|44	2
CTAATGCCAAGAGGCAGAATCAGCTCCATCTAAGTTCTGCACAGAGTAGAAGTGGTCAGCC	5_112174989_C_T	APC	SRR8615623|9:22|29	1
CAGAATTATTGCAAGTGGACTGTGAAATGTGTGGGCTTACTAATGACCACTACAGTATTAC	5_112162853_A_G	APC	SRR8615672|16:2|89	1
CCAGTGATCTTCCAGATAGCCCTGGACAAACATGCCACCAAGCAGAAGTAAAACACCTCCA	5_112175580_C_-	APC	SRR8616185|73:28|72	1
CAACTCCAGTGAATAACAACACAAAGAAGCAAGATTCCAAAACTGACAGCACAGAATCCAG	5_112179738_G_A	APC	SRR8616185|45:106|30	1
CCTATACCACAAAATACTGAATATAGGACATGTGTAAGAAAAAATGCAGACTCAAAAAATA	5_112176653_C_T	APC	SRR8615398|27:31|47	1
TGAAAGTAAAGGAATCAAAGGAGGAAAAAAGGTTTATAAAAGTTTGATTACTGGAAAAGTT	5_112177870_A_G	APC	SRR8615398|16:16|50	1
TGTATTCATTGTTGTCAATGCTTGGTACTCGTGATAAGGATGATATGTCGCGAACTTTGCT	5_112154703_A_G	APC	SRR8615619|11:25|31	1
AAAGAGAGAGAGTGGACCTAAGCAAGCTGCGGTAAATGCTGCAGTTCAGAGGGTCCAGGTT	5_112175704_A_G	APC	SRR8615619|6:8|43	1
ACAAAGAAGAAAAGGAAAAAGACTGGTATTGCGCTCAACTTCAGAATCTCACTAAAAGAAT	5_112111379_A_G	APC	SRR8615251|17:5|77	1
TTTTTCCTCTTGCCCTTTTTAAATTAGGGGAACTACAGGCCATTGCAGAATTATTGCAAGT	5_112162808_G_A	APC	SRR8615906|24:16|60	1
GACAACAAAGATTCAAAGAAACAGAATTTGAAAAAATAATTCCAAGGTCTTCAATGATAAG	5_112176740_-_A	APC	SRR8615906|12:18|40	1
AGCGAGAAGTACCTAAAAATAAAGCACCTATTGCTGAAAAGAGAGAGAGTGGACCTAAGCA	5_112175667_C_T	APC	SRR8615276|15:30|33	1
AAGCATGAAACCGGCTCACATGATGCTGAGTGGCAGAATGAAGGTCAAGGAGTGGGAGAAA	5_112137021_C_T	APC	SRR8616170|102:63|62	1
ACCCATATTCTGTTTCTTACTAGGAATCAATCCTCAAAAGCGTATTGAGTGCCTTATGGAA	5_112170655_C_T	APC	SRR8616170|8:54|13	1
GTGAAGATCTGACACTTGATTTGAAAGATACACAGAGACCAGATTCAGAACATGGTCTATC	5_112177539_T_C	APC	SRR8615574|9:14|39	1
GGTGATTATGTTTTTGACACCAATCGACATTATGATAATAGGTCAGACAATTTTAATACTG	5_112173710_G_T	APC	SRR8615994|4:8|33	1
CAAAATGTGGGTAATGGCAGTGTTCCCATGTGTACCGTGGGTTTGGAAAATCGCCTGAACT	5_112179431_C_T	APC	SRR8615547|25:25|50	1
TAAGCTCCCAAATAATGAAGATAGAGTCAGGGGAAGTTTTGCTTTTGATTCACCTCATCAT	5_112176796_A_G	APC	SRR8615294|16:27|37	1
TATCCGCAAAAGGAACATGGAGAAAAATAAAAAATGAATTTTCTCCCACAAATAGTACTTC	5_112179138_AAG_-	APC	SRR8615294|23:42|35	1
AAGCAGAAGTAAAACACCTCCACCACCTCCTCAGCTCAAACCAAGCGAGAAGTACCTAAAA	5_112175621_CAAA_-	APC	SRR8615381|20:0|100	1
AGCCAACAGAACCTTACCAAACAAACAGGTATATCCAAGAATGCCAGTAGTATTCCAAGAA	5_112178441_T_A	APC	SRR8615381|30:0|100	1
AGCAAACATTCATCATCCCTTCCTCGAGTAGGCACTTGGAGAAGAACTGGAAGTTCATCTT	5_112178975_A_G	APC	SRR8615381|66:0|100	1
TATGATCAGTTGTTAAAGCAAGTTGAGGCATTGAAGATGGAGAACTCAAATCTTCGACAAG	5_112090633_C_T	APC	SRR8615393|12:42|22	1
TTAAGTCCCAAGGCATCTCATCGTAGTAAGTAGAGACACAAGCAAAGTCTCTATGGTGATT	5_112173656_C_T	APC	SRR8615393|50:24|68	1
TCAGTTGTTAAAGCAAGTTGAGGCACTGAAAATGGAGAACTCAAATCTTCGACAAGAGCTA	5_112090638_G_A	APC	SRR8616044|15:30|33	1
TGCTTGGTACTCATGATAAGGATGATATGTTGCGAACTTTGCTAGCTATGTCTAGCTCCCA	5_112154721_C_T	APC	SRR8616044|15:26|37	1
ATATTCCTTCATCACAGAAACAGTCATTTTAATTCTCAAAGAGTTCATCTGGACAAAGCAG	5_112174878_C_A	APC	SRR8616044|28:26|52	1
AGGAACCAAACAAAGTAAAGAAAACCAAGTGTCCGCAAAAGGAACATGGAGAAAAATAAAA	5_112179109_A_G	APC	SRR8616044|51:67|43	1
TGGAATATGAAGCAAGGCAAATCAGAGTTGTGATGGAAGAACAACTAGGTACCTGCCAGGA	5_112116551_C_T	APC	SRR8615935|9:24|27	1
CAAACAGCTCAAACCAAGCGAGAAGTACCTAAAATAAAGCACCTACTGCTGAAAAGAGAGA	5_112175651_A_-	APC	SRR8615935|24:12|67	1
TTACATTTTGCCACGGAAAGTACTCCAGATTGATTTTCTTGTTCATCCAGCCTGAGTGCTC	5_112175786_G_T	APC	SRR8615935|7:27|21	1
ATTTTCTCCCACAAATAGTACTTCTCAGACTGTTTCCTCAGGTGCTACAAATGGTGCTGAA	5_112179178_C_T	APC	SRR8615935|16:46|26	1
CACTTAAAATCTCATAGTTTGACAATAGTCGGTAATGCATGTGGAACTTTGTGGAATCTCT	5_112173323_A_G	APC	SRR8615277|6:16|27	1
TTACCAAACAAACAGGTTTATCCAAGAATGTCAGTAGTATTCCAAGAAGTGAGTCTGCCTC	5_112178454_C_T	APC	SRR8615277|14:45|24	1
GGCGAAAACTCCCACCTAATCTCAGTCCCATTATAGAGTATAATGATGGAAGACCAGCAAA	5_112178832_C_T	APC	SRR8615277|14:50|22	1
TCATGTTTAGCAGATGTACTTCTGTCAGTTAACTTGATAGTTTTGAGAGTCGTTCGATTGC	5_112175466_C_A	APC	SRR8616022|14:0|100	1
CCAAGAGAAAGAGGCAGAAAAAACTATTGAGTCTGAAAAGGACCTATTAGATGATTCAGAT	5_112175965_T_G	APC	SRR8615551|23:22|51	1
GTTTATAAAAGTTTGATTACTGGAAAAGTTTGATCTAATTCAGAAATTTCAGGCCAAATGA	5_112177901_C_T	APC	SRR8615551|20:13|61	1
ACCAAACAAAGTAAAGAAAACCAAGTATCCACAAAAGGAACATGGAGAAAAATAAAAGAAA	5_112179113_G_A	APC	SRR8615551|33:33|50	1
CTTCTCCCACTAGGTCCCAGGCACAAACTCTAGTTTTAAGTCCTTCCCTTCCTGATATGTC	5_112178736_C_T	APC	SRR8615625|19:51|27	1
TCTGTCAGTTCACTTGATAGTTTTGAGAGTTGTTCGATTGCCAGCTCCGTTCAGAGTGAAC	5_112175486_C_T	APC	SRR8615622|15:37|29	1
TCAGTTCACTTGATAGTTTTGAGAGTCGTTTGATTGCCAGCTCCGTTCAGAGTGAACCATG	5_112175490_C_T	APC	SRR8615622|50:0|100	1
AGGGTCCAGGTTCTTCCAGATGCTGATACTGTATTACATTTTGCCACGGAAAGTACTCCAG	5_112175753_T_G	APC	SRR8615622|10:48|17	1
CCCTTTACAAGTAATAAAGGCCCACGAATTATAAAACCAGGGGAGAAAAGTACATTGGAAA	5_112177793_C_A	APC	SRR8615622|43:29|60	1
GGCAGGACAATGATTCATATTCCAGGAGTTTGAAATAGCTCCTCAAGTACAAGTCCTGTTT	5_112178000_C_T	APC	SRR8615622|36:28|56	1
AAGCACCTTCTAGATCAGGATCTAGAGATTTGACCCCTTCAAGACCTGCCCAGCAACCATT	5_112178211_C_T	APC	SRR8615622|13:71|15	1
GAACATGGAGAAAAATAAAAGAAAATGAATGTTCTCCCACAAATAGTACTTCTCAGACCGT	5_112179150_T_G	APC	SRR8615622|67:33|67	1
TGATTGCTATGGGAAGTGCTGCAGCTTTAATGAATCTCATGGCAAATAGGCCTGCGAAGTA	5_112173471_G_T	APC	SRR8615281|43:30|59	1
TGAATCCTATTCTGAAGATGATGAAAGTAATTTTTGCAGTTATGGTCAATACCCAGCCGAC	5_112174270_G_T	APC	SRR8615281|23:25|48	1
GAGTGAACCATGCAGTGGAATGGTAAGTGGATTATAAGCCCCAGTGATCTTCCAGATAGCC	5_112175539_C_-	APC	SRR8615281|43:0|100	1
AGAGGCAGAAAAAACTATTGATTCTGAAAATGACCTATTAGATGATTCAGATGATGATGAT	5_112175974_G_T	APC	SRR8615281|39:36|52	1
AAAGAAACCAACTTCACCAGTAAAACCTATGCCACAAAATACTGAATATAGGACACGTGTA	5_112176628_A_G	APC	SRR8615281|51:34|60	1
GAAAAACCCTTTACAAGTAATAAAGGCCCATGAATTCTAAAACCAGGGGAGAAAAGTACAT	5_112177787_C_T	APC	SRR8615281|52:52|50	1
CCAATCAATAGGTCAGGAACCTGGAAACGTCAGCACAGCAAACATTCATCATCCCTTCCTC	5_112178939_G_C	APC	SRR8615281|71:107|40	1
CGCTATGCTCTATGAAAGGCTGCATGAGAGTACTTGTGGCCCAACTAAAATCTGAAAGTGA	5_112163660_C_T	APC	SRR8615958|19:5|79	1
GTACCTAAAAATAAAGCACCTACTGCTGAAAAGAGAGAGTGGACCTAAGCAAGCTGCAGTA	5_112175676_AG_-	APC	SRR8615958|6:2|75	1
AGGTGGATGCCCCTGACCAAAAAGGAACTGGGATAAAACCAGGACAAAATAATCCTGTCCC	5_112179501_A_G	APC	SRR8615958|21:5|81	1
ACAGATTGATTTATTAGAGCGTCTTAAAGGCAGATTTTAAAAAGGTGTTTTAAAATAATTT	5_112102109_T_C	APC	SRR8615576|10:0|100	1
TCCGAGTCCTTCATCTTTTGGAACAGATACACGCTTACTGTGAAACCTGTTGGGAGTGGCA	5_112154970_G_A	APC	SRR8615576|19:6|76	1
GTTGGGAGTGGCAGGAAGCTCATGAACCAGCCATGGACCAGGACAAAAATCCAAGTATGTT	5_112155018_G_C	APC	SRR8615576|29:12|71	1
ATTATAGCATAAAATATAATGAAGAGAAACATCATGTGGATCAGCCTATTGATTATAGTTT	5_112174803_G_A	APC	SRR8615576|31:5|86	1
GCTAATACCCTGCAAATAGCAGAAATAAAATAAAAGATTGGAACTAGGTCAGCTGAAGATC	5_112175216_G_T	APC	SRR8615576|18:3|86	1
ATGAAAAACATAGTCCCAGAAATATGGGTGACATATTAGGTGAAGATCTGACACTTGATTT	5_112177500_G_A	APC	SRR8615576|8:32|20	1
AATAGCTCCTCAAGTACAAGTCCTGTTTCTAAAAAGGCCCACCCCTTAAGACTCCAGCCTC	5_112178033_A_-	APC	SRR8615576|32:10|76	1
GCTGAATCAAAGACTCTAATTTATCAAATGTCACCTGCTGTTTCTAAAACAGAGGATGTTT	5_112179233_G_T	APC	SRR8615364|26:22|54	1
ATCTAATTCAGAAATTTCAGGCCAAATGAAGCAGCCCCTTCAAGCAAACATGCCTTCAATC	5_112177933_A_G	APC	SRR8615644|27:21|56	1
AGTACTTCTCAGACCGTTTCCTCAGGTGCTCCAAATGGTGCTGAATCAAAGACTCTAATTT	5_112179194_A_C	APC	SRR8615726|62:80|44	1
TTTGTGGTGGACTGCTCAGATAAGCTTGGGTGTGTGCAGGAGTTTGACAGTGGCCTGCTGC	1_27105886_C_T	ARID1A	SRR8616192|168:267|39,SRR8615712|162:176|48	2
AGCAGCAACCTCAGCAGCCAGCACCCTCGATGCTCTCCCAGCAGGCTGCGTATCCTCAGCC	1_27058007_C_T	ARID1A	SRR8616150|166:127|57	1
ACATGATGCGGCGGGCTGCCCGCGCGCTGCCTGCCTTGGCCAAGGTGGACGAGAACCACTC	1_27107105_T_C	ARID1A	SRR8616150|116:83|58	1
CGGAATTCCATGACTCCAAACCCTGGGTATTAGCCCAGTATGAATACCTCTGACATGATGG	1_27099397_C_T	ARID1A	SRR8615755|21:65|24,SRR8616186|50:66|43	2
CAGACTACAATGTATCAACAGCAACAGCAGTTGAGGAGGGTAGCTGGGAATGGACTGGCAT	1_27100390_G_T	ARID1A	SRR8615522|72:1|99	1
TCTCAAGATTCATTTGGGTCTCAGGCATCCGCAGCCCCCTCAATGACCTCCAGTAAGGGAG	1_27059203_T_G	ARID1A	SRR8615770|134:177|43	1
GGCTGTGGTACTGCTGGCCAACCTGGCTCAGGGGGGACAGCCTGGCAGCTCGTGCCATTGC	1_27106917_-_G	ARID1A	SRR8615876|92:1|99	1
GACAACAATGTGGACCTGATTCTGGCCACACCCCCCCTTCAGCCGCCTGGAGAAGTTGTAT	1_27106804_-_C	ARID1A	SRR8615950|84:2|98	1
TCATGTCCTCAGGGCAGGGCCCCAACGGCGAGATGGGTGACCCCTACAGTCGTGCTGCCGG	1_27099885_G_A	ARID1A	SRR8615956|188:205|48	1
GGCTACCCCAGGCAGCCAAACTATAATGCCTGCCCAATGCCAACTACCCCAGTGCAGGCAT	1_27089496_T_-	ARID1A	SRR8615509|58:187|24	1
ATTAATAGTATGGCTGGCATGATCAACCCTTAGGGACCCCCATATTCCATGGGTGGAACCA	1_27092809_C_T	ARID1A	SRR8615812|47:1|98	1
GGGCCGCCGCAGCCGCTGGGAAAGGAGCTGTAGGACGGGGCCGAGAGCAATGGGGGTGGCG	1_27023114_C_T	ARID1A	SRR8616016|29:23|56	1
GCGCCCATGAGCCCCGGGAGCAGCGGCGGCGGGGGCAGCCGCTCGCCCGGACCCCTCAGGT	1_27024002_G_-	ARID1A	SRR8615741|16:58|22,SRR8615373|5:10|33,SRR8615933|20:89|18	3
CTGGGTGGTGAGCCTGAGAGGAAGATGTGGGTGTGGACCGTTATCTGGCCTTCACTGAGGA	1_27094362_-_GT	ARID1A	SRR8615552|21:55|28	1
CAGCAGTCCCCGGCTCCATACCCCTCCCAGTAGTCGACGACACAGCAGCACCCCCAGAGCC	1_27057904_C_T	ARID1A	SRR8615320|49:19|72	1
CAGCACCCCCAGAGCCAGCCCCCCTACTCAGAGCCACAGGCTCAGTCTCCTTACCAGCAGC	1_27057949_C_G	ARID1A	SRR8615485|376:360|51	1
CATATTCCATGGGTGGAACCATGGCCAACAGTTCTGCAGGTAAGTGCTAGTCATTCTCACT	1_27092849_A_G	ARID1A	SRR8615969|119:4|97	1
GGCCGCCGTCTTCCACCAACAACATGGCGGCCAACAAAGCCCTGGCCTGGCAGCGCTGCAG	1_27023419_A_C	ARID1A	SRR8616006|5:5|50	1
ATCACCTTCCCACCTGGCTCTGTTGAAGCCAACACAGCCTGTGTTGAAGCAGAGGAGGCGG	1_27101663_-_A	ARID1A	SRR8616119|102:136|43	1
TGCTGATTCCAAGAAGTCCCAGCCCAAGATCAGCCTCCCTCTCCTGGTAAGGATGGGGTCA	1_27097801_C_-	ARID1A	SRR8615225|89:1|99	1
GCCTCGCACATAGCACCTGCCCCTGTGCAGCCCCCCCATGATTCGGCGGGATATCACCTTC	1_27101612_-_C	ARID1A	SRR8616212|66:35|65	1
GCACTCCGGGCTCCGGCGCGGCGGCGGCTGTCGGCTCCAAGCCGCCTCCCTCCTCCAGCGC	1_27023634_C_T	ARID1A	SRR8615748|5:18|22	1
ATGGCTGTGGTACTGCTGGCCAACCTGGCTCGGGGACAGCCTGGCAGCTCGTGCCATTGCA	1_27106916_AG_-	ARID1A	SRR8615704|252:3|99	1
GGCAACCCGCCGCCGCCGCCGCCCTCGGAGTTGAAGAAAGCCGAGCAGCAGCAGCGGGAGG	1_27022964_C_T	ARID1A	SRR8615248|12:10|55	1
TCCACAGCGGGATCAGGATCTATGCAGGGGACCCAGACTCCCCAGTCAACCAGCAGTTCCA	1_27099014_C_A	ARID1A	SRR8615248|101:74|58	1
GCCTGAGAGGAAGATGTGGGTGGACCGTTACCTGGCCTTCACTGAGGAGAAGGCCATGGGC	1_27094373_T_C	ARID1A	SRR8616064|218:182|55	1
GGGGGGCGAGGCGGCGGCGGCGGCAGCGGCTGAGCGCGGGGAAATGAAGGCAGCCGCCGGG	1_27023029_C_T	ARID1A	SRR8615910|9:13|41,SRR8615341|23:21|52,SRR8615529|10:0|100	3
CAACAGGGCCAGACTCCATATTACAACCAGTAAAGTCCTCACCCTCAGCAGCAGCAGCCAC	1_27057712_C_T	ARID1A	SRR8615801|370:465|44	1
GAGCTGCTGCCTTCCCGGCCTCACGCACCCTGCCCCTCGGAAGCATGTGACAACAGCAGAG	1_27106010_GCCCACCA_-	ARID1A	SRR8615976|70:77|48	1
ACAGCGTGCCATACAGCACTGGGCAGGGGCCGCCTCAGCAGCAGCAGTTGCCCCCAGCCCA	1_27100914_A_C	ARID1A	SRR8615942|205:32|86	1
TGCCTTGGCCAAGGTGGACGAGAACCACTCAAGAGTTTACTCTGTACGAATCACGGCTGTT	1_27107136_-_A	ARID1A	SRR8615655|147:1|99	1
TGGGGGTGGCGGCGGCGGCGGAGCCGGCAGCCGGCGCGGAGCCGGACCTGAAGAACTCGAA	1_27023164_CGGCGGCGGGC_-	ARID1A	SRR8615895|27:0|100	1
AGCAGCACCCCCAGAGCCAGCCCCCCTACTACAGCCACAGGCTCAGTCTCCTTACCAGCAG	1_27057947_C_-	ARID1A	SRR8615291|21:1|95	1
CCTCTCCTAGCAAGTCTCCATTCCTGCACTCCTGGGATGAAAATGCAGAAGGCAGGTCCCC	1_27101544_-_C	ARID1A	SRR8615231|42:124|25	1
CTCCTGGCAGAGAGCACATGGGCATTAGATAACCATCAACATCCTGCTGTATGATGACAAC	1_27102142_-_A	ARID1A	SRR8615231|96:53|64	1
CAAACTCAGCATCCAGGACAACAATGTGGACCTGGCCACACCCCCCTTCAGCCGCCTGGAG	1_27106789_CTGATT_-	ARID1A	SRR8615810|64:0|100	1
GCAGGCGGCCCCCAGAACCAATTTCCATTCTAGTTTGGCCGAGACCGTGTCTCTGCACCCC	1_27101090_C_T	ARID1A	SRR8615309|230:2|99	1
TGCTGTGGGTAGGAAACCTCTGGACCTCTAGCGCCTCTATGTGTCTGTGAAGGAGATTGGT	1_27094448_T_G	ARID1A	SRR8616074|19:63|23	1
TCCTCAGCCCCCTCAATGACCTCCAGTAAGTGAGGGCAAGAAGATATGAACCTGAGCCTTC	1_27059230_G_T	ARID1A	SRR8615654|51:3|94	1
AGCCCTACGCGGGGCCCCAGCAGAACTCTCAACGACCACGGCTTCCCCAACCACCAGTACA	1_27023502_-_A	ARID1A	SRR8615879|6:5|55	1
CTCCATACCCCTCCCAGCAGTCGACGACACGCAGCACCCCCAGAGCCAGCCCCCCTACTCA	1_27057917_A_-	ARID1A	SRR8615879|51:147|26	1
CCATACCCCTCCCAGCAGTCGACGACACAGAGCACCCCCAGAGCCAGCCCCCCTACTCACA	1_27057919_C_-	ARID1A	SRR8615879|51:144|26	1
CTTGGTTTTCCTCACTCTGGAGCAGGAGCAGTTCAGTTGGGATCCAGGATGCCTTTAATGA	1_27099311_A_G	ARID1A	SRR8616023|41:54|43	1
AGAACCACTCAGAGTTTACTCTGTACGAATAACGGCTGTTGGACATCTCGGTATCACCGTT	1_27107156_C_A	ARID1A	SRR8616045|158:129|55	1
ACGAATCACGGCTGTTGGACATCTCGGTATTACCGTTGATGAACTCATTGGTTTCACAAGT	1_27107180_C_T	ARID1A	SRR8616045|150:133|53	1
CCTACGGCCGGAGCCCGTCTGCCGTCGCCGTCGCCGCGGCCGCCGTCTTCCACCAACAACA	1_27023382_C_T	ARID1A	SRR8615338|28:0|100	1
GAACTCCATGGGGAGCTATGGTCCCCAGGGTGGTCAGTATGGCCCACAAGGTCAGTATACT	1_27088791_G_T	ARID1A	SRR8615348|54:44|55	1
CAGCGATGGGGTGGGGGCGCCTCCTCACTCTGCCGCGGCCGCCTTGCCGCCCCCAGCCTAC	1_27023308_A_T	ARID1A	SRR8615818|26:31|46	1
CAGAGGCCATCAAGGAGAGCAGCAAGTTTCTATTTGGCATTAGCCCAGCACAGAGCCACCG	1_27106208_C_T	ARID1A	SRR8615519|52:82|39	1
TCCAAGCCGCCTCCCTCCTCCAGCGCCTCCCCCTCCTCGTCGTCTTCGTCCTTCGCTCAGC	1_27023669_G_C	ARID1A	SRR8615752|41:0|100	1
GGGGGCCTGGAGCCCTACGCGGGGCCCCAGTAGAACTCTCACGACCACGGCTTCCCCAACC	1_27023492_C_T	ARID1A	SRR8615369|19:31|38	1
CTTTTGTTTTTCTTGTTGTAGGAGCTATCTTAAGATTCATTTGGGTCTCAGGCATCCTCAG	1_27059176_C_T	ARID1A	SRR8615430|37:62|37	1
GACCAGCAGGCGGCCCCCAGAACCAATTTCTATTCCAGTTTGGCCGAGACCGTGTCTCTGC	1_27101085_C_T	ARID1A	SRR8616054|70:41|63	1
ATGCAGGGCCGGGCGCAGAGTGCCATGGGCAGCCTCTCTTATACACAGCAGGTAGATGGTG	1_27056334_G_A	ARID1A	SRR8615322|75:46|62	1
AGCCGCTACCCCCCGCAGCAGCAGCAGCAGTAGCAGCAACGGTGAGTAAAGCCTGGTCTCG	1_27100198_C_T	ARID1A	SRR8615734|10:16|38	1
ACGAATCACGGCTGTTGGACATCTCGGTATGACCGTTGATGAACTCATTGGTTTCACAAGT	1_27107180_C_G	ARID1A	SRR8615734|41:39|51	1
CCAGCAGGCTGCGTATCCTCAGCCCCAGTCGCAGCAGTCCCAGCAAACTGCCTATTCCCAG	1_27058044_T_G	ARID1A	SRR8615846|135:153|47	1
CAGCCTTCCCCTCAGCAAGATGTATACAACTAGTATGGCAATGCCTATCCTGCCACTGCCA	1_27101006_C_T	ARID1A	SRR8616019|81:222|27	1
GGTTGCTAGAGCTCCTTGTAGAATATTTCCACGATGCCTGATTGAGATCTTTGGCATTTTA	1_27105551_G_-	ARID1A	SRR8616019|169:121|58	1
GGGGGAGGCGGCCCCTCCGCGGCCGGCGGGTGAACTCCCCAGCCCACCGCCACCCCCACCC	1_27023747_G_T	ARID1A	SRR8615368|21:11|66	1
TTTAAAGGAGTATGAGGTGGGTGACCCAGGTCAGAGAACGCTACTGGATCCTGGGAGGTTC	1_27105609_A_T	ARID1A	SRR8615425|35:107|25	1
CCTAGAGGACAGCCTTGCCGCCACACAGTTCAGCAGAGCCAGGCCAGCCTCCTCCACATGC	1_27107013_C_-	ARID1A	SRR8616154|15:29|34	1
GCATCCGAGGCCCTTCCCCGTCCCCTGTTGCCTCTCCCGCCAGTGTTGCTCAGTCTCGCTC	1_27087528_G_C	ARID1A	SRR8615856|19:38|33	1
GCCGGCAGCGGCGGCGGGCCCGGCGCGGAGTCGGACCTGAAGAACTCGAACGGGAACGCGG	1_27023186_C_T	ARID1A	SRR8616021|13:2|87	1
CCACACAGCCTGTGTTGAAGCAGAGGAGGCAGCTCACAATGAAAGACATTGGTAAGGAGAT	1_27101691_G_A	ARID1A	SRR8616021|253:108|70	1
GCCCCCCTACTCACAGCCACAGGCTCAGTCTTTACCAGCAGCAGCAACCTCAGCAGCCAGC	1_27057967_CC_-	ARID1A	SRR8615514|55:36|60	1
GAACGGGGAGAAGACCCTCCCCCAGACATCTTTTGCAGCTGCTGATTCCAAGAAGTCCCAG	1_27097763_-_T	ARID1A	SRR8615514|20:43|32	1
CAGCAGGCTGCGTATCCTCAGCCCCAGTCTCAGTCCCAGCAAACTGCCTATTCCCAGCAGC	1_27058045_CAG_-	ARID1A	SRR8615558|194:1|99	1
AGCTGCTACTGAGCGCCGACCAGCAGGCGGCCCCAGAACCAATTTCCATTCCAGTTTGGCC	1_27101068_C_-	ARID1A	SRR8615826|28:95|23	1
CCCTGTGCCCCCCATGACAAGGCCCCCTCCCTCTAACTACCAGCCCCCACCAAGCATGCAG	1_27101425_A_C	ARID1A	SRR8618309|51:26|66	1
CAACAAAGCCCTGGCCTGGCAGCGCTGCAGAGGCCTGGAGCCCTACGCGGGGCCCCAGCAG	1_27023451_GCGGCGGCGGCGGG_-	ARID1A	SRR8616046|14:0|100	1
CTGGAATAGGGCCTGAGGGAAACATGAGCAGTGGGGCCCCACAGCCGAATCTCATGCCTTC	1_27100109_C_G	ARID1A	SRR8616046|15:116|11	1
CTCACCTGCCTGGCATCCGAGGCCCTTCCCTGTCCCCTGTTGGCTCTCCCGCCAGTGTTGC	1_27087516_C_T	ARID1A	SRR8616000|29:33|47	1
GCGGCCGAGCGCGGGGAAATGAAGGCAGCCTCCGGGCAGGAAAGCGAGGGCCCCGCCGTGG	1_27023054_G_T	ARID1A	SRR8615305|4:5|44	1
CAGCAGGCGGCCCCCAGAACCAATTTCCATCCCAGTTTGGCCGAGACCGTGTCTCTGCACC	1_27101088_T_C	ARID1A	SRR8615305|78:59|57	1
TGAGGTTGCTCAGCAAGGCACCATGTGGCAGGGGGCGTAATGACATGACCTATAATTATGC	1_27101215_-_G	ARID1A	SRR8615766|58:0|100	1
GCTGCACTGGCGGATTGGTGGGGGGGACACGACTGAGCATATCCAGACCCACTTCGAGAGC	1_27105942_C_G	ARID1A	SRR8615954|131:2|98	1
TGACCTATAATTATGCCAACAGGCAGAGCAGGGCTCTGCCCCCCAGGGCCCCGCCTATCAT	1_27101259_C_-	ARID1A	SRR8616148|56:105|35	1
ACACAGTTCCAGCAGAGCCAGGCCAGCCTCTTCCACATGCAGAACCCACCCTTTGAGCCAA	1_27107035_C_T	ARID1A	SRR8616117|115:115|50	1
CCCTCCAGGGAGGATGAGTCACGCCTCCATTGGCAACCGGCCTTATGGCCCTAACATGGCC	1_27089633_G_T	ARID1A	SRR8615598|24:55|30	1
AAGCGCTGCGTCTGTGTGTCCAATACCATTTGAAGCCTGTCATTTGTGCCAGGCAATGACT	1_27106354_C_T	ARID1A	SRR8615482|146:2|99,SRR8615551|62:43|59	2
GAGCCACCGGAACATCAAGATCCTAGAGGAGGAACCCCACAGTAAGGATGAGACCCCACTG	1_27106260_C_G	ARID1A	SRR8615982|490:303|62	1
GCGGCGGCGGCTGCCGGCTCCAAGCCGCCTTCCTCCTCCAGCGCCTCCGCCTCCTCGTCGT	1_27023651_C_T	ARID1A	SRR8615674|32:25|56	1
TCTTCCACCAACAACATGGCGGACAACAAATCCCTGGCCTGGCAGCGCTGCAGAGCGGCGG	1_27023427_G_T	ARID1A	SRR8615663|4:10|29	1
CAAATAGGTTATATGCAGAGGAACCCCCAGGTGCCCCAGTACAGTTCCCCCCAGCCCGGCT	1_27088666_A_G	ARID1A	SRR8615663|37:25|60	1
CAGGCTGCGTATCCTCAGCCCCAGTCTCAGTAGTCCCAGCAAACTGCCTATTCCCAGCAGC	1_27058048_C_T	ARID1A	SRR8615505|80:200|29	1
AAGAAGATATGAACCTGAGCCTTCAGTCAAAACCCTCCAGCTTGCCTGTGAGTATTTCTGC	1_27059267_G_A	ARID1A	SRR8615285|96:184|34	1
CTTCGGGGCCATGGGGGGAGGCGGCCCCTCAGCGGCCGGCGGGGGAACTCCCCAGCCCACC	1_27023734_C_A	ARID1A	SRR8615269|17:18|49	1
AGAGGAACCCCCAGATGCCCCAGTACAGTTCCCCCAGCCCGGCTCAGCCTTATCTCCGCGT	1_27088682_C_-	ARID1A	SRR8615946|41:108|28,SRR8615466|4:10|29	2
AGCCGCGGCCGCCTTGCCGCCCCCAGCCTAGGGCTTCGGGCAACCCTACGGCCGGAGCCCG	1_27023338_C_G	ARID1A	SRR8615588|20:7|74	1
CCTGGGCTAGGAAATGTGGCGATGGGACCATGACAGCACTATCCCTATGGAGGTCCTTATG	1_27099947_C_T	ARID1A	SRR8615264|61:179|25,SRR8615513|22:77|22	2
GACAGTGGCCTGCTGCACTGGCGGATTGGTGGGGGGACACCACTGAGCATATCCAGACCCA	1_27105931_G_-	ARID1A	SRR8615264|140:58|71,SRR8615312|51:79|39,SRR8615636|79:128|38,SRR8615413|102:115|47,SRR8615803|36:42|46,SRR8615574|95:111|46,SRR8615626|235:0|100	7
CAGGACGGGGCCGAGAGCAATGGGGGTGGCGGGCGGCGGAGCCGGCAGCGGCGGCGGGCCC	1_27023145_GC_-	ARID1A	SRR8615341|35:37|49	1
AGTAATCCAGCTCAGTCTCCTTTCTCTCCTGATACCTCCCCTCACCTGCCTGGCATCCGAG	1_27087476_C_G	ARID1A	SRR8616079|83:38|69	1
GTCTCTATGCCTTTGAATGCAAGATTGAACAGGGAGAAGACCCTCCCCCAGACATCTTTGC	1_27097737_G_A	ARID1A	SRR8615434|9:8|53	1
TCCCAGACCCCTCATGCCCAACCTTCGTATTAGCAGCAGCCACAGTCTCAACCACCACAGC	1_27057793_C_T	ARID1A	SRR8615635|350:379|48	1
GGACAACAAAGCCCTGGCCTGGCAGCGCTGTAGAGCGGCGGCGGCGGGGGCCTGGAGCCCT	1_27023447_C_T	ARID1A	SRR8615236|29:23|56	1
GTCCTTCGCTCAGCAGCGCTTCGGGGCCATGGGGGAGGCGGCCCCTCCGCGGCCGGCGGGG	1_27023716_G_-	ARID1A	SRR8615236|24:42|36,SRR8615861|11:19|37,SRR8615880|26:21|55,SRR8615844|5:22|19,SRR8615276|20:0|100	5
CAGCCCGGCTCAGCCTTATCTCCGCGTCAGTCTTCCGGAGGACAGATACACACAGGCATGG	1_27088717_C_T	ARID1A	SRR8615845|61:24|72	1
CTACCCACAAATAGGTTATATGCAGAGGAACCCCAGATGCCCCAGTACAGTTCCCCCCAGC	1_27088659_C_-	ARID1A	SRR8615729|16:32|33	1
GGATCAGATGGGCAAGATGAGACCTCAGCCCTATGGCGGGACTAACCCATACTCGCAGCAA	1_27056186_A_C	ARID1A	SRR8615611|23:22|51	1
TATGCCACCTCAGGTTGGGTCAGGGATGTGACCCCCACCAGGGGGCATGAACCGGAAAACC	1_27089696_T_A	ARID1A	SRR8615611|21:23|48	1
CAGCAGCAGCAGTTGCCCCCAGCCCAGCCCTAGCCTGCCAGCCAGCAACAAGCTGCCCAGC	1_27100949_C_T	ARID1A	SRR8616187|48:60|44	1
ATGGGTACCCAGGGCAGCCATACGGGTCCCGGACCCCGCAGCGGTACCCGATGACCATGCA	1_27056278_A_G	ARID1A	SRR8615868|46:89|34	1
CCATCTTCTTCCTTAGGCCGCCAGGCTACCTCAATATGAATCAAGGGGGCATGATGGGAAC	1_27092726_C_T	ARID1A	SRR8615605|243:108|69	1
GCGCGGCGGCGGCTGCCGGCTCCAAGCCGCATCCCTCCTCCAGCGCCTCCGCCTCCTCGTC	1_27023649_C_A	ARID1A	SRR8615658|22:23|49	1
ACAGTGGCCTGCTGCACTGGCGGATTGGTGGGGGGGGACACCACTGAGCATATCCAGACCC	1_27105932_-_G	ARID1A	SRR8615658|118:2|98	1
CCAGCTCCTTGAAAAAGCAGTATATCCAGTGTCTATGCCTTTGAATGCAAGATTGAACGGG	1_27097708_TC_-	ARID1A	SRR8615553|43:221|16	1
AATATGAATCAAGGGGGCATGATGGGAACTTGACCTCCTTATGGACAAGGGATTAATAGTA	1_27092758_G_T	ARID1A	SRR8616113|67:94|42	1
AGGAGTTTGACAGTGGCCTGCTGCACTGGCAGATTGGTGGGGGGGACACCACTGAGCATAT	1_27105923_G_A	ARID1A	SRR8616144|258:223|54	1
AGCGGGATCAGGATCTATGCAGGGGCCCCAAACTCCCCAGTCAACCAGCAGTTCCATGGCA	1_27099019_G_A	ARID1A	SRR8615965|95:676|12	1
GCAGCCAAACTATAATGCCTTGCCCAATGCTAACTACCCCAGTGCAGGCATGGCTGGAGGC	1_27089507_C_T	ARID1A	SRR8616110|141:0|100	1
AGGGTTGCTAGAGCTCCTTGTAGAATATTTCGACGATGCCTGATTGAGATCTTTGGCATTT	1_27105549_C_-	ARID1A	SRR8616110|214:2|99	1
GGCGGCGGGGGCCTGGAGCCCTACGCGGGGCCCAGCAGAACTCTCACGACCACGGCTTCCC	1_27023486_C_-	ARID1A	SRR8615554|10:58|15	1
TCCCCCCAGCCCGGCTCAGCCTTATCTCCGTGTCAGCCTTCCGGAGGACAGATACACACAG	1_27088711_C_T	ARID1A	SRR8615554|90:289|24,SRR8615576|129:148|47	2
TGAAGCCCAGGACCCCTTTTCCACCCTGGGCCCCCAATGCCGTCCTTTCCCCGCAGAGACT	1_27106710_-_C	ARID1A	SRR8615554|224:84|73	1
CACACCACACAGTCAGATCCCCCCATTGCCTGGCATGAGGTAAGGCCAAGAGCAGGGGCAG	1_27099115_A_T	ARID1A	SRR8615606|105:135|44	1
CACCACACAGTCAGATCCCCCCATTGCCAGCCATGAGGTAAGGCCAAGAGCAGGGGCAGAT	1_27099117_G_C	ARID1A	SRR8615606|105:126|45	1
AAACCCTCAGCAAACTCAGCATCCAGGACAGCAATGTGGACCTGATTCTGGCCACACCCCC	1_27106778_A_G	ARID1A	SRR8616181|71:116|38	1
CCCGCCCTGAACAATAACCTCACGGAGCCGTCCGGCGGCGGCGGTGGCGGCAGCAGCGATG	1_27023255_C_T	ARID1A	SRR8615933|55:7|89	1
ATTATGCCAACAGGCAGAGCACGGGCTCTGCCCCCAGGGCCCCGCCTATCATGGCGTGAAC	1_27101268_C_-	ARID1A	SRR8615933|47:163|22,SRR8615712|31:134|19	2
AGGAGGGGCCCCCACCTGATGGACCTCCAGAAAACGGATCACAGCCACTATGGATGACATG	1_27106100_A_-	ARID1A	SRR8615313|122:138|47	1
CTCTGGACCTCTATCGCCTCTATGTGTCTGGGAAGGAGATTGGTGGATTGACTCAGGTGAG	1_27094465_T_G	ARID1A	SRR8615581|45:69|39	1
TGTGGCGATGGGACCACGACAGCACTATCCATATGGAGGTCCTTATGACAGAGTGAGGTAA	1_27099961_C_A	ARID1A	SRR8615287|31:100|24	1
TTGCTAGAGCTCCTTGTAGAATATTTCCGATGATGCCTGATTGAGATCTTTGGCATTTTAA	1_27105553_C_T	ARID1A	SRR8615287|102:66|61	1
GTTACACTCGCCAACATCTCGGGGCAGTTGCACCTATCTCCATACCCCGAGAGCATTTGCC	1_27106603_G_C	ARID1A	SRR8615303|99:679|13	1
AGACTCGGGGATGTATTCTCCTAGCCGCTACCCCCGCAGCAGCAGCAGCAGCAGCAGCAAC	1_27100176_C_-	ARID1A	SRR8615861|93:165|36,SRR8616169|155:113|58,SRR8615393|70:96|42	3
AGCAAGGTGTCTAGTCCAGCTCCCATGGAGTGTGGGGAAGAAGAAGAAGAACTTCTAGGTC	1_27105670_G_T	ARID1A	SRR8615621|226:246|48,SRR8615275|164:207|44	2
GTGGACTGCTCAGATAAGCTTGGGCGTGTGTAGGAGTTTGACAGTGGCCTGCTGCACTGGC	1_27105892_C_T	ARID1A	SRR8615621|308:216|59,SRR8615275|256:184|58	2
ACCCTGGGCCCCAATGCCGTCCTTTCCCCGTAGAGACTGGTCTTGGAAACCCTCAGCAAAC	1_27106732_C_T	ARID1A	SRR8615621|306:398|43,SRR8615275|265:362|42	2
GAATGCAAGATTGAACGGGGAGAAGACCCTCCCCAGACATCTTTGCAGCTGCTGATTCCAA	1_27097751_C_-	ARID1A	SRR8615803|21:39|35	1
TTCGCTCAGCAGCGCTTCGGGGCCATGGGGTGAGGCGGCCCCTCCGCGGCCGGCGGGGGAA	1_27023720_G_T	ARID1A	SRR8615345|11:20|35	1
TTCCAGTTTGGCCGAGACCGTGTCTCTGCACCCCTGGCACCAATGCCCAGCAAAACATGCC	1_27101117_C_-	ARID1A	SRR8615623|50:86|37	1
AGCCCCAGTCTCAGCAGTCCCAGCAAACTGCTATTCCCAGCAGCGCTTCCCTCCACCGCAG	1_27058064_C_-	ARID1A	SRR8615880|86:175|33	1
GACAACAATGTGGACCTGATTCTGGCCACACCCCCTTCAGCCGCCTGGAGAAGTTGTATAG	1_27106804_C_-	ARID1A	SRR8616185|106:99|52,SRR8615493|113:72|61,SRR8615574|74:114|39,SRR8615625|59:147|29	4
ATATGGCGGGACTAACCCATACTCGCAGCATCAGGGACCTCCGTCAGGACCGCAGCAAGGA	1_27056216_A_T	ARID1A	SRR8615275|62:84|42	1
CCCAGACTCGGGGATGTATTCTCCTAGCCGATACCCCCCGCAGCAGCAGCAGCAGCAGCAG	1_27100173_C_A	ARID1A	SRR8615275|190:196|49	1
GGCACATCAAGCAGTGCTGCCAGCTCCTTGAAAAGCAGTATATCCAGTGTCTCTATGCCTT	1_27097688_A_-	ARID1A	SRR8615398|18:97|16,SRR8615294|26:145|15	2
CAGCCCCCATATGGTCCCTCTGCCCCTGTGCCCCCATGACAAGGCCCCCTCCATCTAACTA	1_27101402_C_-	ARID1A	SRR8615504|4:8|33	1
CGGCTCAGCCTTATCTCCGCGTCAGCCTTCTGGAGGACAGATACACACAGGCATGGGCTCC	1_27088722_C_T	ARID1A	SRR8615619|120:4|97	1
TGCTGCCGGCCCTGGGCTAGGAAATGTGGCAATGGGACCACGACAGCACTATCCCTATGGA	1_27099937_G_A	ARID1A	SRR8615619|120:4|97	1
AACTCCAGCATCCACACCACACAGTCAGATCCCCCATTGCCAGGCATGAGGTAAGGCCAAG	1_27099103_C_-	ARID1A	SRR8615597|65:201|24	1
AGGGCCCGGCGGACATGGCCTCGCAGTGTTGGGGGCTGCGGCGGCGGCAGCTGCGGCGGCG	1_27023904_G_-	ARID1A	SRR8615493|4:13|24	1
GTCGACGACACAGCAGCACCCCCAGAGCCAACCCCCCTACTCACAGCCACAGGCTCAGTCT	1_27057936_G_A	ARID1A	SRR8615493|125:331|27	1
AGGGCAGGGCCCCAACGGCGGGATGGGTGACCCTACAGTCGTGCTGCCGGCCCTGGGCTAG	1_27099895_C_-	ARID1A	SRR8615513|10:53|16	1
AGCAAGTTTCCATTTGGCATTAGCCCAGCATAGAGCCACCGGAACATCAAGATCCTAGAGG	1_27106228_C_T	ARID1A	SRR8615513|195:61|76	1
GAGACCCCACTGTGTACCCTTCTGGACTGGTAGGATTCTCTTGCCAAGCGCTGCGTCTGTG	1_27106309_C_T	ARID1A	SRR8615694|181:526|26	1
AGCACCCTCGACGCTCTCCCAGCAGGCTGCATATCCTCAGCCCCAGTCTCAGCAGTCCCAG	1_27058026_G_A	ARID1A	SRR8615743|115:126|48	1
CTAGGATCTATCTGGTTCAATAGATGACCTCCCATGGGGACAGAAGGAGCTCTGAGTCCTG	1_27087373_C_-	ARID1A	SRR8615743|32:72|31	1
CCTCATACCTCCCCTCACCTGCCTGGCATCTGAGGCCCTTCCCCGTCCCCTGTTGGCTCTC	1_27087503_C_T	ARID1A	SRR8615743|43:58|43	1
CCCTGCTCCCCTGCCCCGGCCAATGGAGAATCGCACCTCTCCTAGCAAGTCTCCATTCCTG	1_27101509_C_T	ARID1A	SRR8615476|240:259|48	1
AGAGGAACCCCCAGATGCCCCAGTACAGTTTCCCCCAGCCCGGCTCAGCCTTATCTCCGCG	1_27088682_C_T	ARID1A	SRR8615786|61:95|39	1
CTCACAGCCACAGGCTCAGTCTCCTTACCACCAGCAGCAACCTCAGCAGCCAGCACCCTCG	1_27057975_G_C	ARID1A	SRR8615906|140:192|42	1
TTTGGTTTGGTTATACAGGTCAACAAGAACAAAAAAATGGCGGGAACTTGCAACCAACCTC	1_27097622_-_A	ARID1A	SRR8615466|6:21|22	1
CACAGATCAGAGGGCCAACCACGAAGGCTCATGGCCTTCCCATGGCACACGCCAGCCCCCA	1_27101350_G_A	ARID1A	SRR8615276|8:123|6	1
GGACGAACCCCACAGTAAGGATGAGACCCCGCTGTGTACCCTTCTGGACTGGCAGGATTCT	1_27106287_A_G	ARID1A	SRR8615276|78:97|45	1
TTCTCTTTTACAGGGATGGCAGCCAGCCCAAAGATGATGGGCCTTGGGGATGTAAAGTTAA	1_27092965_G_A	ARID1A	SRR8616170|90:134|40	1
TCCATGGGGAGCTATGGTCCCCAGGGGGGTTAGTATGGCCCACAAGGTCAGTATACTACCC	1_27088795_C_T	ARID1A	SRR8615994|32:35|48	1
ATGGGGGGAGGCGGCCCCTCCGCGGCCGGCGGGGAACTCCCCAGCCCACCGCCACCCCCAC	1_27023744_G_-	ARID1A	SRR8615547|6:29|17	1
GGGGGCGCCGGCAAGGGCCCGGCGGACATGACCTCGCAGTGTTGGGGGGCTGCGGCGGCGG	1_27023891_G_A	ARID1A	SRR8615381|10:1|91	1
TTTGGTTTGGTTATACAGGTCAACAAGAACAAAAATGGCGGGAACTTGCAACCAACCTCAA	1_27097622_A_-	ARID1A	SRR8615381|40:163|20,SRR8615277|41:171|19	2
TGGCGGATTGGTGGGGGGGACACCACTGAGTATATCCAGACCCACTTCGAGAGCAAGACAG	1_27105949_C_T	ARID1A	SRR8615381|143:77|65	1
GAAGGCAGGTCCCCCAGTACCTGCCTCGCATATAGCACCTGCCCCTGTGCAGCCCCCCATG	1_27101590_C_T	ARID1A	SRR8615365|147:171|46	1
GCGCCCATGAGCCCCGGGAGCAGCGGCGGCGGGGGGGCAGCCGCTCGCCCGGACCCCTCAG	1_27024002_-_G	ARID1A	SRR8615626|34:21|62	1
GGACACCACTGAGCATATCCAGACCCACTTTGAGAGCAAGACAGAGCTGCTGCCTTCCCGG	1_27105966_C_T	ARID1A	SRR8616044|185:163|53	1
CATCTCGGGGCAGTTGGACCTATCTCCATATCCCGAGAGCATTTGCCTGCCTGTCCTGGAC	1_27106617_C_T	ARID1A	SRR8615238|155:145|52	1
TCAGCAGTCCCAGCAAACTGCCTATTCCCAACAGCGCTTCCCTCCACCGCAGGTAAGATAT	1_27058074_G_A	ARID1A	SRR8615235|145:228|39	1
CCCCATGACAAGGCCCCCTCCATCTAACTATCAGCCCCCACCAAGCATGCAGAATCACATT	1_27101434_C_T	ARID1A	SRR8615235|125:164|43	1
GGCCCCCTCCATCTAACTACCAGCCCCCACTAAGCATGCAGAATCACATTCCTCAGGTATC	1_27101445_C_T	ARID1A	SRR8615235|138:178|44	1
TGAACTCATTGGTTTCACAAGTCATTTGTGGTGTACTGTTTTTGATTGGCCAGTCATGACA	1_27107219_A_G	ARID1A	SRR8615235|116:181|39	1
GCTAGGAAATGTGGCGATGGGACCACGACAACACTATCCCTATGGAGGTCCTTATGACAGA	1_27099952_G_A	ARID1A	SRR8615935|94:100|48	1
TGCCAAGCGGCACGAAGGGGAGATGTACAGTGTGCCATACAGCACTGGGCAGGGGCAGCCT	1_27100888_C_T	ARID1A	SRR8615935|163:178|48	1
CTGAGCATATCCAGACCCACTTCGAGAGCAGGACAGAGCTGCTGCCTTCCCGGCCTCACGC	1_27105974_A_G	ARID1A	SRR8615935|135:142|49	1
TCTCACGACCACGGCTTCCCCAACCACCAGCACAACTCCTACTACCCCAACCGCAGCGCCT	1_27023528_T_C	ARID1A	SRR8615277|11:22|33	1
GAGGGAAACATGAGCACTGGGGCCCCACAGTCGAATCTCATGCCTTCCAACCCAGACTCGG	1_27100123_C_T	ARID1A	SRR8615277|171:90|66	1
CCTGCCACTGCCACAGCTGCTACTGAGCGCTGACCAGCAGGCGGCCCCCAGAACCAATTTC	1_27101054_C_T	ARID1A	SRR8615277|112:40|74	1
GTGCCATTGCAGTGCAGAAGGGCAGTATCGACAACCTCCTGGGCTTCCTAGAGGACAGCCT	1_27106967_G_A	ARID1A	SRR8615277|146:63|70	1
ATGCTCCGGGAAAACACCTTGGTTACACTCACCAACATCTCGGGGCAGTTGGACCTATCTC	1_27106582_G_A	ARID1A	SRR8616022|102:81|56	1
AACCTTCCAGAAATCCAGTTCTTCTACTACGACCAATGAGAAGATCACCAAGTTGTATGAG	1_27094301_A_G	ARID1A	SRR8615551|22:81|21	1
AGTATGAATACCTCTGACATGATGGGGCGCGTGTCCTATGAGCCAAATAAGGATCCTTATG	1_27099433_A_G	ARID1A	SRR8615551|43:49|47	1
CCCTTTGAGCCAACTAGTGTGGACATGATGTGGCGGGCTGCCCGCGCGCTGCTTGCCTTGG	1_27107083_C_T	ARID1A	SRR8615551|43:70|38	1
TCGGGCAACCCTACGGCCGGAGCCCGTCTGTCGTCGCCGCCGCCGCGGCCGCCGTCTTCCA	1_27023373_C_T	ARID1A	SRR8615625|12:25|32	1
GGCCATGGGGGGAGGCGGCCCCTCCGCGGCTGGCGGGGGAACTCCCCAGCCCACCGCCACC	1_27023740_C_T	ARID1A	SRR8615625|14:35|29	1
CCAGGGCAGCCATACGGGTCCCAGACCCCGTAGCGGTACCCGATGACCATGCAGGGCCGGG	1_27056286_C_T	ARID1A	SRR8615625|92:161|36	1
TCCCCCAGACATCTTTGCAGCTGCTGATTCTAAGAAGTCCCAGCCCAAGATCCAGCCTCCC	1_27097780_C_T	ARID1A	SRR8615625|57:221|21	1
CATGCAGGGCCGGGCGCAGAGTGCCATGGGTGGCCTCTCTTATACACAGCAGGTAGATGGT	1_27056333_C_T	ARID1A	SRR8615712|144:205|41	1
CCCCAACGGCGGGATGGGTGACCCCTACAGCCGTGCTGCCGGCCCTGGGCTAGGAAATGTG	1_27099904_T_C	ARID1A	SRR8615622|16:57|22	1
GACCCCTTTTCCACCCTGGGCCCCAATGCCATCCTTTCCCCGCAGAGACTGGTCTTGGAAA	1_27106720_G_A	ARID1A	SRR8615622|133:131|50	1
CGGTATCACCGTTGATGAACTCATTGGTTTAACAAGTCATTTGTGATGTACTGTTTTTGAT	1_27107204_C_A	ARID1A	SRR8615622|82:85|49	1
CCTCGTCGTCTTCGTCCTTCGCTCAGCAGCACTTCGGGGCCATGGGGGGAGGCGGCCCCTC	1_27023703_G_A	ARID1A	SRR8615281|11:6|65	1
AGCTCCAGGGAGTGATCCCTTCATGTCCTCCGGGCAGGGCCCCAACGGCGGGATGGGTGAC	1_27099865_A_C	ARID1A	SRR8615281|109:99|52	1
GACCTGAAGAACTCGAACGGGAACGCGGGCTCTAGGCCCGCCCTGAACAATAACCTCACGG	1_27023219_C_T	ARID1A	SRR8615706|13:15|46	1
GAGAACAGGAAAGCTACTGGGCATAGTCCCCGAACTGGTGGGTCACTTGGAAGGGATGCCC	20_31024693_TG_-	ASXL1	SRR8615696|100:132|43,SRR8615695|82:113|42	2
CTTTGTCATGGACTTGCCCTTCTGGAAATTTCCCCGAGAGCCAGGGAAGGGGCTCAGTGAG	20_31024754_A_T	ASXL1	SRR8615990|188:102|65,SRR8615610|146:171|46	2
CCCGACAGCGAGATGGGCATTTTAAGAAACTCTCTCGGCCAGATCTCCGAACCAGAGCCAG	20_31021233_G_T	ASXL1	SRR8615382|172:222|44	1
TAGGTGGGGACGGATGGCCTGTTGCGTCTCTGCAGCAGTGCACTAAATAACGAGTTTTTTA	20_31019413_A_T	ASXL1	SRR8615497|223:197|53	1
ACCCTGGGTGGTTAAAGGTCAGCCCACTTAGCAGATATGCCCCCGGATCATCCCCACCACG	20_31022288_C_G	ASXL1	SRR8615510|109:120|48	1
ACCCCTGGAAAGTGTACGTCAGATCTACAGTGAACACAACTACTGCCGCCTTATCCTCTAA	20_31022592_C_T	ASXL1	SRR8616080|89:103|46,SRR8615443|97:102|49,SRR8615293|243:249|49,SRR8616063|141:146|49,SRR8615707|163:171|49	5
GTCCTTTCGTAACACAATTGAAAGTGTTCATACCGAAAAGCCACAGCCCACTAAAGAGGAG	20_31021669_C_T	ASXL1	SRR8615370|59:101|37	1
AAAGAAAAAGACTGGGGTGATGCTGCCTCGGGTTGTCCTGACTCCTCTGAAGGTAAACGGG	20_31017182_A_G	ASXL1	SRR8615800|87:336|21	1
CATAGAGGCAGAAGGACTAAAGGAAATGAGAAGTTTGTATTGTTCTTGTTGCTTAACATGA	20_30954270_-_AA	ASXL1	SRR8615509|65:95|41,SRR8615805|65:114|36	2
CTCTGGCCCTGGGCAGCGCTGCTATTCGTGTCCAGGCCGAGGTCACCCAGGACCCTGCCCC	20_31017794_G_T	ASXL1	SRR8615403|84:84|50	1
GGCATTTTATGGGAAGCTTTCTAAACTCCAGCTGAGTTCCACCAGCTTTAATTATTCCTCT	20_31024859_A_G	ASXL1	SRR8615403|160:210|43	1
TTTTCCCCCTTGATCCTTCTAGGTGGGGACAGATGGCCTGTTGCGTCTCAGCAGCAGTGCA	20_31019394_G_A	ASXL1	SRR8615781|175:269|39,SRR8616062|109:244|31	2
AGGCCTTGCCCCTACTGTCCTCCCAAACCTAAGTAGCTGAGAGATTAGTGGAGCAGCCTCA	20_31022824_C_A	ASXL1	SRR8615526|44:300|13	1
CCCCCTTGATCCTTCTAGGTGGGGACGGATCGCCTGTTGCGTCTCAGCAGCAGTGCACTAA	20_31019398_G_C	ASXL1	SRR8615237|61:382|14	1
CAGCGAGATGGGCATTTTAAGAAACGCTCTTGGCCAGATCTCCGAACCAGAGCCAGAAGGA	20_31021238_C_T	ASXL1	SRR8616146|160:281|36	1
AAGGTCAGCCCACTTACCAGATATGCCCCCGATCATCCCCACCACGGAGTCCTCCTGCCGG	20_31022302_G_-	ASXL1	SRR8615970|175:186|48	1
ACAATGGAAAGAAAAGTTCTTTGAAGACTATTATGGACAGAAGTAAGGCAGTTGGAGCTAT	20_31020777_C_T	ASXL1	SRR8615419|57:80|42	1
ATCGTCAGTCCTTTCGTAACACAATTGAAAATGTTCACACCGAAAAGCCACAGCCCACTAA	20_31021662_G_A	ASXL1	SRR8616008|74:63|54	1
ACAGGTGGACATTGAAAAGCTGAAAATCAATGGAGACTCTGAAGCACTGAGTCCTCACGGT	20_31023473_C_T	ASXL1	SRR8615748|185:124|60	1
GGTGGCAGAGGCAGCAGCAGTGGTGATGGTAGTGAGGCCTGTGGCCACCCTGAGCCCAGGG	20_31022520_G_A	ASXL1	SRR8615573|121:83|59	1
TCATGGACTTGCCCTTCTGGAAATTACCCCAAGAGCCAGGGAAGGGGCTCAGTGAGCCTCT	20_31024759_G_A	ASXL1	SRR8615222|52:170|23	1
TGCCATGTCCAGAGCTAGGAGAGAGGACCTACCTTCTCTGAGAAAGGAGGAAAGCTGCCTA	20_31022678_G_A	ASXL1	SRR8615747|190:208|48	1
ACCCTGGGTGGTTAAAGGTCAGCCCACTTAACAGATATGCCCCCGGATCATCCCCACCACG	20_31022288_C_A	ASXL1	SRR8616051|247:129|66,SRR8615717|63:135|32	2
GAGAAGGATGAAGGACAAACAGAAGAAGAACAAGGAGCGCACGTGGGCCGAGGCCGCGCGC	20_30946602_G_C	ASXL1	SRR8616109|50:55|48	1
TTCTGCAGGTCATAGAGGCAGAAGGACTAAGGGAAATGAGGTTTGTATTGTTCTTGTTGCT	20_30954260_A_G	ASXL1	SRR8615650|350:112|76	1
ATAGAGAGGCGGCCACCACTGCCATCGGAGCGGGGGGTGGCCCGGGTGGAGGTGGCGGCGG	20_31022443_G_C	ASXL1	SRR8615233|45:24|65	1
TTGGGACCAAGCACAAACTCCATGTCTGGTAGGGTACAGACTCCAAGGGAAGACTGGGCTC	20_31024557_G_A	ASXL1	SRR8615898|267:204|57	1
CAGGAGATCTTACTACCTCGAGAACACCTCATTTCTCATCTCCAAATGTGATCTCCTTTGG	20_31024333_G_A	ASXL1	SRR8616024|67:49|58	1
TAACGAGTTTTTTACCCATGCGGCTCAGAGATGGCGGGAGCGCCTGGCTGATGGTATGTAG	20_31019460_C_A	ASXL1	SRR8615348|57:62|48	1
AGCACCCGACCTGGAGGGTCCCGAATTCCCTGTTGAGTCTGTGGCTTCTCGGATCCAGGCT	20_31021447_A_T	ASXL1	SRR8615614|143:140|51	1
CTCAGAGCTGGCGGGAGCGCCTGGCTGATGCTATGTAGACTTGGTCATCTCGGACGGCTTG	20_31019483_G_C	ASXL1	SRR8615369|31:4|89	1
TACGACAGGAAATGGAGAAGGAAAAGAAGGTTGGAACAATGGAAAGAAAAGTTCTTTGAAG	20_31020743_-_T	ASXL1	SRR8615575|31:184|14	1
CAGTGGGAAGTTGGGACCAAGCACAAACTCTATGTCTGGTGGGGTACAGACTCCAAGGGAA	20_31024547_C_T	ASXL1	SRR8615734|73:80|48	1
TCTAACAGTTCTTTGCATTGGATACCCATCACATCGAATGATGAGGTAGTGAAACAGCCCA	20_31023219_C_A	ASXL1	SRR8615642|58:253|19	1
GGAAACTGTGGATCAGGAACCCAAGGATCAAAAGAGGAAATCCTTTGAGCAGGCGGCCTCT	20_31021567_G_A	ASXL1	SRR8615452|51:218|19	1
CCTTCTAGGTGGGGACGGATGGCCTGTTGCTTCTCAGCAGCAGTGCACTAAATAACGAGTT	20_31019408_G_T	ASXL1	SRR8615985|227:234|49	1
TGCCATGTCCAGAGCTAGGAGAGAGGACCTTCCTTCTCTGAGAAAGGAGGAAAGCTGCCTA	20_31022678_G_T	ASXL1	SRR8615998|179:102|64	1
GCTGCTATTCGTGGCCAGGCCGAGGTCACCGAGGACCCTGCCCCGCTCCTGAGAGGCTTCC	20_31017811_C_G	ASXL1	SRR8616046|68:107|39	1
CTGCCGGGGTTGGACTGGCGCCAGGACCCTTGCAGACATTAAAGCCCGTGCTCTGCAGGTC	20_31022357_C_T	ASXL1	SRR8616025|51:210|20	1
CCAGGCTCCTGGAGCACCCCAAAAGAATTGGAAGGCAGTCCCAAGTTTTGACTCCCTCCAT	20_31024127_C_G	ASXL1	SRR8615379|53:235|18	1
TAAGGGCTTTGAAGGAGCCTCTTCTGCCAGGTAGCTGTGAAACAGGCACTGGTCTTGCCAG	20_31024054_A_G	ASXL1	SRR8615449|34:163|17	1
CTTATCCTCTAAATGGGGAGCATACCCAGGTCGGAACTGCCATGTCCAGAGCTAGGAGAGA	20_31022641_C_T	ASXL1	SRR8616039|60:229|21	1
ACTAAAGAGGAGCCCAAAGTCCCGCCCATCTGGGTAGGAGACTGTTTGATTCCTGGCTGCC	20_31021718_C_T	ASXL1	SRR8615482|16:128|11,SRR8616189|127:153|45	2
TTATAAACTGCCTGGCCGAATCAGCCTTTTTACGCTCAAGGTAAGTGATATGAACTCTCTT	20_30956917_C_T	ASXL1	SRR8615663|136:191|42	1
CGGATCATCCCCACCACGGAGTCCTCCTGCTGGGGTTGGACTGGCGCCAGGACCCTCGCAG	20_31022331_C_T	ASXL1	SRR8615908|93:91|51	1
GGGTTGCTAAGGATGCAAAATCTGTGGCCTAAGATGTTCCCCTCTACAAGGATGGGGAGGC	20_31021332_C_A	ASXL1	SRR8616058|29:64|31	1
GGAAAGAAAAGTTCTTTGAAGACTACTATGAACAGAAGTAAGGCAGTTGGAGCTATGAGTC	20_31020782_G_A	ASXL1	SRR8615612|116:99|54	1
CCTAGGTGAATTTACTCATGAGATGCAAGTAAGGATACGACAGGAAATGGAGAAGGAAAAG	20_31020708_C_A	ASXL1	SRR8615909|646:99|87	1
AGGAGAATCAGTGCGTATACAGCGTGGTCCTGCCACCCGACAGCGAGATGGGCATTTTAAG	20_31021198_A_T	ASXL1	SRR8615511|80:167|32	1
TCTCGGGCTGCCACGCCGATGGCGAGAGCGACAGCCCGTCCAGCAGCAGCAGCGGCTCTCT	20_31017737_G_A	ASXL1	SRR8615341|147:102|59	1
AATCCCATTACATCCTCTAGGAAACTGGAAAAAATGGATTCCAAAGAGCAGTTCTCTTCCT	20_31024197_G_A	ASXL1	SRR8616036|34:96|26	1
GAAGGACAAACAGAAGAAGAAGAAGGAGCGGACGTGGGCCGAGGCCGCGCGCCTGGTGAGG	20_30946611_C_G	ASXL1	SRR8615232|18:86|17	1
TTTCCCGAAAAGAAGCCCCGGCTTGAAGATTGTCAGTCCTTTCGTAACACAATTGAAAGTG	20_31021634_C_T	ASXL1	SRR8615903|80:219|27	1
CCAGATTCCCTACTGCTGGCCAGTACTGAGCACCAGCCAAGAGCCGTGTGCCTGTCCATGC	20_31023774_T_C	ASXL1	SRR8615538|160:365|30	1
GGACCCTCAAAGCTCTGTGTATTGTGCCTTATGGTGAGATAATAAATTATGGCCATGGGAA	20_31025130_G_A	ASXL1	SRR8616220|11:98|10	1
AGCCAGAGGACACGGCTGATGTGGAGAGCTATGGGTCTAATGAAGCCAGCACTGTGAGTGG	20_31016010_G_A	ASXL1	SRR8615312|35:104|25	1
GCACGGTGGAAAGCATCTCGCTCCAGTGTGTGTGCAGCCTGAAAGCCATGATCATGTGCCA	20_31025035_C_T	ASXL1	SRR8615553|25:120|17	1
CTCCGAACCAGAGCCAGAAGGAATCTGTACAAAAAAACAGGAGTCAGAACAAGCAGGGGTT	20_31021277_-_A	ASXL1	SRR8615450|25:136|16	1
AATTGCAAGGCAGTCCCAAGTTTTGACTCCGTCCATCCAGTGACAAATCCCATTACATCCT	20_31024152_C_G	ASXL1	SRR8616113|192:199|49	1
CCCTAGAGAAGGTTCTTCCACCAGCCCACGGTGACAGCATGTCAGAATCCCCACAAGTACC	20_31023895_A_G	ASXL1	SRR8615667|263:310|46	1
GAAATAGATTTTGAGACACCTGGGTCCATTATTGTCAACACCAACCTCCGTGCCCTGATCA	20_31019180_C_A	ASXL1	SRR8616189|86:108|44	1
CACTAAAGAGGAGCCCAAAGTCCCGCCCATTCGGGTAGGAGACTGTTTGATTCCTGGCTGC	20_31021717_C_T	ASXL1	SRR8616189|127:154|45	1
TGTCCCAGGAGAATCAGTGCGTATACAGCGCGGTCCAGCCACCCGACAGCGAGATGGGCAT	20_31021192_T_C	ASXL1	SRR8616144|79:282|22	1
AGGAGTGGGAGAAAGCTGCTCCCACCCCTCGTGCATTGCCTGGGGATTTGACAGCTGAGGA	20_31023328_C_G	ASXL1	SRR8616033|157:85|65	1
ACAGCAGCACGGTGGAAAGCATCTCGCTCCTGTGTGCGTGCAGCCTGAAAGCCATGATCAT	20_31025029_A_T	ASXL1	SRR8616033|64:166|28	1
CAGCGTGGTCCAGCCACCCGACAGCGAGATCGGCATTTTAAGAAACGCTCTCGGCCAGATC	20_31021217_G_C	ASXL1	SRR8615606|94:86|52	1
AGTCCCCATCTGCCAGGCACATCCTCTGCAACACCCGACCTGGAGGGTCCCGAATTCCCAG	20_31021418_G_A	ASXL1	SRR8615606|54:49|52	1
CTTGTGATGCAGTTGCTGCAGGGTAGCTTGTCCCTAGAGAAGGTTCTTCCACCAGCCCACG	20_31023864_C_T	ASXL1	SRR8616126|347:74|82	1
TAAAGCCCGTGCTCTGCAGGTCCGAGGGGCAAGAGGTCACCACTGCCATAGAGAGGCGGCC	20_31022396_G_A	ASXL1	SRR8615621|147:164|47,SRR8615275|103:108|49	2
CATCTGCCAGGCACATCCTCTGCAGCACCCTACCTGGAGGGTCCCGAATTCCCAGTTGAGT	20_31021424_G_T	ASXL1	SRR8616156|268:96|74	1
CTACAGTGGAGGGAGAGGAGCCAGAGGACATGGCTGATGTGGAGAGCTGTGGGTCTAATGA	20_31015992_C_T	ASXL1	SRR8615317|92:100|48	1
CCTGTGGCCACCCTGAGCCCAGGGGAGGCCTGAGCACCCCTGGAAAGTGTACGTCAGATCT	20_31022557_C_T	ASXL1	SRR8616169|66:78|46	1
CCATAGAGAGGCGGCCACCACTGCCATCGGAGGGGGGTGGCCCGGGTGGAGGTGGCGGCGG	20_31022442_GG_-	ASXL1	SRR8615619|12:17|41,SRR8615626|40:59|40	2
TGAGTCTGTGGCTTCTCGGATCCAGGCTGAACCAGACAACTTGGCACGTGCCTCTGCATCT	20_31021480_G_A	ASXL1	SRR8615493|119:134|47	1
CAGCAGTGGTGATGGTGGTGAGGCCTGTGGTCACCCTGAGCCCAGGGGAGGCCCGAGCACC	20_31022534_C_T	ASXL1	SRR8615694|88:350|20	1
AGGATGAAGGACAAACAGAAGAAGAAGAAGAAGCGCACGTGGGCCGAGGCCGCGCGCCTGG	20_30946606_G_A	ASXL1	SRR8615743|47:57|45	1
TGGAAAGCATCTCGCTCCAGTGTGCGTGCAACCTGAAAGCCATGATCATGTGCCAAGGCTG	20_31025041_G_A	ASXL1	SRR8615476|103:124|45	1
AAAATCATAGGTCAAATGAAGCGCAACAGAGGGGGAAGAAATAGATTTTGAGACACCTGGG	20_31019144_-_G	ASXL1	SRR8615276|35:132|21	1
GAGCCTCTGGAGCCTTCTTCTCTCCCCTCCAAACTCAGCATCAAGCAGGCATTTTATGGGA	20_31024812_C_A	ASXL1	SRR8615294|103:134|43	1
ATGGCGAGAGCGGCAGCCCGTCCAGCAGCAACAGCGGCTCTCTGGCCCTGGGCAGCGCTGC	20_31017755_G_A	ASXL1	SRR8615632|111:81|58	1
TGGCCTGTTGCGTCTCAGCAGCAGTGCACTGAATAACGAGTTTTTTACCCATGCGGCTCAG	20_31019427_A_G	ASXL1	SRR8615381|102:88|54	1
TAGAGAAGCTGCAGTGACAAAGGGATCTTCAGTGGACAAGGATGAGAAACCCAATTGGAAC	20_31023599_G_A	ASXL1	SRR8615381|143:139|51	1
GGGGGGGGTGGCCCGGGTGGAGGTGGCGGCGGGGGCCACCGATGAGGGAGGTGGCAGAGGC	20_31022472_-_G	ASXL1	SRR8615365|14:18|44	1
ACGAATTAGGGCTTGGTGGCTCATGCCCTCTTATGAGGGAAAGTGATACTAGACAAGAAAA	20_31023136_C_T	ASXL1	SRR8615365|94:75|56	1
CCTCTAAATGGGGAGCATACCCAGGCCGGAGCTGCCATGTCCAGAGCTAGGAGAGAGGACC	20_31022646_A_G	ASXL1	SRR8616044|115:124|48	1
CACAGCCCACTAAAGAGGAGCCCAAAGTCCTGCCCATCCGGGTAGGAGACTGTTTGATTCC	20_31021710_C_T	ASXL1	SRR8615277|88:286|24	1
TAGAACTGAATGTGAGTCTGGCACCACTTCATGGGAAAGTGATGATGAGGAGCAAGGACCC	20_31022900_C_A	ASXL1	SRR8615277|197:163|55	1
CCCATTACATCCTCTAGGAAACTGGAAGAAGTGGATTCCAAAGAGCAGTTCTCTTCCTTTA	20_31024200_A_G	ASXL1	SRR8615277|116:128|48	1
CCCTGGGCAGCGCTGCTATTCGTGGCCAGGTCGAGGTCACCCAGGACCCTGCCCCGCTCCT	20_31017800_C_T	ASXL1	SRR8616022|9:9|50	1
GAGAAGGAAAAGAAGGTGGAACAATGGAAATAAAAGTTCTTTGAAGACTACTATGGACAGA	20_31020757_G_T	ASXL1	SRR8616022|30:51|37	1
GACCAGCCATGCCAGGCCTTGCCCCTACTGCCCTCCCAAACCTCAGTAGCTGAGAGATTAG	20_31022811_T_C	ASXL1	SRR8616022|15:26|37	1
CTGAGAAAGGAGGAAAGCTGCCTACTACAGGGGGCTACAGTTGGACTCACAGATGGGCTAG	20_31022715_A_G	ASXL1	SRR8615551|80:107|43	1
GGACAGATGGGATGGTTGCTCCTCAGAGCTCGGTGTCTCGAGTATGTGCGGTCCGCCAAAA	20_31023709_G_C	ASXL1	SRR8615551|40:189|17	1
AACTGAATGTGAGTCTGGCACCACTTCCTGTGAAAGTGATGATGAGGAGCAAGGACCCACC	20_31022903_G_T	ASXL1	SRR8615281|175:177|50	1
ATTGGATACCCATCCCATCGAATGATGAGGCAGTGAAACAGCCCAAACCAGAATCCAGAGA	20_31023235_T_C	ASXL1	SRR8615958|71:96|43	1
GTGGTGCAGCTGAGCCACAAAGCAAACTTTAGTGCGAGCCACAGTGCATCACTTTCCTTGC	20_31024956_G_A	ASXL1	SRR8615958|71:52|58	1
TGGACCCTCAAAGCTCTGTGTATTGTGCCTCGTGGTGAGATAATAAATTATGGCCATGGGA	20_31025129_T_C	ASXL1	SRR8615958|27:37|42	1
CCAAACCTCAGTAGCTGAGAGATTAGTGGAACAGCCTCAGTTGCATCCGGATGTTAGAACT	20_31022846_G_A	ASXL1	SRR8615576|103:167|38	1
TGGAAATTACCCCGAGAGCCAGGGAAGGGGATCAGTGAGCCTCTGGAGCCTTCTTCTCTCC	20_31024776_C_A	ASXL1	SRR8615576|68:215|24	1
TCAGAGCACTTTTTCCGATGCTGTTTGGATAAAAAAATCACAAAGAACAATGCTTGCTGTT	11_108178656_-_A	ATM	SRR8615863|7:26|21,SRR8616167|12:62|16,SRR8615640|5:15|25,SRR8615405|7:32|18,SRR8615780|9:48|16,SRR8616203|13:60|18,SRR8615911|8:37|18,SRR8615526|6:29|17,SRR8616125|8:37|18,SRR8615831|8:50|14,SRR8616202|7:30|19,SRR8615332|13:60|18,SRR8615949|8:34|19,SRR8615907|5:17|23,SRR8615343|12:75|14,SRR8615977|11:65|14,SRR8615842|12:69|15,SRR8615289|7:32|18,SRR8615798|19:128|13,SRR8615860|10:44|19,SRR8615992…	36
CTACTGCTCAGACCAATACTGTGTCCTTTATGGCAGCTGATATTCGGAGGAAATTGTTAAT	11_108139254_G_T	ATM	SRR8615795|16:19|46	1
CGTAATATTGCCGTCAAAGAAAATTTGATTAAATTGATGGCAGATATCTGTCACCAGGTAC	11_108117828_G_A	ATM	SRR8615498|29:62|32	1
AAAGTTGAACTTTTTTTTTTTTTTTACCACTGCAATGTGTGTTCTTTGTATCGTCGTGACC	11_108141976_A_T	ATM	SRR8615380|25:1|96	1
GATGTTTGCCAAAATTTTCAACCAGTTTTCTGTTACTTCTGCATGGAAAAATTCTTGGATC	11_108216545_C_T	ATM	SRR8615380|183:188|49	1
ATCCTGCTCCTAATCCACCTCATTTTCCATTGCATGTGATTAAAGCAACATTTGCCTATAT	11_108159742_C_T	ATM	SRR8615367|62:83|43,SRR8615875|19:28|40	2
CTTAATTATTCTATGCAAGATACACAGTAAGGGTTCAGCGAGAGCTGGAGTTGGATGAATT	11_108200952_A_G	ATM	SRR8615862|44:184|19	1
GTGGCAACTGGTTAGCAGAAACGTGCTTAGGAAATCCTGCGGTCATCATGCAGACCTATCT	11_108198448_A_G	ATM	SRR8615436|43:22|66	1
GGAAATTGTTAATGTTAATTGATTCTAGCAGGCTAGAACCTACCAAATCCCTCCACCTGCA	11_108139302_C_G	ATM	SRR8616091|30:37|45,SRR8615753|12:13|48,SRR8615820|29:11|72,SRR8615672|31:7|82	4
ACTACTCAAAGACATTCTTTCTGTGAGAAAGTACTGGTGTGAAATATCTCAGCAACAGTGG	11_108106527_A_G	ATM	SRR8615568|21:23|48	1
CTTTATATTTGGACTCAACATAGGCTTAATAATTCTTTAAAAGAAGTCATTATTGAATTAT	11_108115669_G_A	ATM	SRR8615595|12:47|20	1
ACTGACGGATTAAATTCCAAATTTTTGGACTTTTTTTTCCAAGGCTATTCAGTGTGCGAGG	11_108114817_-_T	ATM	SRR8615421|6:17|26,SRR8615419|5:18|22,SRR8616216|7:28|20	3
TCATGCTTAATTATTCTGAAGGGCCGTGATAACCTGAGACAAGATGCTGTCATGCAACAGG	11_108206581_G_A	ATM	SRR8615776|64:129|33	1
AGGGCAAAATCCTTCCTACTCCTGAGACAGCTCCTTTTAGACTCACCAGAGATATTGTGGA	11_108224538_T_C	ATM	SRR8615776|102:58|64	1
AATTTATAATAGAAAATCTGTTTTACTGACATTGATAGCTGTGGTTTTATCCTGTAGCCCT	11_108151787_G_A	ATM	SRR8615928|12:6|67	1
TCCTTTAGCTGAAGAATATCTGTCAAAGCAGGATCTACTTTTCTTAGACATGCTCAAGTTC	11_108139177_A_G	ATM	SRR8615376|32:50|39	1
TAGGCCTTGCAGAATTTGGGACTCTGCCATGTTCTTTCCGTCTATTTAAAAGGATTGGATT	11_108188127_A_G	ATM	SRR8615328|35:44|44	1
GGTCAAACCTAGAAAGCTCACAAAAGTCAGCTTTATTAAAACTCTGGAATAAAATTTGGTG	11_108121628_A_C	ATM	SRR8615573|21:4|84	1
CAAATTCAGAAACTCTTGTCCGGTGTTCACATCTTTTGGTGGGTGTCCTTGGCTGCTACTG	11_108126976_G_A	ATM	SRR8616208|15:20|43,SRR8615570|20:10|67	2
GTTCCGATGGCAAGGAGAGGAGACAGCTTGCTAAGGTGAGCCTTCCCTTCTCTGGCTTAGC	11_108205832_T_C	ATM	SRR8615842|77:95|45	1
CATGGAAAAATTCTTGGATCCAGCTATTTGATTTGAGAAGCGATTGGCTTATACGCGCAGT	11_108216586_G_A	ATM	SRR8616047|42:0|100	1
CTTAAGAATTTAGAAGATGTTGTTGTCCCTGCTATGGAAATTAAGGTAATTTGCAATTAAC	11_108204681_A_G	ATM	SRR8615945|23:2|92	1
TGCAGAGAAACACGGAAACTAGGAAGAGGATATTAACTATCTGTACTTATAAGGTAACTAT	11_108206666_A_T	ATM	SRR8615971|151:79|66,SRR8615702|81:28|74	2
TTATATTAGCAAACTTAGATGCCACTCAGTAGAAGACTCAGAGAAGTATGTTTTTTTTAAA	11_108203613_G_A	ATM	SRR8616180|26:0|100	1
ACACAAAGAGAATCTAGTGATTACAGTGTCGCTTGCAAAAGGAAGAAAATAGAACTAGGCT	11_108119741_C_G	ATM	SRR8615799|35:18|66	1
GACAAGATGCTGTCATGCAACAGGTCTTCCCGATGTGTAATACATTACTGCAGAGAAACAC	11_108206618_A_C	ATM	SRR8615462|31:54|36	1
AAAGATGCAGGAAATCAGTAGTTTGGTCAATTACTTCATCAAATGTGCAAACAGAAGTAAG	11_108100025_A_T	ATM	SRR8615938|22:2|92	1
TTCAAGATACTGAATACAACTTATCTTCTTCTCCTTTTATTTTATTAAACTACACAAATAT	11_108153561_T_C	ATM	SRR8615371|8:28|22	1
TACTATCTCAGCTTCTACCCCAACAGCGACGTGGGGAACGTACACCATATGTGTTACGATG	11_108121535_A_G	ATM	SRR8615854|30:56|35	1
AAATTATTTCTAGATAATCCGCAAGATGGGTTTATGGTGAAACTAGTTGTCAATTTGTTGC	11_108168031_A_T	ATM	SRR8615224|100:100|50	1
AATATTTCAAATTAAACAGTACAATTCAGTGAGCTGTGGAGTCTCTGAGTGGCAGCTGGAA	11_108196829_T_G	ATM	SRR8615395|44:35|56	1
TAGTAGTGTTAGTGATGCAAACGAACCTGGGGAGAGCCAAAGTACCATAGGTAAATACATA	11_108138050_A_G	ATM	SRR8615702|18:24|43	1
TAGGGGAGCCAGATAGTTTGTATGGCTGTGTTGGAGGGAAGATGTTACAACCCATTACTAG	11_108186608_G_T	ATM	SRR8615989|29:13|69	1
CCTGCGTGCACTGAAAGAGGATCGTAAACGTTTCTTATGTAAAGCAGTTGAAAATTATATC	11_108201016_C_T	ATM	SRR8615283|25:31|45	1
AATTAGGAGATGAAATTCTTCCCACTTTGCTTATATTTGGACTCAACATAGGCTTAATGAT	11_108115640_T_-	ATM	SRR8615544|4:13|24	1
ATCCCAGCCTAAAACTTACATACACAGAATATCTGAGGGTTTGTGGCAACTGGTTAGCAGA	11_108198406_G_A	ATM	SRR8615451|115:0|100	1
GAGTTTTAGTGGCTAGAATAATTCATGCTGCTACCAAAGGATGCTGTTCTCAGACTGACGG	11_108114764_T_C	ATM	SRR8615387|37:0|100	1
TCTTTAAAGGAATCAATAATGAAATGGCTCGTATTCTATCAGTTAGAGGGTGACTTAGAAA	11_108122697_T_G	ATM	SRR8616040|20:8|71	1
TAGGATCGAACAGAGGCTGCAAATAGAATAGTATGTACTATCAGAAGTAGGAGACCTCAGA	11_108203516_A_G	ATM	SRR8616040|8:43|16	1
AGCACGCTAGAACCTACCAAATCCCTCCACGTGCATATGGTGAGTTACGTTAAATGAAGAA	11_108139328_C_G	ATM	SRR8615828|17:0|100	1
TGACAAGACTTGAAGGACTAAAGGATCTTCAAAGACAACTGGAACTACATAAAGATCAGAT	11_108165730_G_A	ATM	SRR8615527|34:0|100	1
TATTTCTAGATAATCCGCAAGATGGGATTACGGTGAAACTAGTTGTCAATTTGTTGCAGTT	11_108168035_T_C	ATM	SRR8616081|12:34|26	1
GGACAGTGATTTTAGTTTTCAGGAGCCTATGATGGCTCTACGCACAGTCATTTTGGAGATC	11_108196133_C_G	ATM	SRR8616081|22:69|24	1
TCACCAGAGATATTGTGGATGGCATGGGCAATACGGGTGTTGAAGGTGTCTTCAGAAGGTA	11_108224580_T_A	ATM	SRR8616024|9:60|13	1
GCCCTGAGTATTCTCAAGCAAATGATCAAGCAGTTGGATGCCAGCTGTGCAGCGGTTTGTT	11_108196929_A_C	ATM	SRR8615634|60:1|98	1
TATTAAAACTCTGGAATAAAATTTGGTGTACTACCTTTCGTGGTATAAGTTCTGAGCAAAT	11_108121661_T_C	ATM	SRR8615348|10:28|26	1
GATGCTTATATTATATTAGCAAACTTAGATCCCACTCAGTGGAAGACTCAGAGAAGTATGT	11_108203603_G_C	ATM	SRR8615348|22:59|27	1
TTTTAAAGGAGCTTCCTGGAGAAGAGTACCGCTTGCCAATGGAAGATGTTCTTGAACTTCT	11_108141831_C_G	ATM	SRR8615918|8:0|100	1
CATGTTTATACTTTTATTAGGTGGACCACAGAGGAGAATATGGAAATCTGGTGACTATACA	11_108205706_C_G	ATM	SRR8615923|23:26|47	1
CTAAATCTTCAAGATACTGAATACAACTTACCTTCTTTTCCTTTTATTTTATTAAACTACA	11_108153554_T_C	ATM	SRR8615347|47:38|55	1
GAAAGCACTTCCTTTGAAGCTTCAGCAAACGGCTTTTGAAAATGCATACTTGAAAGCTCAG	11_108150287_A_G	ATM	SRR8615771|13:21|38	1
AATATGAAGTCTTCATGGATGTTTGCCAAATTTTTCAACCAGTTTTCCGTTACTTCTGCAT	11_108216528_A_T	ATM	SRR8616115|9:74|11	1
TACATGAGCCAGCAAATTCTAGTGCCAGTCGGAGCACTGACCTCTGTGACTTTTCAGGGTA	11_108158415_A_G	ATM	SRR8615540|13:18|42	1
TTGTGTTTTACCTTAATTATTCTATGCAAGCTACACAGTAAAGGTTCAGCGAGAGCTGGAG	11_108200941_A_C	ATM	SRR8615642|16:37|30	1
ATTGCATTTTGTTTTCTTGAAGATTTTTACCGAAATATATTCAGAAAGAAACAGAATGTCT	11_108099913_A_C	ATM	SRR8615985|43:16|73	1
GAAGTATATATTAAGTGGCAGAAACACTCCTAGCTTCTCAAGGACAGTGATTTTAGTTTTC	11_108196092_C_T	ATM	SRR8615856|23:25|48	1
TTTTCTTATAGACTACGAACATATGAACACAAAGCAATGTGGGGCAAAGCCCTAGTAACAT	11_108186757_G_A	ATM	SRR8615997|13:31|30	1
TTTCCTCATCTTGTACTGGAGAAAATTCTTTTGAGTCTCACTATGAAAAACTGTAAAGCTG	11_108123578_G_T	ATM	SRR8615871|25:20|56	1
AATAGAGCAAAATATGTGTGAAGTAAATAGCAGCTTTTCTTTAAAGGAATCAATAATGAAA	11_108122660_A_C	ATM	SRR8615542|16:0|100	1
AGCACCAGTCCAGTATTGGCTTCTCTGTCCGCCAGAATCTCAAGGAATCACTGGATCGCTG	11_108124690_A_G	ATM	SRR8615991|40:0|100	1
AGTCCATTGCTAATCAGATTCAAGAGGACTAGAAAAGTCTTCTAACAGACTGCTTTCCAAA	11_108155043_G_A	ATM	SRR8615608|6:34|15	1
ATGGAGGTGGAGGATCAGTCATCCATGAATGTATTTAACGATTACCCTGATAGTAGTGTTA	11_108138000_C_G	ATM	SRR8615920|11:24|31	1
CAGGGCAAAATCCTTCCTACTCCTGAGACAATTCCTTTTAGACTCACCAGAGATATTGTGG	11_108224537_G_A	ATM	SRR8616129|48:36|57	1
GATGCTCTAGAAAACCATCTTCATGTTATTCTTGGTACACTTATACCCCTTGTGTATGAGC	11_108163470_G_C	ATM	SRR8615984|33:26|56	1
GCTTGAGTGAAAAAAGTAAAGAAGAAACTGAAATAAGTTTACAGGTAAATATTAGAGGCTC	11_108183212_G_A	ATM	SRR8615984|50:29|63	1
ATTTCGTAATATTGCCGTCAAAGAAAATTTTATTGAATTGATGGCAGATATCTGTCACCAG	11_108117824_G_T	ATM	SRR8616004|20:30|40	1
TGTTTATACTTTTATTAGGTGGACCACACAAGAGAATATGGAAATCTGGTGACTATACAGT	11_108205708_G_A	ATM	SRR8618302|40:2|95	1
ATCCTGTAGCCCTATCTGCGAAAAACAGGCATTGTTTGCCCTGTGTAAATCTGTGAAAGAG	11_108151835_T_A	ATM	SRR8615301|4:19|17	1
GCTGCAATGAATTTTTTCCAAAGCGTGCCACAATGGTATGTTATCTAATAATGCTCTTTAT	11_108123635_G_C	ATM	SRR8615401|19:41|32	1
GTTTTTTTTTCTCCCTATATTAGGCCTTCTCGTATCATGGATGTGTCATTACGTAGCTTCT	11_108163353_T_C	ATM	SRR8615982|21:17|55	1
TTCTGACTAAACCAGAGGTAGCCAGAAGAATCAGAATAACTAAAAATGTGCCTAAACAAAG	11_108202718_G_T	ATM	SRR8615362|39:40|49	1
GACAGTGGAGGCACAAAATGTGAAATTCTTTAATTATTAAAGCCAATGTGTGAAGTAAGAA	11_108173733_C_T	ATM	SRR8615778|21:0|100	1
CTACTGAAATAGAATTTCTATATGTAGAGGTTGTTGGAAGCTGCTTGGGAGAAGTGGGTCC	11_108170444_C_T	ATM	SRR8615639|45:57|44	1
GGAAGTAGAGGAAAGTATTCTTCAGGATTTTGTAATATTGCCGTCAAAGAAAATTTGATTG	11_108117798_C_T	ATM	SRR8616160|32:23|58	1
AATTATTTCAACTGCAAATTTATATCCATCGTCCGAAAGGAGCCAAAACCCAAGAAAAAGG	11_108115724_A_G	ATM	SRR8615408|35:13|73	1
TGGAAGTTATTTACTGGGTCAGCCTGCAGAGCTTCATGGTAAGTTCAGCATGCATTATGTC	11_108121792_C_G	ATM	SRR8615457|46:15|75	1
ATGGAAGATGATACTAATGGAAATCTAATGCAGGTGGAGGATCAGTCATCCATGAATCTAT	11_108137973_G_C	ATM	SRR8615802|14:60|19	1
TCCACTCTTTGACTGGACCATGAATCCTTTCAAAGCTTTGTATTTACAGCAGAGGCCGGAA	11_108235853_G_C	ATM	SRR8615802|138:139|50	1
CCCTGCGTGCACTGAAAGAGGATCGTAAACCCTTCTTATGTAAAGCAGTTGAAAATTATAT	11_108201015_G_C	ATM	SRR8616059|7:17|29	1
AAAACCATGGAAGTGATGAGAAACTCTCAGTAAACTCTGTTAACCATTGTAGAGGTAAAGT	11_108225578_G_T	ATM	SRR8615612|121:91|57	1
TCATTTTTAAATACAGAAGGCATAAATATTTCAGCAGACCAGCCAATTACTAAACTTAAGA	11_108204627_C_T	ATM	SRR8616131|31:62|33	1
CTAGGCTGGGAAGTAATAAAAGATCACCTTTAGAAGTCACAGAATGATTTTGATCTTGTGC	11_108119795_C_T	ATM	SRR8615223|16:30|35	1
ATGCTTATATTATATTAGCAAACTTAGATGGCACTCAGTGGAAGACTCAGAGAAGTATGTT	11_108203604_C_G	ATM	SRR8616034|48:53|48	1
TGTTTATTCATGCTTAATTATTCTGAAGGGTCGTGATGACCTGAGACAAGATGCTGTCATG	11_108206574_C_T	ATM	SRR8615264|57:66|46	1
GTTCTGAGCAAATACAAGCTGAAAACTTTGTCTTACTTGGAGCCATAATTCAGGGTAGTTT	11_108121709_G_T	ATM	SRR8616190|21:11|66	1
CTTGGAGATTTCTCAATCTTACACTACTACTCAAAGAGAATCTAGTGATTACAGTGTCCCT	11_108119713_A_T	ATM	SRR8615764|22:17|56	1
CACTTATACCCCTTGTGTATGAGCAGGTGGGGGTTCAGAAACAGGTAATTTTCTGACTCAT	11_108163507_A_G	ATM	SRR8616141|16:16|50	1
TGCTTGCTGTTGTGGACTACATGAGAAGACCAAAGAGGTAATGTAATGAGTGTTGCTTCTT	11_108178705_A_C	ATM	SRR8615538|67:0|100	1
AACCCTTTTGAAGGCCTGGATGATATAAATTTGTGGATTCCTCTAAGTGAAAATCATGACA	11_108173640_C_T	ATM	SRR8615605|32:110|23	1
CACGCTAGAACCTACCAAATCCCTCCACCTACATATGGTGAGTTACGTTAAATGAAGAAGC	11_108139330_G_A	ATM	SRR8616172|11:10|52	1
TCAGGGATTTTTCACCAGCTGTCTTCGACAATTCTCGCAAACGAGCCGATCCACAACCCCT	11_108175533_C_A	ATM	SRR8616172|4:16|20	1
TTAATTATTCTATGCAAGATACACAGTAAATGTTCAGCGAGAGCTGGAGTTGGATGAATTA	11_108200953_G_T	ATM	SRR8615312|37:18|67	1
TTGTTTTTAAGGATTTGCGTATTACTCAGCAAAAATCAAATACAGTAGAGGACCCTTTTCA	11_108164164_A_-	ATM	SRR8615658|8:10|44	1
ATTCATGATATTTTACTCCAAGATACAAATCAATCATGGAGAAATCTGCTTTCTACACATG	11_108175471_G_C	ATM	SRR8615577|7:11|39	1
TAGTGAATGAGATAAGTCATATAGGAAGTACAGGAAAGTATTCTTCAGGATTTCGTAATAT	11_108117775_G_C	ATM	SRR8616113|38:21|64	1
AATCCGCAAGATGGGATTATGGTGAAACTATTTGTCAATTTGTTGCAGTTATCCAAGATGG	11_108168046_G_T	ATM	SRR8616113|10:85|11	1
TTCTTGGATCCAGCTATTTGGTTTGAGAAGTGATTGGCTTATACGCGCAGTGTAGCTACTT	11_108216596_C_T	ATM	SRR8616219|45:87|34	1
AGCTGAACGTGTCTTAATGAGACTACAAGATAAACTGAAAGGAGTGGAAGAAGGCACTGTG	11_108236109_G_T	ATM	SRR8616219|31:95|25,SRR8615622|53:58|48	2
TGTAGAACTCTCTATACTGGCCAGAACTTTGAAGAACACTCAGGTAAATACAATTTAAAAC	11_108196259_C_G	ATM	SRR8615494|148:2|99	1
TTGCATTTTGTTTTCTTGAAGATTTTTACAAAAATATATTCAGAAAGAAACAGAATGTCTG	11_108099914_G_A	ATM	SRR8616189|15:0|100	1
AAACAGAAGTCTTGCATTTGAAGAAGGAAGTCAGAATACAACTATTTCTAGCTTGAGTGAA	11_108183162_C_T	ATM	SRR8616060|39:150|21	1
GCTTTTTTGGACAGTGGAGGCACAAAATGTCAAATTCTTCAATTATTAAAGCCAATGTGTG	11_108173724_G_C	ATM	SRR8615772|34:91|27	1
ACTTTTGGATATAGACGTTTAGAAGACTTTGTGGCATCTCATTTAGATTATCTGGTTTTGG	11_108153488_A_G	ATM	SRR8616110|10:52|16	1
GATCGTAAACGCTTCTTATGTAAAGCAGTTAAAAATTATATCAACTGCTTATTAAGTGGAG	11_108201035_G_A	ATM	SRR8616195|13:11|54	1
TCTAGTACTTAATGATCTGCTTATCTGCTGTCGTCAACTAGAACATGATAGAGCTACAGAA	11_108098387_C_T	ATM	SRR8615554|35:40|47	1
TTTGGATGAAATTTATAATAGAAAATCTGTCTTACTGACGTTGATAGCTGTGGTTTTATCC	11_108151778_T_C	ATM	SRR8615554|9:32|22	1
ACCTGTTTGTTAGTTTATTACTGAAAGATACAAAAAGTGGCTTAGGAGGAGCTTGGGCCTT	11_108160450_T_C	ATM	SRR8615606|9:7|56	1
TTCCTTCTATTCACAATAGTCTCTAATGCAGTGTGCAGGAGAAAGTATCACTCTGTTTAAA	11_108128219_A_G	ATM	SRR8616181|7:20|26	1
CTTTGGATGAAATTTATAATAGAAAATCTGTTTTTACTGACGTTGATAGCTGTGGTTTTAT	11_108151777_-_T	ATM	SRR8615933|18:13|58	1
TTATATATATTCTCTATTTAAAGGAGGTGCAAAAAAAAGTCTTTTGAAGAGAAATATGAAG	11_108216477_-_A	ATM	SRR8615313|25:55|31,SRR8615294|15:59|20	2
AGTGGAAGAGATGTGTAAGCGCAGCCTTGAATCTGTGTATTCGCTCTATCCCACACTTAGC	11_108192067_G_A	ATM	SRR8615580|16:43|27	1
GAGAGACGGAATGAAGATTCCAACATATAATTTTTTGCCTCTTATGTACCAATTGGCTGCT	11_108202200_A_T	ATM	SRR8615303|69:246|22	1
AATTTCTTGCTGACAATCATCACCAAGTTCACATGTTGGCTGCAGAGTCAATCAATAGGTA	11_108143552_G_A	ATM	SRR8615861|19:37|34	1
ACTGGTTAGCAGAAACGTGCTTAGAAAATCATGCGGTCATCATGCAGACCTATCTAGAAAA	11_108198454_C_A	ATM	SRR8615621|68:23|75,SRR8615275|46:25|65	2
GAGTAAAAGAAGTGGAAGAGATGTGTAAGCACAGCCTTGAGTCTGTGTATTCGCTCTATCC	11_108192057_G_A	ATM	SRR8616210|67:69|49	1
GTTGTGTTTTCTTGAAGGCAGTAGAAGTTGATGGAAATTATGATGGAGAAAGTAGTGATGA	11_108199761_C_A	ATM	SRR8616210|99:102|49	1
ATTTAGATTATCTGGTTTTGGAATGGCTAAGTCTTCAAGATACTGAATACAACTTATCTTC	11_108153528_A_G	ATM	SRR8616156|44:84|34	1
CGTCAACTAGAACATGATAGAGCTACAGAATGAAAGGTAGTAAATTACTTAAATTCAATTT	11_108098418_C_T	ATM	SRR8615672|21:4|84	1
TACCAGAGATTGTGGTGGAGTTATTGATGATGTTACATGAGCCAGCAAATTCTAGTGCCAG	11_108158382_C_T	ATM	SRR8615672|53:21|72	1
TTGCTTGTTTTAAGATTGTTCCAGGACACGGAGGGAGATTCTTCCAGGTTACTGAAAGCAC	11_108150234_A_G	ATM	SRR8616169|18:23|44	1
GGGTACCAGAGACAGTGGGATGGCACAGCAAAGAGACTGCTACCAAGGTCTATGATATGCT	11_108155141_AG_-	ATM	SRR8615493|10:31|24	1
TTGACAAGACTTGAAGGACTAAAGGATCTTTGAAGACAACTGGAACTACATAAAGATCAGA	11_108165729_C_T	ATM	SRR8615513|24:28|46	1
CTAATGCAATGTGCAGGAGAAAGTATCACTGTGTTTAAAAATAAGACAAATGAGGAATTCA	11_108128241_C_G	ATM	SRR8615694|28:79|26	1
TCTTCCTCAAGACTTTGGCTGTCAACTTTCAAATTCGAGTGTGTGAATTAGGAGATGAAAT	11_108115595_G_A	ATM	SRR8615844|7:5|58	1
ATCTGTAACTCCAGGTGGTTCCCCTCTCTCGGCGAAGTGGTGTTCTTGAATGGTGCACAGG	11_108213965_A_G	ATM	SRR8615906|64:73|47	1
GTGTGTAACTACTGCTCAGACCAATACTGTATCCTTTAGGGCAGCTGATATTCGGAGGAAA	11_108139246_G_A	ATM	SRR8615466|15:3|83	1
GATGTGTAAGCGCAGCCTTGAGTCTGTGTAATCGCTCTATCCCACACTTAGCAGGTTGCAG	11_108192076_T_A	ATM	SRR8615466|43:52|45	1
AAACAGCTTTTGAAAATGCATACTTGAAAGTTCAGGAAGGAATGAGAGAAATGGTAATTTT	11_108150313_C_T	ATM	SRR8615282|10:19|34	1
GCCCTGCGTGCACTGAAAGAGGATCGTAAATGCTTCTTATGTAAAGCAGTTGAAAATTATA	11_108201014_C_T	ATM	SRR8616170|22:43|34	1
CCAGAGATATTGTGGATGGCATGGGCATTATGGGTGTTGAAGGTGTCTTCAGAAGGTAAGT	11_108224583_C_T	ATM	SRR8616170|49:40|55	1
TGAAGTCTTCATGGATGTTTGCCAAAATTTCCAACCAGTTTTCCGTTACTTCTGCATGGAA	11_108216532_T_C	ATM	SRR8615574|21:28|43	1
TGCTACTGTTACATGGGTGTAATAGCTGAACAGGAAGCATATAAGTCAGAATTATTCCAGA	11_108127029_G_C	ATM	SRR8615994|3:13|19	1
GATGCTTTCTGGCTGGATTTAAATTATCTACAAGTTGCCAAGGTAGCTCAGTCTTGTGCTG	11_108180942_G_C	ATM	SRR8615994|10:25|29	1
CTCTTAAATTATATCATGGATACAGTGAAATATTCATCTAATGGTGCTATTTACGGAGCTG	11_108106453_G_T	ATM	SRR8616044|20:27|43	1
GCTTTTAAAGGAGCTTCCTGGAGAAGAGTATCCCTTGCCAATGGAAGATGTTCTTGAACTT	11_108141829_C_T	ATM	SRR8615235|12:6|67	1
AGATATTTTTGTTTGTCAGAGTCAGAGCACCTTTTCCGATGCTGTTTGGATAAAAAATCAC	11_108178635_T_C	ATM	SRR8615235|11:10|52	1
TTCCTTGAAGGCATCCTTCATCAAAAAGCCGTTTGACCGTGGAGAAGTAGAATCAATGGAA	11_108137918_A_G	ATM	SRR8615277|12:45|21	1
TCTTTTTAAGTCCCATAGTGCTGAGAACCCCGAAACTTTGGATGAAATTTATAATAGAAAA	11_108151742_T_C	ATM	SRR8615277|10:44|19	1
CTACATGAAATCATCGGAATTTGAAAACAAACAAGCTCTCCTGAAAAGAGCCAAAGAGGAA	11_108199897_G_A	ATM	SRR8615277|64:60|52	1
TAAAGGTTCAGCGAGAGCTGGAGTTGGATGGATTAGCCCTGCGTGCACTGAAAGAGGATCG	11_108200979_A_G	ATM	SRR8615277|35:89|28	1
CTCAGCTTCTACCCCAACAGCGACATGGGGGACGTACACCATATGTGTTACGATGCCTTAC	11_108121541_A_G	ATM	SRR8615551|11:5|69	1
GGAGAAAATTCTTGTGAGTCTCACTATGAACAACTGTAAAGCTGCAATGAATTTTTTCCAA	11_108123595_A_C	ATM	SRR8615551|18:8|69	1
AAGGACAGTTTCTTACAGTAATTGGAGCATGTTGGTAGGTACAGTCTATTTTGTGGTCCTA	11_108142130_T_G	ATM	SRR8615551|8:4|67	1
AAAACCAAGTTAAAAAGCATTTTAGAAATTATTTCCAAAAGCCCTGTAAGTATACATGATG	11_108159816_C_A	ATM	SRR8615551|6:12|33	1
AATTTGTTGCAGTTATCCAAGATGGCAATACACCACACTGGTGAAAAAGAAGTTCTAGGTA	11_108168082_A_C	ATM	SRR8615551|7:16|30	1
AACCCTTTTGAAGGCCTGGATGATATAAATATGTGGATTCCTCTAAGTGAAAATCATGACA	11_108173640_C_A	ATM	SRR8615551|16:17|48	1
TTGAAGAAGGAAGCCAGAATACAACTATTTATAGCTTGAGTGAAAAAAGTAAAGAAGAAAC	11_108183179_C_A	ATM	SRR8615551|19:12|61	1
TCTGGAATAAAATTTGGTGTATTACCTTTCATGGTATAAGTTCTGAGCAAATACAAGCTGA	11_108121670_G_A	ATM	SRR8615625|7:28|20	1
AGTTTTCCGTTACTTCTGCATGGAAAAATTATTGGATCCAGCTATTTGGTTTGAGAAGCGA	11_108216568_C_A	ATM	SRR8615622|45:46|49	1
GTGATATTGACCAGAGTTTCAACAAAGTAGTTGAACGTGTCTTAATGAGACTACAAGAGAA	11_108236081_C_T	ATM	SRR8615622|56:60|48	1
AATGAAATGGCTCTTATTCTATCAGTTAGATGGTGACTTAGAAAATAGCACAGAAGTGCCT	11_108122714_G_T	ATM	SRR8615281|12:7|63	1
TTGTTTTTAAGGATTTGCGTATTACTCAGCAAAAAAATCAAATACAGTAGAGGACCCTTTT	11_108164164_-_A	ATM	SRR8615958|7:12|37	1
ACTTCTGCATGGAAAAATTCTTGGATCCAGTTATTTGGTTTGAGAAGCGATTGGCTTATAC	11_108216579_C_T	ATM	SRR8615958|10:10|50	1
GTAGCCAGAAGAAGCAGAATAACTAAAAATATGCCTAAACAAAGCTCTCAGCTTGATGAGG	11_108202735_G_A	ATM	SRR8615576|36:24|60	1
AGATACAGGCCAAATGATTTCAGTGCCTTTTAGTGCCAAAAGAAAATGATGGTGAGTGACA	11_108214078_C_T	ATM	SRR8615645|20:56|26	1
GGAGTTCATGTTGGCTGTGGTCTCAATCAGTTTTTTTTGCCTTCTTAATCATCTCTTTGGG	X_76939674_-_T	ATRX	SRR8615863|10:33|23,SRR8616076|13:72|15,SRR8615288|13:77|14,SRR8615406|11:70|14,SRR8616209|13:75|15,SRR8615790|13:72|15,SRR8615572|8:40|17,SRR8615248|8:28|22,SRR8615228|15:60|20,SRR8615521|10:32|24,SRR8615791|12:47|20,SRR8615492|8:37|18,SRR8615418|13:46|22,SRR8615777|6:25|19,SRR8615818|8:44|15,SRR8615923|15:80|16,SRR8615614|27:174|13,SRR8615771|13:81|14,SRR8615459|20:112|15,SRR8616068|7:36|16,SRR…	28
ATACCTCCTCTGTTGTCTTTTGAAGAAATACTTAATTTTACAGATGAACTCTCCACTTCTT	X_76939057_T_C	ATRX	SRR8615723|63:0|100	1
CTGCCTTCTTTTTAGATGAAGTTCTTTGCTGCTTCTTTTTATTATCTTCAGAACTTTCCTC	X_76937243_T_G	ATRX	SRR8615509|113:1|99	1
TCTTACCTGTAAAGTCTTACCAAGGCCCATTCAGTGGGCAAGAATGCATCCTGAACCTGGA	X_76890109_A_T	ATRX	SRR8615781|30:0|100	1
ATACCTTACCTGGATCAACCAAAGCTTTGTAAAATATTTCTTTAAGTTTCCGACTCTTCAC	X_76888716_T_A	ATRX	SRR8615536|47:0|100	1
ATTTCTTCTTTCCCTCAATTCTATTCTTTTTAGTCTCTTATCAGAAGAGTTACAACCATCT	X_76937361_C_T	ATRX	SRR8615668|53:0|100	1
ATTACATACCTTACAAATAAGAACTTGCAACGAAGGGTGTCTATAAATGGAATCTTTTTGA	X_76944332_T_C	ATRX	SRR8616212|46:1|98	1
CTGCTTTAAAAATTTAACATAACTGGAGTTAATGTTGGCTGTGGTCTCAATCAGTTTTTTT	X_76939650_C_A	ATRX	SRR8615975|235:0|100	1
TTTTCTGTTCATCGCTGCTTCCCTCACCTACAGAATTCTGATCATCATCTTCTATATCAGA	X_76937102_T_C	ATRX	SRR8615659|67:0|100	1
ATACAAAGTCTTATGGTTTGTATGAATTTCCTTAATATCAGTATCTGAAGAAGAACTGTGA	X_76938483_A_C	ATRX	SRR8615501|176:2|99	1
AGGTAACTTTTCAGTGCCATCAGATGAAGACTCATACTGTTGTTCCATTTTAATTACTTTT	X_76937718_T_C	ATRX	SRR8616140|49:0|100	1
GAATTATAAACCTACCTGAGCTAAGAACCTGTATACATAAACAGGCTTAGTTTGTCCAAAG	X_76814155_A_G	ATRX	SRR8615515|114:4|97	1
TTGTGGACAACTCCTTTCGACCAAGGTTGCATAGAATGCATTTCTTGCAGAAAGCATTATG	X_76940012_G_A	ATRX	SRR8615489|88:0|100	1
GCATCCATCGCTCGAAACTCGGAATTTAAGCCTTCTTCCAATGCAAGATGAGCCTTCTTAA	X_76939513_T_C	ATRX	SRR8615240|49:1|98	1
TCTGTTGTTTTGTCAATACATCATTGTAGACTGCTTCTCTTCGTTTAACATCAAGCTCCTG	X_76776298_T_C	ATRX	SRR8615895|398:0|100	1
TGGCATCATGAGGTGACCCAGTGTTGCTTGCTGATAAGTCATTTGTTGCTGTTGCTGCTGA	X_76764021_T_C	ATRX	SRR8615451|325:0|100	1
AAGACAATTGCCAATTAGCTTACTACAGCTTAAATTATATCCTCAAGAGGTTGAATCCTCA	X_76776888_G_T	ATRX	SRR8616171|15:2|88	1
AAACACATTTTGCATCAACTACCTTCTTCTATGCTTCATACTCAGCCCAAGCTGCTTTTCT	X_76778738_C_A	ATRX	SRR8616089|31:1|97	1
TTCATATTCTTCAGCTCTTACCTGTAAAGTGTTACCAAGGCCCATACAGTGGGCAAGAATG	X_76890094_C_G	ATRX	SRR8616003|331:1|100	1
TCATCTGATTCTACATACTTTGTTACAATTAAAGGTTTCCTATGAAAGAATTAAGTTCATA	X_76952184_G_A	ATRX	SRR8615467|74:1|99	1
TACAGTGGGCAAGAATGCATCCTGAACCTGCAGATTTCTTTGTTTTTTTCACAGACTCACA	X_76890138_G_C	ATRX	SRR8615435|100:0|100	1
ATCTGATTCTACATACTTTGTTACAATTGACGGTTTCCTATGAAAGAATTAAGTTCATAGA	X_76952186_A_C	ATRX	SRR8615425|64:77|45	1
AAGTCTCTCTCTCTTGTTTTCTTTCAGCATTATCAGATGATCCTTCTTGTGAGGTCTTCAA	X_76938116_C_T	ATRX	SRR8615570|91:6|94	1
ATTCCTTCCTTGAGCAAGATTTCTATACATTTCATAGCCTATGATCATAACACCACCATCT	X_76888777_C_T	ATRX	SRR8616128|49:131|27	1
TTTTCTCCTTGACAATGACTGCCTTCTTTTCAGATGAAGTTCTTTGCTTCTTCTTTTTATT	X_76937225_T_C	ATRX	SRR8615822|53:2|96	1
GTGCGGAATAAGAGTAGGTTACAGAGCCAGGACAGGAATCATCTAATTTCTTTTCTTCTCC	X_76939742_A_G	ATRX	SRR8615479|8:54|13	1
TACATTGTTCATCCATTCCATCTGAGTCACAGCTAATATCATCACTCATGTAATACTTAAA	X_76940462_G_A	ATRX	SRR8615360|84:0|100	1
TTCTGATGAGTGTGCAAGGAAGTCATGAAGTTTCTGCACCAATGTATTCAACTTGCTTTCA	X_76972690_C_T	ATRX	SRR8615360|63:75|46	1
GCTCCGCTGATTTTCTTCCAACTCTGCTTTTTTTGCAGACCTGACGAAAATTTAAAACACA	X_76909681_C_T	ATRX	SRR8615559|47:0|100	1
TTAATTGGGGAATTAGAAAGGGAAACAGGAATGAGTTTAACATATAATTCTTTTGTTACTT	X_76938976_G_A	ATRX	SRR8615744|51:22|70	1
ACTTCAACATCATTGTCACTGCCACTTCCATTTGAGCTACTATCTTTTTTCCCCTTTTTCC	X_76855005_C_T	ATRX	SRR8616161|106:124|46	1
GTCACTGCCACTTCCACTTGAGCTACTATCTTTTTCCCCTTTTTCCCTTTTTTCTTCTTTC	X_76855019_T_-	ATRX	SRR8616148|30:0|100	1
CTTTTTTCTCACTGGAACTGATAGTTTTTGATTCTCCTTAACTGTTTCATTACATTCTTCA	X_76938684_T_A	ATRX	SRR8615811|116:93|56	1
AATCAGCACCTTTAATTGGGGAATTAGAAAAGGAAACAGGAGTGAGTTTAACATATAATTC	X_76938965_G_A	ATRX	SRR8615787|151:76|67	1
AATTCTATTCTTTTCAGTCTCTTATCAGAAAAGTTACAACCATCTTCTTTCATGGAATATT	X_76937377_G_A	ATRX	SRR8615660|167:2|99	1
ACAGACACAATATCCATGTCTAAATCTTCAAAAGTGTTGGCAGGTTCATATTGAGGTTCTT	X_76939219_G_A	ATRX	SRR8615267|16:36|31	1
TGCCATCCCCTTGATGATCAACTGAACTCTCAACTTCCATAGCAGTCTCAAGATTCTCAAA	X_76939133_G_C	ATRX	SRR8618308|80:3|96	1
TTCAGCTCTTACCTGTAAAGTCTTACCAAGACCCATACAGTGGGCAAGAATGCATCCTGAA	X_76890103_G_A	ATRX	SRR8615914|38:49|44	1
AGTGAGTTTAACATATAATTCTTTTGTTACATTAGCTGTAGTTTTTGATTTAATACCTCCT	X_76939005_T_A	ATRX	SRR8615698|12:56|18	1
GTCACTGCCACTTCCACTTGAGCTACTATCTTTTTTTCCCCTTTTTCCCTTTTTTCTTCTT	X_76855019_-_T	ATRX	SRR8616158|9:44|17	1
TCATTAGACTCACTTTCTTCCAGTTTTAAACAAACAGAAGGATTGTTTCCTGTTTCATCCA	X_76854897_G_C	ATRX	SRR8615909|251:1|100	1
CTCACCTATAGAATTCTGATCATCATCTTCCATATCAGAAGAAGATGAGGATGTAATGTCA	X_76937124_T_C	ATRX	SRR8615764|98:1|99	1
TTTCCCAGAATGCTCTAAAACCTCAGCATCGGCATCTGTAACAAAATCTTTGTACCAGTCT	X_76849249_A_G	ATRX	SRR8615236|321:0|100	1
CTTTTTCTGTTTATAGCTCCGCTGATTTTCGTCCAACTCTGCTTTCTTTGCAGACCTGACG	X_76909666_T_G	ATRX	SRR8615404|246:1|100	1
AATGCTCTAAAACCTCAGCATCAGCATCTGAAACAAAATCTTTGTACCAGTCTGGAGCTGG	X_76849257_T_A	ATRX	SRR8615245|110:2|98	1
ACAAATATCTCTAAATAATTATCCTTACCTTTTCCTTGCTGTTTTCCATCATATCAGAGTT	X_76954064_C_T	ATRX	SRR8615868|46:42|52	1
ATTTTAATTACTTTTTTCTTAAAGTCTGAAAGTTTCTTTTTTTCTTCAGTTCCCTTTTTGC	X_76937764_G_A	ATRX	SRR8616220|55:0|100	1
CAAGCTGCTTTTCTTTCTTCTTCAGTCAACTCTTCTTCTTTGTGGTCCAAAAGAGAATCAT	X_76778785_TCT_-	ATRX	SRR8615658|149:17|90,SRR8615547|147:2|99	2
TGCTTTTCTTTCTTCTTCAGTCAACTCTTCCTCTTCTTTGTGGTCCAAAAGAGAATCATGT	X_76778790_T_C	ATRX	SRR8615965|25:96|21	1
GTCGTGTCTTTATCAACTGTGCCTTCTGCTAAAGAGAAAGTCTCTCTCTCTTGTTTTCTTT	X_76938079_G_A	ATRX	SRR8615581|17:8|68	1
GCCACTGGCTGATACATTCCTCTCATATCAGTCTGCTGGTAGTTAGAAGGATTCATGATCA	X_76763947_A_G	ATRX	SRR8615303|23:191|11	1
CAACATCAACCAACCTCTTTGATCGTGACGGTCCTGAAGACTTGGATTTTTCTGAAGAGCT	X_76953087_A_G	ATRX	SRR8615303|19:108|15,SRR8615277|64:71|47	2
TACCTTACCTGGATCAACCAAAGCTTTGTTGAATATTTCTTTAAGTTTCCGACTCTTCACA	X_76888717_A_G	ATRX	SRR8615926|306:1|100	1
GACTGCCTTCTTTTTAGATGAAGTTCTTTGCTTCTTTTTATTATCTTCAGAACTTTCCTCA	X_76937241_CTT_-	ATRX	SRR8615317|100:0|100	1
CTCGAAACTCGGAATTTAAGTCTTCTTCCAGTGCAAGATGAGCCTTCTTAATATCAGCCAA	X_76939523_A_G	ATRX	SRR8615619|69:0|100	1
AATAATCTAAATATGTTTACCTTTGGCAGCGTGGGAGTATCCCTCTTCTTCTTCTTTTCTG	X_76812932_A_G	ATRX	SRR8615597|164:20|89	1
TCTTTGTGGTCCAAAAGAGAATCATGTTCACGGTATCCTACAATGTGTTCTTTATGTATCT	X_76778824_T_C	ATRX	SRR8615251|99:71|58	1
TTCTTTGTGGTCCAAAAGAGAATCATGTTCGTGGTATCCTACAATGTGTTCTTTATGTATC	X_76778823_A_G	ATRX	SRR8615466|29:58|33	1
CTAAAACCAACTTGGTTGTTATTGGACACTTGGGTGAAGCATCTTCAATTTCTATCACCTA	X_76891517_TGG_-	ATRX	SRR8615282|88:2|98	1
CATCTGAAAATCTTGGAAAAGCTTTGCACCGGCCTTTCCTCTTCCACCTTCACTATTATTG	X_76855996_T_G	ATRX	SRR8615994|36:57|39	1
CCTCTTTGATCGTGACGATCCTGAAGACTTCGATTTTTCTGAAGAGCTAGTTCCCTAGATG	X_76953100_G_C	ATRX	SRR8615994|35:22|61	1
CACGTGGGGATCTTCGAAGATCAGATTCCTTTAAAAGTAATGAAACTTCATTTTCAACCAA	X_76938803_C_T	ATRX	SRR8615600|75:52|59	1
ATTTTGTAGCAGAACTGATTTCTGAATTATATGTTGCCTGCTTTAAAAATTTAACATAACT	X_76939613_C_A	ATRX	SRR8615626|109:0|100	1
CAGTGTTGCTTGTTGATAAGTCATTTGTTGTTGTTGCTGCTGATTGTACTGCTGCTGGAGC	X_76764039_C_T	ATRX	SRR8615393|186:198|48	1
TCATTACATACCTTACAAATAAGAACTTGCGATGAAGGGTGTCTATAAATGGAATCTTTTT	X_76944330_A_G	ATRX	SRR8615393|71:87|45	1
TCCTTAGTATTTCTCTTTGAACTTAAATTTATTCTTTCCCTCAATTCTATTCTTTTCAGTC	X_76937335_C_A	ATRX	SRR8616044|97:0|100	1
AGCATCATCAGATGATCCTTCTTGTGAGGTATTCAAATTTTTGTGCCCTTGATTATCCATT	X_76938141_C_A	ATRX	SRR8616044|74:3|96	1
TTCCTCTAAAAGTAATGAAACTTCATTTTCGACCAAATGCTCATTATCACTGTTTTCCTGT	X_76938828_A_G	ATRX	SRR8615935|49:0|100	1
CTCTGCCATTCGAAGAATTTCAAAGAGAAGCACCATTTTCCCAGAATGCTCTAAAACCTCA	X_76849213_T_C	ATRX	SRR8615277|89:77|54	1
CCCCGCCTGAGTCTTTAAATCATACAAAGTATTATGGTTTGTATGAATTTCATTAATATCA	X_76938462_C_A	ATRX	SRR8616022|31:2|94	1
AAGTAATGAAACTTCATTTTCAACCAAATGTTCATTATCACTGTTTTCCTGTCCAAGTCCA	X_76938837_C_T	ATRX	SRR8616022|79:0|100	1
TACATTCAGAATTAAAACATCTTACCCTTTATTCTGTTTCTGCCTTTGACTTCTTTATGCT	X_76918876_C_A	ATRX	SRR8615551|92:0|100	1
AAATGCTCATTATCACTGTTTTCCTGTCCACGTCCACATTTCTCTAACTTGGGGTTCAGAC	X_76938862_A_C	ATRX	SRR8615281|104:0|100	1
CCTTTAATTGGGGAATTAGAAAGGGAAACATGAGTGAGTTTAACATATAATTCTTTTGTTA	X_76938973_G_T	ATRX	SRR8615958|62:2|97	1
GCAGAGGCCAGGAAGAAAGGGCACCTACCTACTGCAGAGCCTCTAGTACTGTCTGACGGTT	3_52440271_G_A	BAP1	SRR8615817|63:6|91	1
AGCTGACAAAGTGGAACGCCTCCATGGTCCACACTGCACTAAGGCCATTCTGCTTCTCAGG	3_52441283_G_A	BAP1	SRR8616202|97:89|52	1
AGCACCTTGGAGATGTGGGAGGTGACAGGGTGGAGGGCCGCGTCGGGTTGGCTGAGCGGAT	3_52437599_C_-	BAP1	SRR8615864|35:63|36	1
GGGCTGGAGGGCCGCGTCGGGTTGGCTGAGAGGATAGGCGAGCGCAGTGGCGAGTTGAAAG	3_52437626_C_A	BAP1	SRR8615531|39:294|12	1
TCCAGCACCAGCGGGGACTTGTTGCTGGCTTACTTGGACTCCTCAGGCAGCTGTGACTCTT	3_52439852_G_T	BAP1	SRR8615720|38:6|86	1
CAGGCCTCACCATCCCCGTCTTCTCTCTGCCGTCCGTGGCTTCCACGACCTCCTTCTCCAC	3_52437219_T_C	BAP1	SRR8615489|354:175|67	1
ACAATGGGAGTGGGGTTGGGGTGAACCCCACTGAGGCTGCTGCCTGGAGGCTTCACCACTA	3_52439211_T_C	BAP1	SRR8615440|124:152|45	1
CCTCACCATCCCCGTCTTCTCTCTGCTGTCTGTGGCTTCCACGACCTCCTTCTCCACTGGG	3_52437223_C_T	BAP1	SRR8615919|182:108|63,SRR8615920|158:179|47,SRR8615803|131:139|49	3
TGGATTGGTCTGATGGAGGGCGAGGAACCCTCCCACCCTCTGGGAAGAGAGGTCACAAGAA	3_52437305_T_-	BAP1	SRR8618317|20:1|95	1
GGAGAGGCCAGATCAGGCAACTGGAGAAATCTTGAACTTCTTCCTCTTCTCTACCTCCTCC	3_52436788_CACCCAC_-	BAP1	SRR8615488|7:0|100	1
TTGATCCTGCGGTCGGGCACCACTGCCATCTGGTTGAAGCGGATGTCGTGGTAGGGCTCCC	3_52440363_A_T	BAP1	SRR8615851|107:1|99	1
TGCTGGGGTGGGCGGACTGGAACTCGGCTGTGGCCCACACCTGCCGCCAGGTCTTCTTCCT	3_52438571_C_T	BAP1	SRR8615756|109:199|35,SRR8615346|151:140|52	2
ACCTTCAGCCCATCCAGCTCAAAGAGCCGGACTGTGATAGGCACATAGCTGACAAAGTGGA	3_52441237_C_A	BAP1	SRR8615607|190:0|100	1
GGTCTGAATCAGCTCTGGCTGTGTTACTCTCATCAGCTAACAACAGAATCCAGGGCTCAGA	3_52439923_T_C	BAP1	SRR8616021|199:188|51	1
CTGCTGCAGAGCCTCTAGTACTGTCTGACGATTCACCTTCAGCACATGCAGCCTGGCCTCA	3_52440299_G_A	BAP1	SRR8616186|272:159|63	1
GGGGTTGGGGTGAACCCCATTGAGGCTGCTACCTGGAGGCTTCACCACTAGCTTGGGTTTG	3_52439222_G_A	BAP1	SRR8615236|256:267|49	1
CACCTTGGGTGAGTATTTCTCCCCACTCAAAGGCTCGCCAGGCCTCACCATCCCCGTCTTC	3_52437181_G_A	BAP1	SRR8615232|204:370|36	1
AGGGCTGGAGGGCCGCGTCGGGTTGGCTGAACGGATAGGCGAGCGCAGTGGCGAGTTGAAA	3_52437625_G_A	BAP1	SRR8615868|151:144|51	1
ACCTCCTCCTTGAGGCACGCCTCATAGTTTACAATCTCAGCCTCCACACACTTCAGCAGTG	3_52436847_G_A	BAP1	SRR8615605|434:255|63	1
GGCGAGCGCAGTGGCGAGTTGAAAGCACTGTCGATCTCAGAGGCCGTGTCTGTACTCTCAT	3_52437662_C_T	BAP1	SRR8615636|194:186|51	1
TCCCAGCCCCGCTGCTAGTCTTGATGGACACAGGAATTGAGAGGTCCTTCTGGGACTCTTT	3_52437774_G_C	BAP1	SRR8615581|34:55|38	1
TCTGGGACTCTTTGAGCTTCTCAGCCAAGATGTTGATGGTGTTGGGCTGCAGCACTGACAG	3_52437822_C_T	BAP1	SRR8615621|103:304|25	1
AAAGCACCTTGGAGATGTGGGAGGTGACAGTGCTGGAGGGCCGCGTCGGGTTGGCTGAGCG	3_52437597_G_T	BAP1	SRR8615803|107:106|50	1
AGCTTCTCAGCCAAGACGTTGATGGTGTTGTGCTGCAGCACTGACAGTTGCCCATCAGCAG	3_52437836_G_T	BAP1	SRR8615926|75:346|18	1
GGGCTGCGAGTGTGTGGGCACTGCCACAGCTGGACTCCCAGCCCCGCTGCTAGTCTTGATG	3_52437739_C_T	BAP1	SRR8615317|125:149|46	1
GTCCCAAACCCCCCAGTACCTGTGTGGTTGTCCTCAGAGGCTGCAGGGGCCCTGTTTGCTT	3_52439792_C_T	BAP1	SRR8615251|181:185|49	1
ATCCTCAGCCAGGTGCAGCAGGCCTGTGCTTATGACAGGACCCAGATCACGGACAGCACGG	3_52437490_G_T	BAP1	SRR8615694|79:390|17	1
CTTACCCTGCAGTGGCGAGGCCGATACGCTACATGATGACCCGCCGGGCCTTGTCTGTCCA	3_52440870_C_A	BAP1	SRR8615694|39:176|18	1
GAGGTGACAGGGCTGGAGGGCCGCGTCGGGCTGGCTGAGCGGATAGGCGAGCGCAGTGGCG	3_52437617_T_C	BAP1	SRR8615466|58:77|43	1
CATCCAGCTCAAAGAGCCGGCCTGTGATAGACACATAGCTGACAAAGTGGAACGCCTCCAT	3_52441247_G_A	BAP1	SRR8615276|112:97|54	1
CAAAAAGCACCTTGGAGATGTGGGAGGTGATAGGGCTGGAGGGCCGCGTCGGGTTGGCTGA	3_52437594_C_T	BAP1	SRR8616170|182:252|42	1
AACCTGGTAGCCTTAGAAAGCTGGGCTGACATAAGGGCAGAGTTGGTGTTCTGCACGTCAT	3_52438469_C_A	BAP1	SRR8615574|55:172|24	1
GGGCTGCAGAGTCAGGGCCAGCAGTCCTCATTGGCGCTTGGCCTTGTAGGGGCGAGAGCGT	3_52436307_C_T	BAP1	SRR8615600|274:240|53	1
ACGTTGATGGTGTTGGGCTGCAGCACTGACGGTTGCCCATCAGCAGAACCGCTCAATGCCC	3_52437851_A_G	BAP1	SRR8615632|68:92|42	1
CTCTCATTGCTGGGGGTGGGTGAGGGCTGCAAGTGTGTGGGCACTGCCACAGCCGGACTCC	3_52437716_G_A	BAP1	SRR8615381|133:118|53	1
GTCTAGAAAGGCCGGCAGCCGCTGGACAATTGGAGTGGGGTTGGGGTGAACCCCATTGAGG	3_52439186_G_T	BAP1	SRR8615365|42:169|20	1
CGGGTTGGCTGAGCGGATAGGCGAGCGCAGCGGCGAGTTGAAAGCACTGCCGATCTCAGAG	3_52437643_T_C	BAP1	SRR8615393|91:175|34	1
CGTTGATGGTGTTGGGCTGCAGCACTGACAATTGCCCATCAGCAGAACCGCTCAATGCCCC	3_52437852_G_A	BAP1	SRR8615712|134:463|22	1
CAGCACTGACAGTTGCCCATCAGCAGAACCACTCAATGCCCCTGGCTTCCCTGTTCCCTTC	3_52437871_G_A	BAP1	SRR8615712|150:426|26	1
ATGTGGGAGGTGACAGGGCTGGAGGGCCGCATCGGGTTGGCTGAGCGGATAGGCGAGCGCA	3_52437611_G_A	BAP1	SRR8615281|228:245|48	1
GCGTCGGGTTGGCTGAGCGGATAGGCGAGCACAGTGGCGAGTTGAAAGCACTGCCGATCTC	3_52437639_G_A	BAP1	SRR8615958|177:186|49	1
GTGGCGAGGCCGATACGCTCCATGATGACCTGCCGGGCCTTGTCTGTCCACTCCTCGTCCT	3_52440881_C_T	BAP1	SRR8615958|158:172|48	1
AACTGATGGGACCCACTCCATCGAGATTTCTCTGTAGCTAGACCAAAATCACCTATTTTTA	7_140453136_A_T	BRAF	SRR8615646|33:24|58,SRR8615414|25:26|49,SRR8616012|15:28|35,SRR8615673|7:10|41,SRR8615911|32:23|58,SRR8615776|43:12|78,SRR8615442|26:25|51,SRR8616020|66:0|100,SRR8615563|15:16|48,SRR8616145|26:7|79,SRR8615297|31:24|56,SRR8615410|24:1|96,SRR8615649|12:12|50,SRR8615875|8:49|14,SRR8618318|28:16|64,SRR8616047|25:0|100,SRR8615917|20:21|49,SRR8615437|8:22|27,SRR8615682|10:17|37,SRR8615618|20:12|62,SRR8…	66
GGAATGGCAGGGTCCGCAGCCGAAGAGGCCGCGGCGCCGGCCTCGGGCTCCATGTCCCCGT	7_140624404_CGGCGCCGGCGC_-	BRAF	SRR8615592|5:45|10,SRR8615777|4:17|19,SRR8615584|5:33|13,SRR8615934|6:43|12	4
TTGAAGGCTTGTAACTGCTGAGGTGTAGGTACATTTTCACTGCCACATCACCTAAAAGGCA	7_140477842_GCTGTCACATTCA_-	BRAF	SRR8615535|31:1|97	1
GGGCGGCAGGGTGGCGCCAGCACTCACCTCGTCCGGAATGGCAGGGTCCGCAGCCGAAGAG	7_140624369_C_G	BRAF	SRR8616157|18:18|50	1
TTACCATGCCACTTTCCCTTGTAGACTGTTGCAAATGATCCAGATCCAATTCTTTGTCCCA	7_140481402_C_G	BRAF	SRR8615986|64:67|49,SRR8615945|40:2|95	2
CATTTTTGAAGGCTTGTAACTGCTGAGGTGTCAACATTTTCACTGCCACATCACCTAAAAG	7_140477837_TAGGTGCTGTCACAT_-	BRAF	SRR8615874|21:23|48	1
ATAGGTTTTTGTGGTGACTTGGGGTTGCTCTGTGCCACATCTGTGGGATTTTGAAAAACTG	7_140534476_C_T	BRAF	SRR8615248|26:58|31	1
TTCAAACTGATGGGACCCACTCCATCGAGAATTCACTGTAGCTAGACCAAAATCACCTATT	7_140453132_T_A	BRAF	SRR8615711|26:29|47,SRR8615896|12:15|44	2
CGGCGCCGGCGCCGGCCTCGGGCTCCATGTTCCCGTTGAACAGAGCCTGGCCCGGCTCCGC	7_140624440_C_T	BRAF	SRR8615489|38:0|100,SRR8615316|30:29|51,SRR8615347|16:36|31,SRR8615653|11:18|38,SRR8616030|11:5|69,SRR8615619|14:13|52,SRR8615365|28:18|61	7
CACTCCATCGAGATTTCACTGTAGCTAGACGAAAATCACCTATTTTTACTGTGAGGTCTTC	7_140453149_C_G	BRAF	SRR8615809|11:13|46	1
GCCCAAGAGCAGAAGTCAAACCATACCCAACAGAGTCCGAGGCGGGTGCGGAAGGGGATGA	7_140500166_T_C	BRAF	SRR8616149|88:99|47,SRR8615464|31:107|22,SRR8616037|105:0|100,SRR8615344|59:59|50,SRR8615294|71:72|50	5
CACTTTCCCTTGTAGACTGTTCCAAATGATACAGATCCAATTCTTTGTCCCACTGTAATCT	7_140481411_C_A	BRAF	SRR8615989|31:23|57,SRR8615269|34:29|54	2
CTTCATTTTTGAAGGCTTGTAACTGCTGAGCATTCAACATTTTCACTGCCACATCACCTAA	7_140477834_GTGTAGGTGCTGTCA_-	BRAF	SRR8616199|23:98|19	1
CCCTTGTAGACTGTTCCAAATGATCCAGATTCAATTCTTTGTCCCACTGTAATCTGCCCAT	7_140481417_C_T	BRAF	SRR8616132|38:0|100	1
GAAAGGCTAGAAGAGGAAGAAGATGTAACGCTATCCATTGATGCAGAGCTAGAAACAGAAA	7_140534557_G_C	BRAF	SRR8616032|23:10|70	1
CAGAACAATTCCAAATGCATATACATCTGATTGAAAGCTGTATGGATTTTTATCTTGCATT	7_140449171_C_T	BRAF	SRR8615676|38:29|57	1
AACCATACCCAATAGAGTCCGAGGCGGGTGAGGAAGGGGATGATCCAGATGTTAGGGCAGT	7_140500184_C_A	BRAF	SRR8616112|29:56|34	1
GATGGGACCCACTCCATCGAGATTTCACTGTAGTAGCTAGACCAAAATCACCTATTTTTAC	7_140453139_-_GTA	BRAF	SRR8615947|42:0|100	1
TGTGTGTTGTAAGTGGAACATTCTCCAACATTTCCACATGCAATTCTTCTCCAGTAAGCCA	7_140507795_C_T	BRAF	SRR8616019|28:49|36	1
AACTGCTGAGGTGTAGGTGCTGTCACATTCCACATTTTCACTGCCACATCACCTAAAAGGC	7_140477854_A_C	BRAF	SRR8616137|96:77|55	1
TAAGCCAGGAAATATCAGTGTCCCAACCAACTGGTTTCTTCTCTCTGAAAAATGTAGACAC	7_140507849_T_C	BRAF	SRR8616186|46:32|59	1
TTCATCTGCTGGTCGGAAGGGCTGTGGAATCGGAATGGATTTTGAAGGAGACGGACTGGTG	7_140494225_T_C	BRAF	SRR8616014|91:102|47	1
CCCTTGTAGACTGTTCCAAATGATCCAGATACAATTCTTTGTCCCACTGTAATCTGCCCAT	7_140481417_C_A	BRAF	SRR8615767|28:28|50	1
AAAGATATCATATACTCTTACCATTCGATTACTGTCTTCTGAGGATGAAGATGACTTCCTT	7_140482830_C_A	BRAF	SRR8615599|54:63|46	1
CGCAGCCGAAGAGGCCGCGGCGCCGGCGCCAGCGCCGGCCTCGGGCTCCATGTCCCCGTTG	7_140624417_G_A	BRAF	SRR8616123|17:13|57	1
TAGAAAAGAGATATTTTTGGATTACTTACTGAAGTTGGTCATAATTAACACACATCAGTGG	7_140501213_C_G	BRAF	SRR8616055|11:20|35	1
GGTCATAATTAACACACATCAGTGGAACTTTTGTACTACAACGCTGGTGAAATTTATAACC	7_140501249_C_T	BRAF	SRR8616055|10:24|29	1
CGCCCAAGAGCAGAAGTCAAACCATACCCAGTAGAGTCCGAGGCGGGTGCGGAAGGGGATG	7_140500165_A_G	BRAF	SRR8618304|39:35|53	1
ACCCACTCCATCGAGATTTCACTGTAGCTACACCAAAATCACCTATTTTTACTGTGAGGTC	7_140453146_G_C	BRAF	SRR8615802|25:47|35	1
TTATATGCACATTGGGAGCTGATGAGGATCTGTCTCGTTGCCCAAATTGATTTCGATGATC	7_140494164_G_T	BRAF	SRR8616158|36:52|41	1
GTTGATGTTTGAATAAGGTAACTGTCCAGTAATCAATTCATACAGAACAATTCCAAATGCA	7_140449129_C_A	BRAF	SRR8615909|41:49|46	1
AAAAGCTTACCTCCAGATATATTGATGGTGCATTATGCTCCCCACCAAATTTGTCCAATAG	7_140549931_G_C	BRAF	SRR8615582|8:15|35	1
ACTGATGGGACCCACTCCATCGAGATTTCATTGTAGCTAGACCAAAATCACCTATTTTTAC	7_140453137_C_T	BRAF	SRR8615845|22:21|51,SRR8615580|14:9|61	2
ATTAATCTCTTCATGGCTTTTGGACAGTTATTCCGTACCTTACTGAGATCTGGAGACAGGT	7_140439691_C_T	BRAF	SRR8615245|36:14|72	1
ATGCTGGATACTTACATCAATATTGACAGGATCTATTGTGTTTATATGCACATTGGGAGCT	7_140494123_T_A	BRAF	SRR8615988|18:83|18	1
AACTTCGCAGACAAATTTCAGGAAGGATACAATTACTCTTGAGGTCTCTGTGGATGATTGA	7_140453987_T_A	BRAF	SRR8616033|14:29|33	1
AGTGAGCCAGGTAATGAGGCAGGGGGGGTAACAGACAAACCTGTGGTTGATCCTAAATTAG	7_140482936_G_A	BRAF	SRR8615933|57:65|47	1
AATCTCTTCATGGCTTTTGGACAGTTACTCTGTACCTTACTGAGATCTGGAGACAGGTATC	7_140439694_C_T	BRAF	SRR8615621|27:24|53,SRR8615275|36:21|63	2
ACGTTAGTTAGTGAGCCAGGTAATGAGGCAGGGGGGTAGCAGACAAACCTGTGGTTGATCC	7_140482927_G_-	BRAF	SRR8615623|9:31|22,SRR8615743|13:33|28	2
CTCCAGATATATTGATGGTGGATTATGCTCACCACCAAATTTGTCCAATAGGGCCTCTATA	7_140549941_C_A	BRAF	SRR8616185|26:51|34	1
GACCCACTCCATCGAGATTTCACTGTAGCTCGACCAAAATCACCTATTTTTACTGTGAGGT	7_140453145_A_C	BRAF	SRR8616169|41:58|41	1
TCTTCTCCAGTAAGCCAGGAAATATCAGTGCCCCAACCAATTGGTTTCTTCTCTCTGAAAA	7_140507839_T_C	BRAF	SRR8615398|15:20|43	1
GCCTGGATGGGTGTTTTTGGAGAAGCACAAACATATAGACTAAAATCCTCTGTTTGGAAAC	7_140434458_G_A	BRAF	SRR8615513|7:24|23	1
TCCAGATGTTAGGGCAGTCTCTGCTAAGGATGCCTCTTCCTGTGGTATTGGGTGGTGTTCA	7_140500227_C_T	BRAF	SRR8615513|62:4|94	1
TAATTAACACACATCAGTGGAACTTCTGTATTACAACGCTGGTGAAATTTATAACCACATG	7_140501254_C_T	BRAF	SRR8615251|8:29|22	1
GCAATGAGCGGGCCAGCAGCTCAATAGAGGTGAGAATCTACAAAAAAAAAAAGAAAAAAAA	7_140434564_C_T	BRAF	SRR8615906|11:15|42	1
TGGAGACAGGTATCCTCGTCCCACCATAAAGATTATCTGGAGAGAGAAAAAAAAGGGAAAT	7_140439741_A_G	BRAF	SRR8615282|14:60|19	1
AGGTAGCACTGAAAGGCTAGAAGAGGAAGAGGATGTAACGGTATCCATTGATGCAGAGCTA	7_140534547_A_G	BRAF	SRR8615294|45:52|46	1
GATACAAGCTGGAGCCCTCACACCACTGGGCAACAATAGCCAGTTGTGGCTTTGTGGAATA	7_140476821_T_C	BRAF	SRR8615381|38:47|45	1
ACCATACCCAATAGAGTCCGAGGCGGGTGCAGAAGGGGATGATCCAGATGTTAGGGCAGTC	7_140500185_G_A	BRAF	SRR8615626|20:87|19	1
GAGGATCGGTCTCGTTGCCCAAATTGATTTTGATGATCTTCATCTGCTGGTCGGAAGGGCT	7_140494187_C_T	BRAF	SRR8616044|127:199|39	1
ACCACATGTTTGACAGCGGAAACCCTGGAAGAGCAGCTTTCGACAAAAGTCACAAAATGCT	7_140501307_A_G	BRAF	SRR8615238|20:25|44	1
CAAGCTCACCTGAGTACTCCTACTTCATTTGTGAAGGCTTGTAACTGCTGAGGTGTAGGTG	7_140477812_T_G	BRAF	SRR8615551|9:27|25	1
AAACCAGCCCGATTCAAGGAGGGTTCTGATACACTGCGGTGAATTTTTGGCAATGAGCGGG	7_140434515_G_A	BRAF	SRR8615712|18:42|30	1
ACTCTATTGGGTTTTCATACAGCTAGCGGGAAAAAAAGTTAAAATTGCAAAGGAATCTTTG	13_32913080_-_A	BRCA2	SRR8615990|9:34|21,SRR8615288|6:22|21,SRR8615247|4:4|50,SRR8615462|7:23|23,SRR8615707|8:34|19,SRR8615847|5:16|24,SRR8615430|5:21|19,SRR8616151|13:46|22,SRR8616175|4:8|33,SRR8615639|5:13|28,SRR8615787|6:13|32,SRR8615626|4:12|25	12
TTTAGATATGATACGGAAATTGATAGAAGCGGAAGATCGGCTATAAAAAAGATAATGGAAA	13_32937341_A_G	BRCA2	SRR8615498|29:0|100	1
TGTTCTGAGGTGGACCTAATAGGATTTGTCCTTTCTGTTGTGAAAAAAACAGGTAATGCAC	13_32954261_G_C	BRCA2	SRR8615631|20:34|37	1
TTCTGTGAGTCAGACTTCATTACTTGAAGCAAAAAAAATGGCTTAGAGAAGGAATATTTGA	13_32913559_-_A	BRCA2	SRR8615380|7:30|19	1
TGAATCTCATACAGACTGCATTCTTGCAGTGAAGCAGGCAATATCTGGAACTTCTCCAGTG	13_32907067_A_G	BRCA2	SRR8615370|10:17|37	1
GTACTCCAGAACATTTAATATCCCAAAAAGTCTTTTCATATAATGTGGTAAATTCATCTGC	13_32914623_G_T	BRCA2	SRR8615669|9:18|33,SRR8615831|50:22|69,SRR8615969|9:9|50,SRR8615362|32:21|60	4
GTCAGACACCAAAACATATTTCTGAAAGTCCAGGAGCTGAGGTGGATCCTGATATGTCTTG	13_32900670_T_C	BRCA2	SRR8615596|7:5|58	1
GAAGGACAGTGTGAAAATGATCCAAAAAGCAAAAAAAGTTTCAGATATAAAAGAAGAGGTC	13_32910662_-_A	BRCA2	SRR8618315|4:5|44,SRR8615348|5:21|19,SRR8615935|6:27|18	3
GACTGTGGTGCCACCTAAGCTCTTAAGTGAAAATTTATGTAGACAAACTGAAAATCTCAAA	13_32913346_T_A	BRCA2	SRR8615964|10:3|77,SRR8615917|23:11|68	2
CAGGGACAACCCGAACGTGATGAAAAGATCATCTATTGGGTTTTCATACAGCTAGCGGGAA	13_32913042_AAGAACCTAC_-	BRCA2	SRR8616183|4:0|100	1
ACACTCCAGGTGTGGATCCAAAGCTTATTTTTAGAATTTGGGTTTATAATCACTATAGATG	13_32936701_C_T	BRCA2	SRR8615273|6:3|67	1
TCAAGGGATGTCACAACCGTGTGGAAGTTGTGTATTGTAAGCTATTCAAAAAAAGAAAAAG	13_32953616_C_T	BRCA2	SRR8615310|48:0|100	1
GCCTGAAAACCAGATGACTATCTTAAAGACGACTTCTGAGGAATGCAGAGATGCTGATCTT	13_32911954_C_G	BRCA2	SRR8615714|21:0|100	1
ATGTTAATTGCTGCAAGCAACCTCCAGTGGTGACCAGAATCCAAATCAGGCCTTCTTACTT	13_32968951_C_T	BRCA2	SRR8615328|4:4|50	1
AACCCTCAATCAAAAGAAACTTATTAAATGCATTTGACAGGATAATAGAAAATCAAGAAAA	13_32918728_A_C	BRCA2	SRR8615659|30:6|83	1
GAACCTGCAGAAGAATCTGAACATAAAAACACAATTACGAACCAAACCTATTTAAAACTCC	13_32893309_A_-	BRCA2	SRR8615402|5:6|45	1
CGTGTGGAAGTTGCGTATTGTAAGCTATTCAAAAAAAAGAAAAAGATTCAGGTAAGTATGT	13_32953633_-_A	BRCA2	SRR8616048|8:37|18,SRR8615294|8:23|26	2
AACAAAAGAAAGAAAGATTTTCTTACTTCATAGAATTCTTTGCCACGTATTTCTAGCCTAC	13_32906942_G_T	BRCA2	SRR8615426|9:33|21	1
AAATACCCCTATTGCATATTTCTTCATGTGGCCAAAATATTTCAGAAAAAGACCTATTAGA	13_32906874_A_G	BRCA2	SRR8615304|19:0|100	1
AATAATTGTTTCCTAGGCACAATAAAAGATTGAAGATTGTTTATGCATCATGTTTCTTTAG	13_32920978_C_T	BRCA2	SRR8616081|11:6|65,SRR8616143|13:12|52	2
TACTGAAGCTCTGCAAAAAGCTGTGAAACTATTTAGTGATATTGAGAATATTAGTGAGGAA	13_32912212_G_A	BRCA2	SRR8615941|43:0|100	1
TGATAGAAGCAGAAGATCGGCTATAAAAAATATAATGGAAAGGGATGACACAGCTGCAAAA	13_32937361_G_T	BRCA2	SRR8615918|3:6|33	1
CCTTATGTCCAAATTTAATTGATAATGGAAACTGGCCAGCCACCACCACACAGAATTCTGT	13_32907300_G_A	BRCA2	SRR8615818|3:14|18	1
GTTGGTCAGAAGATTATTCTTCATGGAGCACAACTGGTGGGCTCTCCTGATGCCTGTACAC	13_32937608_G_C	BRCA2	SRR8615851|11:0|100	1
AAGATGCAAATGCATACCCACAAACTGTAAGTGAAGATATTTGCGTTGAGGAACTTGTGAC	13_32913906_A_G	BRCA2	SRR8615762|10:9|53	1
CTGCTTTCTCTGGATTTAGTACAGCAAGTGAAAAGCAAGTTTCCATTTTAGAAAGTTCCTT	13_32914680_G_A	BRCA2	SRR8615575|8:6|57	1
CAAAATACTGAAAGAAAGTGTCCCAGTTGGAACTGGAAATCAACTAGTGACCTTCCAGGGA	13_32912986_T_A	BRCA2	SRR8616115|5:0|100	1
AGAAACTACTTCAATTTCAAAAATAACTGTTAATCCAGACTCTGAAGAACTTTTCTCAGAC	13_32911117_C_T	BRCA2	SRR8615804|21:16|57	1
AGTTGGCTGATGGTGGATGGCTCATACCCTGCAATGATGGAAAGGCTGGAAAAGAAGAATT	13_32932030_C_G	BRCA2	SRR8615540|11:10|52	1
GTACTCCAGAACATTTAATATCCCAAAAAGACTTTTCATATAATGTGGTAAATTCATCTGC	13_32914623_G_A	BRCA2	SRR8615905|13:0|100	1
GTTACGAGGCATTGGATGATTCAGAGGATACTCTTCATAACTCTCTAGATAATGATGAATG	13_32914200_T_C	BRCA2	SRR8615848|5:0|100	1
ATTGAGATCACAGCTGCCCCAAAGTGTAAATAAATGCAGAATTCTCTCAATAATGATAAAA	13_32913269_G_T	BRCA2	SRR8615822|28:18|61	1
ATACAGACTGCATTCTTGCAGTAAAGCAGGAAATATCTGGAACTTCTCCAGTGGCTTCTTC	13_32907075_C_A	BRCA2	SRR8615542|2:3|40	1
TCGAATCTCTCTGAAAGCAGCAGTAGGAGGACAAGTTCCCTCTGCGTGTTCTCATAAACAG	13_32930716_C_A	BRCA2	SRR8615920|26:0|100	1
GATGAAAGTCTGAAGAAAAATGATAGATTTGTCGCTTCTGTGACAGACAGTGAAAACACAA	13_32905113_A_G	BRCA2	SRR8615305|5:11|31	1
AATTCTGAGGAAATGTTCTAGAAATGAAACGTGTTCTAATAATACAGTAATCTCTCAGGAT	13_32910517_A_G	BRCA2	SRR8616018|9:9|50	1
TTTTATATGGAGACACAGGTGATAAACAAGAAACCCAAGTGTCAATTAAAAAAGATTTGGT	13_32911305_C_A	BRCA2	SRR8615954|6:6|50	1
ATAAGTCAGTCTCATCTGCAAATACTTGTGAGATTTTTAGCACAGCAAGTGGAAAATCTGT	13_32914419_G_A	BRCA2	SRR8615912|6:28|18	1
TTTTACACAAGTTGTAGTAGAAAAACTTCTATGAGTCAGACTTCATTACTTGAAGCAAAAA	13_32913533_G_A	BRCA2	SRR8615598|17:23|42	1
TTAAATTGTCCATATCTAATAGTAATAATTATGAGGTAGGGCCACCTGCATTTAGGATAGC	13_32914002_T_A	BRCA2	SRR8615598|22:18|55	1
CAAAGAACCTACTCTATTGGGTTTTCATACTGCTAGCGGGAAAAAAGTTAAAATTGCAAAG	13_32913070_A_T	BRCA2	SRR8615329|28:0|100	1
GATTTTCTTACTTCAGAGAATTCTTTGCCATGTATTTCTAGCCTACCAAAATCAGAGAAGC	13_32906957_C_T	BRCA2	SRR8615961|27:29|48	1
TTATTGTACTGTTTCAGGAAGGAATGTTCCTAATAGTAGACATAAAAGTCTTCGCACAGTG	13_32899226_C_T	BRCA2	SRR8615637|12:14|46	1
TAATCAGCTGGCTTCAACTCCAATAATATTTAAAGAGCAAGGGCTGACTCTGCCGCTGTAC	13_32893389_C_T	BRCA2	SRR8615778|13:3|81	1
TTCTGCTACAAGAAATGAAAAAATGAGACATTTGATTACTACAGGCAGACCAACCAAAGTC	13_32929175_C_T	BRCA2	SRR8615888|32:0|100	1
TGAGGTATATAATGATTCAGGATATCTCTCCAAAAATAAACTTGATTCTGGTATTGAGCCA	13_32913784_A_C	BRCA2	SRR8615793|13:25|34	1
TCAAGAAAGGTACAATTCAACCAAAACACATATCTAAGAGTAATCCAAAAAAATCAAGAAG	13_32911058_A_T	BRCA2	SRR8615838|8:17|32	1
GGACAACCCGAACGTGATGAAAAGATCAAACAACCTACTCTATTGGGTTTTCATACAGCTA	13_32913044_G_C	BRCA2	SRR8615500|6:14|30	1
AGGCACAATAAAAGATCGAAGATTGTTTATTCATCATGTTTCTTTAGAGCCGATTACCTGT	13_32920992_G_T	BRCA2	SRR8618304|5:18|22	1
TCAACCAAAACACAAATCTAAGAGTAATCCAAAAAAAATCAAGAAGAAACTACTTCAATTT	13_32911074_-_A	BRCA2	SRR8616215|5:17|23	1
AATGTGGTAAATTCATCTGCTTTCTCTGGACTTAGTACAGCAAGTGGAAAGCAAGTTTCCA	13_32914664_T_C	BRCA2	SRR8616131|26:0|100	1
GGACTGGAAAAGGAATACAGTTGGCTGATGTTGGATGGCTCATACCCTCCAATGATGGAAA	13_32932012_G_T	BRCA2	SRR8616158|43:33|57	1
TTTGATCAGAAACCAGAAGAATTGCATAACTTTCCTTAAATTCTGAATTACATTCTGACAT	13_32912870_T_-	BRCA2	SRR8615528|7:3|70	1
ATCAAGCAGTAGCTGTAACTTTCACAAAGTATGAAGAAGAACCTTTAGGTATTGTATGACA	13_32929408_G_A	BRCA2	SRR8615635|57:45|56	1
AAGTAAGAACTAGCAAGACTAGGAAAAAAAATTTCCATGAAGCAAACGCTGATGAATGTGA	13_32906610_T_A	BRCA2	SRR8615236|10:17|37	1
AAGTGGAATACAGTGATACTGACTTTCAATTCCAGAAAAGTCTTTTATATGATCATGAAAA	13_32910756_C_T	BRCA2	SRR8615232|2:2|50	1
TACCCACAAACTGTAAATGAAGATATTTGCATTGAGGAACTTGTGACTAGCTCTTCACCCT	13_32913920_G_A	BRCA2	SRR8616141|17:15|53,SRR8616169|28:7|80	2
AGGTAGGGCCACCTGCATTTAGGATAGCCAATGGTAAAATCGTTTGTGTTTCACATGAAAC	13_32914035_G_A	BRCA2	SRR8615553|5:8|38	1
TTATTTCAGATTTACCAGCCACGGGAGCCCTTTCACTTCAGCAAATTTTTAGATCCAGACT	13_32954189_C_T	BRCA2	SRR8615470|31:0|100	1
TTCTAGGACTTGCCCCTTTCGTCTATTTGTAAGACGAATGTTACAATTTACTGGCAATAAA	13_32968850_C_A	BRCA2	SRR8616195|7:15|32	1
TGTTATTTTCCAAGCAGGATTTTAATTCAACCCATAATTTAACACCTAGCCAAAAGGCAGA	13_32911791_A_C	BRCA2	SRR8616181|3:7|30	1
CGTACACTGCTCAAATCATTCCTGGTACAGAAAACAAGCTTCTGGTAAGTTAATGTAAACT	13_32971168_G_A	BRCA2	SRR8616126|20:8|71	1
AACAGTTGTAGATACCTCTGAAGAAGATAGTTTTCATTATGTTTTTCTAAATGTAGAACAA	13_32906536_T_-	BRCA2	SRR8615933|5:9|36	1
CTTCAGAATGCCAGAGATATACAGGATATGTGAATTAAGAAGAAACAAAGGCAACGCGTCT	13_32930609_C_T	BRCA2	SRR8615313|3:20|13	1
AATGGACATTCTAAGTTATGAGGAAACAGATATAGTTAAACACAAAATACTGAAAGAAAGT	13_32912944_C_T	BRCA2	SRR8615287|18:14|56	1
GATTGTTTATGCATCATGTTTCTTTAGAGCTGATTACCTGTGTACCCTTTCGGTAAGACAT	13_32921012_C_T	BRCA2	SRR8615346|32:30|52	1
TTGAGCCAGTATTGAAGAATGTTGAAGATCAAAAAACACTAGTTTTTCCAAAGTAATATCC	13_32913837_A_-	BRCA2	SRR8615803|9:13|41,SRR8615906|13:36|27,SRR8615281|12:22|35	3
AAAAAAATCAAGAAGAAACTACTTCAATTTAAAAAATAACTGTCAATCCAGACTCTGAAGA	13_32911104_C_A	BRCA2	SRR8616156|4:7|36	1
ATCATCGCTTTTCAGTGATGGAGGAAATGTCGGTTGTGTTGATGTAATTATTCAAAGAGCA	13_32944652_T_C	BRCA2	SRR8615619|35:21|62	1
GACTGCAAGTGGGAAAAATATTAGTGTCGCTAAAGAGTCATTTAATAAAATTGTAAATTTC	13_32912809_C_T	BRCA2	SRR8615251|11:5|69	1
TCCCAGTTGGTACTGGAAATCAACTAGTGATCTTCCAGGGACAACCCGAACGTGATGAAAA	13_32913006_C_T	BRCA2	SRR8615251|9:11|45	1
CAAGGGATGTCACAACCGTGTGGAAGTTGCATATTGTAAGCTATTCAAAAAAAGAAAAAGA	13_32953617_G_A	BRCA2	SRR8615251|18:42|30	1
TATACGTATGGCGTTTCTAAACATTGCATAGAAATTAACAGCAAAAATGCAGAGTCTTTTC	13_32931912_A_G	BRCA2	SRR8615743|5:11|31	1
TCAGACTGCAAGTGGGAAAAATATTAGTGTTGCCAAAGAGTCATTTAATAAAATTGTAAAT	13_32912806_C_T	BRCA2	SRR8615844|10:4|71	1
GCTGGAGATTTTTCTGTGTTTTCTGCTAGTACAAAAGAGGGCCACTTTCAAGAGACATTCA	13_32969017_C_A	BRCA2	SRR8615844|12:20|38	1
AATCACCAGTTTTAGCCATCAATGGGCAAATACCCTAAAGTACAGAGAGGCCTGTAAAGAC	13_32913187_G_T	BRCA2	SRR8615906|24:30|44	1
GGAAATTGATAGAAGCAGAAGATCGGCTATAAAAAAAGATAATGGAAAGGGATGACACAGC	13_32937355_-_A	BRCA2	SRR8615282|13:39|25	1
GGAGCAAAATATAAAAGATTTTGAGACTTCCGATACATTTTTTCAGACTGCAAGTGGGAAA	13_32912764_T_C	BRCA2	SRR8616170|5:21|19	1
TGCATGCAAATGATCCCAAGTGGTCCACCCTAACTAAAGACTGTACTTCAGGGCCGTACAC	13_32971114_C_T	BRCA2	SRR8615994|26:32|45	1
TCTAAGTTATGAGGAAACAGACATAGTTAAGCACAAAATACTGAAAGAAAGTGTCCCAGTT	13_32912953_A_G	BRCA2	SRR8615294|9:3|75	1
AAAGATCAAAGAACCTACTCTATTGGGTTTCCATACAGCTAGCGGGAAAAAAGTTAAAATT	13_32913064_T_C	BRCA2	SRR8615294|8:25|24	1
CATTTAATAAAATTGTAAATTTCTTTGATCGGAAACCAGAAGAATTGCATAACTTTTCCTT	13_32912847_A_G	BRCA2	SRR8615381|8:9|47	1
AAGGGATGTCACAACCGTGTGGAAGTTGCGCATTGTAAGCTATTCAAAAAAAGAAAAAGAT	13_32953618_T_C	BRCA2	SRR8615381|19:32|37	1
TAGAAAATCATAATGATAAAACTGTAAGTGAAAAAAAATAATAAATGCCAACTGATATTAC	13_32912346_-_A	BRCA2	SRR8615365|4:7|36	1
GTATGTGCTTTAAATGAAAATTATAAAAACATTGAGCTGTTGCCACCTGAAAAATACATGA	13_32910983_G_A	BRCA2	SRR8615393|34:26|57	1
CTGGCAATAAAGTTTTGGATAGACCTTAATAAGGACATTATTAAGCCTCATATGTTAATTG	13_32968900_G_A	BRCA2	SRR8615393|22:106|17	1
TTTTTTTAAATAGATTTAGGACCAATAAGTATTAATTGGTTTGAAGAACTTTCTTCAGAAG	13_32893231_C_A	BRCA2	SRR8616044|9:8|53	1
TGGAGCCCAGATGGAGAAAATACCCCTATTACATATTTCTTCATGTGACCAAAATATTTCA	13_32906857_G_A	BRCA2	SRR8616044|25:10|71	1
TAAAGAACAGTTAACTGCTACTAAAACGGAACAAAATATAAAAGATTTTGAGACTTCTGAT	13_32912737_G_A	BRCA2	SRR8616044|11:8|58	1
AAAAAGGCTTTTCATATAATGTGGTAAATTAATCTGCTTTCTCTGGATTTAGTACAGCAAG	13_32914647_C_A	BRCA2	SRR8616044|7:27|21	1
CATGCCACACATTCTCTTTTTACATGTCCCAAAAATGAGGAAATGGTTTTGTCAAATTCAA	13_32915264_G_A	BRCA2	SRR8616044|26:11|70	1
GCAGAATGTGAAAAGCTATTTTTCCAATCACGATGAAAGTCTGAAGAAAAATGATAGATTT	13_32905082_T_C	BRCA2	SRR8615235|5:0|100	1
GCTTTATGAAGCAGTGAAGAATGCAGCAGATCCAGCTTACCTTGAGGTGAGAGAGTAAGAG	13_32950913_C_T	BRCA2	SRR8615235|11:10|52	1
ATGACTGTAACAAAAGTGCTTCTGGTTATTAAACAGATGAAAATGAAGTGGGGTTTAGGGG	13_32912115_T_A	BRCA2	SRR8615935|11:23|32	1
TAGAAAATCATAATGATAAAACTGTAAGTGAAAAAATAATAAATGCCAACTGATATTACAA	13_32912346_A_-	BRCA2	SRR8615935|12:20|38	1
TAAACTCAGAAATGGAAAAAACCTGCAGTAGAGAATTTAAATTATCAAATAACTTAAATGT	13_32914875_A_G	BRCA2	SRR8615277|10:17|37	1
TTGGGAAAAGAACAGGCTTCACCTAAAAACATAAAAATGGAAATTGGTAAAACTGAAACTT	13_32915060_G_A	BRCA2	SRR8615277|13:30|30	1
GCAAAACATTGATGGACATGGCTCTGATGACAGTAAAAATAAGATTAATGACAATGAGATT	13_32929322_T_C	BRCA2	SRR8615277|24:20|55	1
AAGTTTATTTATGCTATACATGATGAAACAGCTTATAAAGGAAAAAAAATACCGAAAGACC	13_32907410_T_G	BRCA2	SRR8615551|3:6|33	1
TCTTCTGTGAAAAGAAGCTGTTCACAGAATTATTCTGAAGAACCAACTTTGTCCTTAACTA	13_32910443_G_T	BRCA2	SRR8615551|7:4|64	1
GTAAAGACCTTGAATTAGCATGTGAGACCACTGAGATCACAGCTGCCCCAAAGTGTAAAGA	13_32913240_T_C	BRCA2	SRR8615551|4:12|25	1
CTGTGGTGCCACCTAAGCTCTTAAGTGATACTTTATGTAGACAAACTGAAAATCTCAAAAC	13_32913348_A_C	BRCA2	SRR8615551|4:8|33	1
ATGCCTGTACACCTCTTGAAGCCCCAGAATATCTTATGTTAAAGGTAAATTAATTTGCACT	13_32937657_C_A	BRCA2	SRR8615551|6:4|60	1
CCATCACGTGCACTAACAAGACAGCAAGTTTGTGCTTTGCAAGATGGTGCAGAGCTTTATG	13_32950860_C_T	BRCA2	SRR8615551|20:16|56	1
ACAACGAGAATAAATCAAAAATTTGCCAAATGAAAATTATGGCAGGTTGTTACGAGGCATT	13_32914152_C_T	BRCA2	SRR8615625|24:10|71	1
CTGTACTTCAGGGCCGTACACTGCTCAAATTATTCCTGGTACAGGAAACAAGCTTCTGGTA	13_32971154_C_T	BRCA2	SRR8615712|27:23|54	1
TCTGCCGCTGTACCAATCTCCTGTAAAAGACTTAGATAAATTCAAATTAGACTTAGGTAAG	13_32893437_A_C	BRCA2	SRR8615622|7:12|37	1
ATCTTAAAGACCACTTCTGAGGAATGCAGAAATGCTGATCTTCATGTCATAATGAATGCCC	13_32911973_G_A	BRCA2	SRR8615622|5:13|28	1
ACTGTTTAGTGATATTGAGAATATTAGTGATGAAACTTCTGCAGAGGTACATCCAATAAGT	13_32912239_G_T	BRCA2	SRR8615622|6:10|38	1
AATCAACTAGTGACCTTCCAGGGACAACCCAAACGTGATGAAAAGATCAAAGAACCTACTC	13_32913023_G_A	BRCA2	SRR8615622|10:2|83	1
GTTTCACATGAAACAATTAAAAAAGTGAAATACATATTTACAGACAGTTTCAGTAAAGTAA	13_32914082_G_T	BRCA2	SRR8615622|8:5|62	1
TCAGAAAACTACTTTGAAACAGAAGCAGTATAAATTGCTAAAGCTTTTATGGAAGATGATG	13_32915177_G_T	BRCA2	SRR8615622|9:16|36	1
ATACAGACTGCATTCTTGCAGTAAAGCAGGTAATATCTGGAACTTCTCCAGTGGCTTCTTC	13_32907075_C_T	BRCA2	SRR8615281|23:19|55	1
ACGGAAGTTTGCTGGCCTGTTGAAAAATGACTAACAAAAGTGCTTCTGGTTATTTAACAGA	13_32912090_TG_-	BRCA2	SRR8615281|5:26|16	1
AATTTGTCCAGATTTCTGCTAACAGTACTCAGCCTGCTCGCTGGTATACCAAACTTGGATT	13_32944558_G_A	BRCA2	SRR8615281|46:58|44	1
TACATTCTGACATAAGAAAGAACAAAATGGGCATTCTAAGTTATGAGGAAACAGACATAGT	13_32912919_A_G	BRCA2	SRR8615958|16:12|57	1
AAGATAGTACCAAGCAAGTCTTTTCCAAAGAATTGTTTAAAAGTAACGAACATTCAGACCA	13_32914533_T_A	BRCA2	SRR8615958|23:19|55	1
GAGCAGTTAAGAGCCTTGAATAATCACAGGTAAATGTTGAATGATAAGAAACAAGCTCAGA	13_32953499_C_T	BRCA2	SRR8615958|23:31|43	1
TCAGATATAAAAGAAGAGGTCTTGGCTGCAACATGTCACCCAGTACAACATTCAAAAGTGG	13_32910701_G_A	BRCA2	SRR8615576|3:6|33	1
CATTTTTGTTTTCACTTTTAGATATGATACAGAAATTGATAGAAGCAGAAGATCGGCTATA	13_32937325_G_A	BRCA2	SRR8615576|5:19|21	1
TTCAAGAGACATTCAACAAAATGAAAAATAATGTTGAGGTAAGGTTACTTTTCAGCATCAC	13_32969063_C_A	BRCA2	SRR8615576|11:11|50	1
CCTTGCTGTAACTCATCCTGGCTACATGGCTTTTTTTGACGTATGACGAAGTGAAAGCTCG	11_119145604_-_T	CBL	SRR8616076|10:43|19,SRR8615228|8:46|15	2
CCCGGTGCCACCACGACTTGACCTTCTGCCTCAGCGAGTATGTGTTCCCTCAAGTGCTTCT	11_119155759_G_T	CBL	SRR8615497|55:60|48	1
ATAGTCCCTTGGAAGAGCTTTCGACAGGCTGTACATGAAGTGCATCCCATCAGTTCTGGGC	11_119144612_C_G	CBL	SRR8615770|45:51|47	1
AATCAGAAGGTCAGGGCTGTCCTTTCTGCCAATGTGAAATTAAAGGTACTGAACCCATCGT	11_119149251_G_A	CBL	SRR8615385|88:1|99	1
GATGTGCCTAGGCTCGGAAGCACGTTCAGTTTGGATACCTCCATGGTGAGTCTTAATTTTG	11_119156262_C_T	CBL	SRR8615332|53:0|100	1
AGGGCTGTCCTTTCTGCCGATGTGAAATTACAGGTACTGAACCCATCGTGGTAGATCCGTT	11_119149263_A_C	CBL	SRR8615256|45:45|50	1
ACCCCAAAATCAAACCTTCCTCATCTGCCAGTGCCATTTATTCTCTGGCTGCCAGGTAAGT	11_119158632_A_G	CBL	SRR8615501|52:55|49	1
CTTCAGCCACATGCTGGCAGAACTAAAAGGGATCTTTCCAAGTGGACTCTTTCAGGGAGAC	11_119142502_A_G	CBL	SRR8616013|11:15|42	1
CCGGCCGTGCTGGCCCGCCGAACTCTCTCACATATCTCTAATGCCAGCTCCTCCTTTGGCT	11_119169190_G_C	CBL	SRR8615717|46:84|35	1
GGCCGGCAACGTGAAGAAGAGCTCTGGGGCTGGGGGCGGCAGCGGCTCCGGGGGCTCGGGT	11_119077160_C_T	CBL	SRR8615724|7:10|41,SRR8615374|13:9|59	2
TGCTGGCCCGCCGAACTCTCTCAGATATCTTTAATGCCAGCTCCTCCTTTGGCTGGTTGTC	11_119169197_C_T	CBL	SRR8615575|59:0|100	1
AGGCTCTACATGAAGTGCATCCCATCAGTTGTGGGCTGGAGGCCATGGCTCTGAAATCCAC	11_119144637_C_G	CBL	SRR8616073|41:22|65	1
GCTTTCGACAGGCTCTACATGAAGTGCATCTCATCAGTTCTGGGCTGGAGGCCATGGCTCT	11_119144628_C_T	CBL	SRR8616037|63:151|29	1
AGGTAGTGGTCCTGCCGCCTCTGCTGCCACTGCCTCACCTCAGCTCTCCAGTGAGATCGAG	11_119170326_C_T	CBL	SRR8616000|63:40|61	1
ATCGTGGTAGATCCGTTTGATCCTAGAGGGGGTGGCAGCCTGTTGAGGCAAGGAGCAGAGG	11_119149307_A_G	CBL	SRR8616187|37:45|45	1
TGGCTGGTTGTCTCTGGATGGTGATCCTACCACAAGTGAGTCTCCAGACTACTTTGGGTTT	11_119169246_A_C	CBL	SRR8616187|87:21|81	1
TGGCCCGCCGAACTCTCTCAGATATCTCTACTGCCAGCTCCTCCTTTGGCTGGTTGTCTCT	11_119169200_A_C	CBL	SRR8616031|40:29|58	1
CCACCACCTCAGCCCCCACCCGCCGGGGACAGTGGACAAGAAGATGGTGGAGAAGTGCTGG	11_119077277_G_A	CBL	SRR8615965|22:134|14	1
GCAGCGGCTCCGGGGGCTCGGGTTCGGGTGACCTGATTGGGCTCATGAAGGACGCCTTCCA	11_119077198_G_A	CBL	SRR8615623|16:19|46	1
TATGATGTCCCAAAGCCACCTGTGCCGGCCTTGCTGGCCCGCCGAACTCTCTCAGATATCT	11_119169166_G_T	CBL	SRR8616105|7:36|16	1
CTTTCACCCTGCTTCCACAGGCTGCTTCTGACTCCCTTCATAAAGACAAACCATTGCCAGT	11_119155909_G_A	CBL	SRR8615275|46:45|51	1
AATTTTTTATGTACCCTAGGTGGAACGGCCTCCTTCTCCATTCTCCATGGCCCCACAAGCT	11_119155690_G_T	CBL	SRR8615597|52:66|44	1
TATGATGTCCCAAAGCCACCTGTGCCGGCCATGCTGGCCCGCCGAACTCTCTCAGATATCT	11_119169166_G_A	CBL	SRR8615743|43:40|52	1
TGAAGGACGCCTTCCAGCCGCACCACCACCGCCACCACCACCTCAGCCCCCACCCGCCGGG	11_119077243_A_G	CBL	SRR8615381|25:28|47	1
GGGGACGGTGGACAAGAAGATGGTGGAGAATTGCTGGAAGCTCATGGACAAGGTGAAAGGC	11_119077301_G_T	CBL	SRR8615626|10:44|19	1
TTAATTATTGCATTCTGATCATTTGTAGGCAAAACCTAACCAAACTGTCCCTCATCTTCAG	11_119142447_G_A	CBL	SRR8616044|44:38|54	1
ACCACCTCAGCCCCCACCCGCCGGGGACGGCGGACAAGAAGATGGTGGAGAAGTGCTGGAA	11_119077279_T_C	CBL	SRR8615935|15:25|38	1
TGGAGGCCATGGCTCTGAAATCCACTATTGTTCTGACCTGCAATGATTATATTTCGGTTTT	11_119144673_A_T	CBL	SRR8615935|33:22|60	1
TGGTCATTGCCCAGAACAACATCGAGATGGTCAAAAACATCCTCCGGGAATTTGTTTCCAT	11_119170433_C_T	CBL	SRR8615277|28:73|28	1
GGTGTTTATGGAGAATTTGATGAAGAAAACCAAGCAAACCATAAGCCTCTTCAAGGAGGGA	11_119103340_T_C	CBL	SRR8615625|12:55|18	1
TTGAGCCCTGTGGACACCTCATGTGCACATTCTGTCTTACATCCTGGCAGGTACGGATCTA	11_119148988_C_T	CBL	SRR8615281|43:40|52	1
CCTTTGGCTGGTTGTCTCTGGATGGTGATCATACAACAAGTGAGTCTCCAGACTACTTTGG	11_119169242_C_A	CBL	SRR8615958|17:42|29	1
GCCGCACCACCACCACCACCACCACCTCAGTCCCCACCCGCCGGGGACGGTGGACAAGAAG	11_119077259_C_T	CBL	SRR8615576|34:34|50	1
CCTGCTACCAGATACCTACCAGCATCTCCGCACTATCTTGTCAAGATATGAGGGGAAGATG	11_119103250_T_C	CBL	SRR8615576|50:47|52	1
TCAAAGACGCCCCTTGCCTTGTACACCAGGTGACTGTCCCTCCAGAGACAAACTGCCCCCT	11_119156045_C_T	CBL	SRR8615576|37:69|35	1
TGTGAACACCTACAATGCCGCCATCGCTTATACCATCCTCAGCCAAGATCCTGAGCTCCCT	16_68845660_C_T	CDH1	SRR8615863|49:53|48	1
GTCACCGTGGATGTGCTGGATGTGAATGAAGCTGAAAAGAGAGTGGAAGTGTCCGAGGACT	16_68849545_CCCCCATCTTTGTGCCTC_-	CDH1	SRR8615342|85:0|100	1
ATGCAGTTGAGGATCCAATGGAGATTTTGAACACGGTAACCGATCAGAATGACAACAAGCC	16_68844161_T_A	CDH1	SRR8615596|910:4|100	1
TTGGTGTCTTTATTATTGAAAGAGAAACAGAATGGCTGAAGGTGACAGAGCCTCTGGATAG	16_68842699_G_A	CDH1	SRR8615225|841:1|100	1
CACTGAAAGTGACTGATGCTGATGCCCCCAGTACCCCAGCGTGGGAGGCTGTATACACCAT	16_68847292_A_G	CDH1	SRR8616100|476:373|56	1
AAGAGAGACTGGGTTATTCCTCCCATCAGCTGCCCATTTCCTAAAAACCTGGTTCAGGTAG	16_68842427_GCCCAGAAAATGAAAAAG_-	CDH1	SRR8615813|26:1|96	1
GACAAAGACCAGGACTATGACTACTTGAACAAATGGGGCAATCGCTTCAAGAAGCTGGCTG	16_68867343_G_A	CDH1	SRR8615530|451:457|50	1
GAGCTCAAGTCACCCTCACTTGGTTCTTTCTGCTCTTCTCTCACGCTGTGTCATCCAACGG	16_68844098_A_T	CDH1	SRR8615651|10:0|100	1
ACCCAGGAGGTCTTTAAGGGGTCTGTCATGAAAGGTGCTCTTCCAGGTATATCCACTAATG	16_68844229_G_A	CDH1	SRR8615671|457:339|57	1
CTTGGATTTTGAGGCCAAGCAGCAGTACATCCTACACGTAGCAGTGACGAATGTGGTACCT	16_68849450_T_C	CDH1	SRR8615402|393:390|50,SRR8616124|742:133|85	2
TTGTTTCTGCTCTCTAGGGCTTGGATTTTGCGGCCAAGCAGCAGTACATTCTACACGTAGC	16_68849431_A_C	CDH1	SRR8615601|241:4|98	1
CTGGCTGACATGTACGGAGGCGGCGAGGACAACTAGGGGACTCGAGAGAGGCGGGCCCCAG	16_68867397_G_A	CDH1	SRR8616024|413:353|54	1
CCTCACTTGGTTCTTTCAGCTCTTCTCTCATGCTGTGTCATCCAACGGGAATGCAGTTGAG	16_68844111_C_T	CDH1	SRR8615337|402:497|45	1
GATGATGTGAACACCTACAATGCCGCCATCACTTACACCATCCTCAGCCAAGATCCTGAGC	16_68845655_G_A	CDH1	SRR8615278|307:567|35	1
AGATTTTGATCACGGTAACCGATCAGAATGTCAACAAGCCCGAATTCACCCAGGAGGTCTT	16_68844182_A_T	CDH1	SRR8615244|643:38|94	1
GATGGTGTGATTACAGTCAAAAGGCCTCTATGGTTTCATAACCCACAGATCCATTTCTTGG	16_68835677_C_T	CDH1	SRR8615226|374:364|51	1
AGATGGTGTGATTACAGTCAAAAGGCCTCTGCGGTTTCATAACCCACAGATCCATTTCTTG	16_68835676_A_G	CDH1	SRR8615542|6:0|100	1
TATTCTAAAAGCCAGAGCTTGTCCCCGTTCGGATATCGGATTTGGAGAGACACTGCCAACT	16_68853181_A_G	CDH1	SRR8615616|91:0|100	1
GCTTTGACGCCGAGAGCTACACGTTCACGGAGCCCCGGCGCCACCTGGAGAGAGGCCGCGT	16_68772273_T_A	CDH1	SRR8616018|460:0|100	1
CCCTGGCTTTGACGCCGAGAGCTACACGTTAACGGTGCCCCGGCGCCACCTGGAGAGAGGC	16_68772268_C_A	CDH1	SRR8615301|139:304|31	1
CTGGCTTTGACGCCGAGAGCTACACGTTCAAGGTGCCCCGGCGCCACCTGGAGAGAGGCCG	16_68772270_C_A	CDH1	SRR8615301|139:295|32	1
GCTGCCACATTTTCTGTGTATTTTCTCTTAAGTTCTCCAGTTGCTACTGGAACAGGGACAC	16_68855903_G_A	CDH1	SRR8615532|11:1|92	1
ACTCCTCTCCTGGCCTCAGAAGACAGAAGACAGACTGGGTTATTCCTCCCATCAGCTGCCC	16_68842400_G_C	CDH1	SRR8615362|502:131|79	1
CAGTGTGGTCACCACTGGGCTGGACCGAGAAGTCAGGGGTCAGGAGGATCCAGAGGGTGTG	16_68845762_G_A	CDH1	SRR8615362|112:440|20	1
TTTTGTCCCTTCTTCTTTAGAATCTGAAAGTGGCTGATACTGACCCCACAGCCCCGCCTTA	16_68867203_C_T	CDH1	SRR8616028|22:16|58	1
ATGATGATGGTGGACAATTTGTCGTCACCAAAAATCCAGTGAACAACGATGGCATTTTGAA	16_68847358_C_A	CDH1	SRR8615500|242:685|26	1
CACGCTGTGTCATCCAACGGGAATGCAGTTTAGGATCCAATGGAGATTTTGATCACGGTAA	16_68844139_G_T	CDH1	SRR8618304|25:2|93	1
GATGTGAACACCTACAATGCCGCCATCGCTAACACCATCCTCAGCCAAGATCCTGAGCTCC	16_68845658_T_A	CDH1	SRR8615820|66:447|13	1
TTCTCTTAGGTTCTCCAGTTGCTACTGGAACCAGGGACACTTCTGCTGATCCTGTCTGATG	16_68855925_-_C	CDH1	SRR8615404|72:0|100	1
GTAATCACCACACTGAAAGTGACTGATGCTAATGCCCCCAATACCCCAGCGTGGGAGGCTG	16_68847282_G_A	CDH1	SRR8615268|836:4|100	1
CAGAACTAACACACGGGGCGAGTGCCAACTAGACCATTCAGTACAACGACCCAAGTGGGTA	16_68856105_G_A	CDH1	SRR8615577|76:2|97	1
CACGGTAACCGATCAGAATGACAACAAGCCTGAATTCACCCAGGAGGTCTTTAAGGGGTCT	16_68844192_C_T	CDH1	SRR8615844|8:30|21	1
ACGTCGTAATCACCACACTGAAAGTGACTGCTGCTGATGCCCCCAATACCCCAGCGTGGGA	16_68847277_A_C	CDH1	SRR8615476|682:4|99	1
ACAGTCAAAAGGCCTCTACGGTTTCATAACACACAGATCCATTTCTTGGTCTACGCCTGGG	16_68835689_C_A	CDH1	SRR8615547|432:397|52	1
GGGGCCGCTGGCGTCTGTAGGAAGGCACAGTCTGTCGAAGCAGGATTGCAAATTCCTGCCA	16_68857463_C_T	CDH1	SRR8615547|459:469|49	1
CATTTCTTTTTATTGCTTTCTCCAGCCCAATAATCTATCATTTTGAAGCCAAAGATGGCCT	16_68857307_G_T	CDH1	SRR8616044|158:2|99	1
CAAGCCCGAATTCACCCAGGAGGTCTTTAAAGGGTCTGTCATGGAAGGTGCTCTTCCAGGT	16_68844216_G_A	CDH1	SRR8615235|361:270|57	1
TCCTCTTGGCTCTGCCAGGAGCCGGAGCCCAGCCACCCTGGCTTTGACGCCGAGAGCTACA	16_68772233_T_A	CDH1	SRR8615277|481:368|57	1
CTGAAAGTGACTGATGCTGATGCCCCCAATGCCCCAGCGTGGGAGGCTGTATACACCATAT	16_68847294_A_G	CDH1	SRR8615277|161:716|18	1
GAATGACAACGCCCCCATACCAGAACCTCGGACTATATTCTTCTGTGAGAGGAATCCAAAG	16_68855986_A_G	CDH1	SRR8615551|41:112|27	1
TCCCATCAGCTGCCCAGAAAATGAAAAAGGTCCATTTCCTAAAAACCTGGTTCAGGTAGAG	16_68842446_C_T	CDH1	SRR8615625|126:390|24	1
TAGGGCTTGGATTTTGAGGCCAAGCAGCAGCACATTCTACACGTAGCAGTGACGAATGTGG	16_68849445_T_C	CDH1	SRR8615958|390:474|45	1
TCATAACCCACAGATCCATTTCTTGGTCTATGCCTGGGACTCCACCTACAGAAAGTTTTCC	16_68835712_C_T	CDH1	SRR8615576|369:431|46	1
GTGCCTCCTGAAAAGAGAGTGGAAGTGTCCAAGGACTTTGGCGTGGGCCAGGAAATCACAT	16_68849586_G_A	CDH1	SRR8615576|445:384|54	1
GGCCAAGCAGCAGTACATTCTACACGTAGCCGTGACGAATGTGGTACCTTTTGAGGTCTCT	16_68849462_A_C	CDH1	SRR8615374|30:81|27	1
AGCCCTCCCGGGCAGCGTCGTGCACGGGTCAGGTGAGAGTGGCGGGGTCGGCGCAGTTGGG	9_21971120_G_A	CDKN2A	SRR8616133|139:3|98,SRR8615967|125:1|99,SRR8615659|233:2|99,SRR8616042|533:10|98,SRR8615936|276:3|99,SRR8615757|156:0|100,SRR8615580|151:0|100	7
TGTCCAGGAAGCCCTCCCGGGCAGCGTCGTACACGGGTCGGGTGAGAGTGGCGGGGTCGGC	9_21971111_G_A	CDKN2A	SRR8615877|280:383|42,SRR8615543|321:489|40,SRR8615534|395:1|100,SRR8615918|310:473|40,SRR8615889|401:0|100,SRR8615750|421:183|70	6
GTGGCGGGGTCGGCGCAGTTGGGCTCCGCGACGTGGAGCAGCAGCAGCTCCGCCACTCGGG	9_21971158_C_A	CDKN2A	SRR8615640|738:2|100,SRR8615301|786:3|100	2
CCTCTACCCACCTGGATCGGCCTCCGACCGTTAACTATTCGGTGCGTTGGGCAGCGCCCCC	9_21974696_-_T	CDKN2A	SRR8616150|54:2|96,SRR8615765|38:2|95	2
CGTAACTATTCGGTGCGTTGGGCAGCGCCCCCACCTCCTCTACCCGACCCCGGGCCGCGGC	9_21974725_CGCCTCCAGCAGCGCCCG_-	CDKN2A	SRR8616209|110:0|100	1
GCACCTCCTCTACCCGACCCCGGGCCGCGGCCGTGGCCGTGGCCAGCCAGTCAGCCGAAGG	9_21974770_-_GGCCGT	CDKN2A	SRR8615246|75:0|100	1
AGGGTACAAATTCTCAGATCATCAGTCCTCGCCTGAGGGACCTTCCGCGGCATCTATGCGG	9_21970899_A_G	CDKN2A	SRR8615320|165:0|100,SRR8616040|163:0|100	2
CTCCGACCGTAACTATTCGGTGCGTTGGGCGAGCGCCCCCGCCTCCAGCAGCGCCCGCACC	9_21974717_-_G	CDKN2A	SRR8615474|69:1|99	1
CGAGCTCGGCAGCCGCTGCGCCGCCCTTTGACACCAGAGGTGAGCAGCGCCACTCCTGCCC	9_21994381_G_A	CDKN2A	SRR8615397|104:155|40	1
TGAGAGTGGCGGGGTCGGCGCAGTTGGGCTACGCGCCGTGGAGCAGCAGCAGCTCCGCCAC	9_21971153_C_A	CDKN2A	SRR8616020|12:0|100,SRR8615260|128:3|98,SRR8616011|46:1|98,SRR8615267|84:4|95,SRR8615899|164:0|100,SRR8615581|5:37|12	6
TGGGCTCCGCGCCGTGGAGCAGCAGCAGCTACGCCACTCGGGCGCTGCCCATCATCATGAC	9_21971177_C_A	CDKN2A	SRR8616020|13:0|100	1
GCAGCACCACCAGCGTGTCCAGGAAGCCCTTCCGGGCAGCGTCGTGCACGGGTCGGGTGAG	9_21971096_C_T	CDKN2A	SRR8615520|768:2|100	1
CCTCCCGGGCAGCGTCGTGCACGGGTCGGGTGAGTGGCGGGGTCGGCGCAGTTGGGCTCCG	9_21971124_GA_-	CDKN2A	SRR8615412|213:0|100,SRR8616099|276:1|100	2
TCAGAGCCTCTCTGGTTCTTTCAATCGGGGTGTCTGCAGAGGGCAGAAAGAAAACAGGCGT	9_21968238_A_-	CDKN2A	SRR8616098|30:4|88	1
AGAGCCTCTCTGGTTCTTTCAATCGGGGATGGGCAGAAAGAAAACAGGCGTTAGAAACCTG	9_21968240_GTCTGCAGA_-	CDKN2A	SRR8616098|30:4|88	1
CCCGCTGCAGACCCTCTACCCACCTGGATCAGCCTCCGACCGTAACTATTCGGTGCGTTGG	9_21974684_G_A	CDKN2A	SRR8615539|193:1|99,SRR8615787|560:1|100	2
GAGTGGCGGGGTCGGCGCAGTTGGGCTCCGTGCCGTGGAGCAGCAGCAGCTCCGCCACTCG	9_21971156_C_T	CDKN2A	SRR8615357|216:22|91	1
CCCGCACCTCCTCTACCCGACCCCGGGCCGGGGCCGTGGCCAGCCAGTCAGCCGAAGGCTC	9_21974769_C_G	CDKN2A	SRR8615931|487:0|100	1
GGTACCGTGCGACATCGCGATGGCCCAGCTACTCAGCCAGGTCCACGGGCAGACGGCCCCA	9_21971000_C_A	CDKN2A	SRR8616212|381:9|98,SRR8616039|353:2|99,SRR8616041|158:0|100	3
ACCACCAGCGTGTCCAGGAAGCCCTCCCGGTCAGCGTCGTGCACGGGTCGGGTGAGAGTGG	9_21971101_G_T	CDKN2A	SRR8615874|748:3|100	1
TCTACCCGACCCCGGGCCGCGGCCGTGGCCCGCCAGTCAGCCGAAGGCTCCATGCTGCTCC	9_21974780_A_C	CDKN2A	SRR8615437|466:0|100	1
CGTGTCCAGGAAGCCCTCCCGGGCAGCGTCATGCACGGGTCGGGTGAGAGTGGCGGGGTCG	9_21971109_G_A	CDKN2A	SRR8615809|268:2|99,SRR8615888|519:162|76	2
AGCCGCCGAGCGCACGCGGTCCGCCCCACCATCTGGTGACCAGCCAGCCCCTCCTCTTTCT	9_21974898_C_A	CDKN2A	SRR8615422|16:0|100	1
AGCGTCGTGCACGGGTCGGGTGAGAGTGGCGGGTCGGCGCAGTTGGGCTCCGCGCCGTGGA	9_21971133_G_-	CDKN2A	SRR8615228|110:13|89,SRR8615716|120:3|98,SRR8615313|97:117|45	3
CGCCACTCGGGCGCTGCCCATCATCATGACTTGCCAGAGAGAACAGAATGGTCAGAGCCAG	9_21971208_C_T	CDKN2A	SRR8615521|14:0|100	1
GACCCTCTACCCACCTGGATCGGCCTCCGACGTAACTATTCGGTGCGTTGGGCAGCGCCCC	9_21974693_C_-	CDKN2A	SRR8615799|35:10|78	1
GCCACTCGGGCGCTGCCCATCATCATGACCGGCCAGAGAGAACAGAATGGTCAGAGCCAGG	9_21971209_T_G	CDKN2A	SRR8615763|5:0|100	1
GGCCCGGTGCAGCACCACCAGCGTGTCCAGCAAGCCCTCCCGGGCAGCGTCGTGCACGGGT	9_21971088_G_C	CDKN2A	SRR8615613|816:1|100	1
TATGCGGGCATGGTTACTGCCTCTGGTGCCTCCCGCAGCCGCGCGCAGGTACCGTGCGACA	9_21970953_C_T	CDKN2A	SRR8615395|826:1|100,SRR8615356|163:2|99,SRR8615820|754:6|99,SRR8615626|4:3|57,SRR8615645|304:493|38	5
GCGGGGTCGGCGCAGTTGGGCTCCGCGCCGCGGAGCAGCAGCAGCTCCGCCACTCGGGCGC	9_21971161_T_C	CDKN2A	SRR8615395|752:0|100,SRR8615356|90:1|99,SRR8615820|463:3|99,SRR8615554|144:120|55,SRR8615645|254:398|39	5
AGTAGCATCAGCACGAGGGCCACAGCGGCGCCCTGGCGCTGCCCACTCCCCCGTGAGCCGC	9_21994212_GGCGC_-	CDKN2A	SRR8616040|311:0|100	1
CGATGGCCCAGCTCCTCAGCCAGGTCCACGTGCAGACGGCCCCAGGCATCGCGCACGTCCA	9_21971017_G_T	CDKN2A	SRR8615657|906:5|99	1
GCAGCACCACCAGCGTGTCCAGGAAGCCCTACCGGGCAGCGTCGTGCACGGGTCGGGTGAG	9_21971096_C_A	CDKN2A	SRR8615265|305:1|100,SRR8618309|81:174|32	2
GCACCACCAGCGTGTCCAGGAAGCCCTCCCAGGCAGCGTCGTGCACGGGTCGGGTGAGAGT	9_21971099_G_A	CDKN2A	SRR8615855|197:44|82	1
CCAGGTCCACGGGCAGACGGCCCCAGGCATGGCGCACGTCCAGCCGCGCCCCGGCCCGGTG	9_21971036_C_G	CDKN2A	SRR8618300|612:5|99	1
CGCCGTGGAGCAGCAGCAGCTCCGCCACTCAGGCGCTGCCCATCATCATGACCTGCCAGAG	9_21971186_G_A	CDKN2A	SRR8615777|222:3|99,SRR8615460|272:8|97,SRR8615887|190:12|94,SRR8615269|328:1|100,SRR8616170|175:729|19	5
AGGAAGCCCTCCCGGGCAGCGTCGTGCACGAGTCGGGTGAGAGTGGCGGGGTCGGCGCAGT	9_21971116_G_A	CDKN2A	SRR8615340|602:6|99	1
AGTGGCGGGGTCGGCGCAGTTGGGCTCCGCCCGTGGAGCAGCAGCAGCTCCGCCACTCGGG	9_21971157_G_-	CDKN2A	SRR8615955|82:1|99	1
CCGCTGCGCCGCCCTTTGGCACCAGAGGTGTGCAGCGCCACTCCTGCCCCCTTAACTGCAG	9_21994393_A_T	CDKN2A	SRR8615870|291:0|100	1
GCGCGCAGGTACCGTGCGACATCGCGATGGACCAGCTCCTCAGCCAGGTCCACGGGCAGAC	9_21970993_C_A	CDKN2A	SRR8616130|273:613|31	1
TGAGAGTGGCGGGGTCGGCGCAGTTGGGCTCCGCCGTGGAGCAGCAGCAGCTCCGCCACTC	9_21971154_CG_-	CDKN2A	SRR8615617|95:0|100	1
CCCCCGCCTCCAGCAGCGCCCGCACCTCCTATACCCGACCCCGGGCCGCGGCCGTGGCCAG	9_21974751_C_A	CDKN2A	SRR8615425|347:0|100	1
CCCCGGCCCGGTGCAGCACCACCAGCGTGTCAGGAAGCCCTCCCGGGCAGCGTCGTGCACG	9_21971084_C_-	CDKN2A	SRR8615570|334:0|100	1
GGTACAAATTCTCAGATCATCAGTCCTCACATGAGGGACCTTCCGCGGCATCTATGCGGGC	9_21970901_C_A	CDKN2A	SRR8615653|172:4|98	1
AGCTCCGCCACTCGGGCGCTGCCCATCATCTTGACCTGCCAGAGAGAACAGAATGGTCAGA	9_21971203_A_T	CDKN2A	SRR8615480|876:1|100	1
CCGCGCCCCGGCCCGGTGCAGCACCACCAGTGTGTCCAGGAAGCCCTCCCGGGCAGCGTCG	9_21971079_C_T	CDKN2A	SRR8616137|402:382|51	1
AGCGTCGTGCACGGGTCGGGTGAGAGTGGCGGGGGTCGGCGCAGTTGGGCTCCGCGCCGTG	9_21971133_-_G	CDKN2A	SRR8615477|20:2|91	1
CTCCTCAGCCAGGTCCACGGGCAGACGGCCTCAGGCATCGCGCACGTCCAGCCGCGCCCCG	9_21971028_C_T	CDKN2A	SRR8618309|254:90|74,SRR8616126|442:4|99	2
GACGGCCCCAGGCATCGCGCACGTCCAGCCTCGCCCCGGCCCGGTGCAGCACCACCAGCGT	9_21971051_G_T	CDKN2A	SRR8618309|213:83|72	1
GCGCCCGCACCTCCTCTACCCGACCCCGGGCAGCCAGTCAGCCGAAGGCTCCATGCTGCTC	9_21974766_CCGCGGCCGTGGC_-	CDKN2A	SRR8616018|56:0|100	1
GCGTGTCCAGGAAGCCCTCCCGGGCAGCGTTGTGCACGGGTCGGGTGAGAGTGGCGGGGTC	9_21971108_C_T	CDKN2A	SRR8615379|749:3|100	1
AGCGTGTCCAGGAAGCCCTCCCGGGCAGCGACGTGCACGGGTCGGGTGAGAGTGGCGGGGT	9_21971107_T_A	CDKN2A	SRR8615984|371:1|100	1
CGATGGCCCAGCTCCTCAGCCAGGTCCACGAGCAGACGGCCCCAGGCATCGCGCACGTCCA	9_21971017_G_A	CDKN2A	SRR8618302|743:10|99,SRR8616055|868:1|100	2
GCGTGTCCAGGAAGCCCTCCCGGGCAGCGTAGTGCACGGGTCGGGTGAGAGTGGCGGGGTC	9_21971108_C_A	CDKN2A	SRR8615840|553:0|100	1
GCCTCTGGTGCCCCCCGCAGCCGCGCGCAGTTACCGTGCGACATCGCGATGGCCCAGCTCC	9_21970971_G_T	CDKN2A	SRR8616117|576:3|99	1
CACGGGTCGGGTGAGAGTGGCGGGGTCGGCTCAGTTGGGCTCCGCGCCGTGGAGCAGCAGC	9_21971142_G_T	CDKN2A	SRR8615401|478:2|100,SRR8615612|541:5|99	2
GTGTCCAGGAAGCCCTCCCGGGCAGCGTCGGGCACGGGTCGGGTGAGAGTGGCGGGGTCGG	9_21971110_T_G	CDKN2A	SRR8615888|523:163|76	1
CAGCCAGTCAGCCGAAGGCTCCATGCTGCTCCCCCGCCGCCGGCTCCATGCTGCTCCCCGC	9_21974809_-_C	CDKN2A	SRR8615888|58:281|17	1
GCCGTGGAGCAGCAGCAGCTCCGCCACTCGAGCGCTGCCCATCATCATGACCTGCCAGAGA	9_21971187_G_A	CDKN2A	SRR8615887|190:13|94	1
TTCGGTGCGTTGGGCAGCGCCCCCGCCTCCCGCAGCGCCCGCACCTCCTCTACCCGACCCC	9_21974732_A_C	CDKN2A	SRR8615386|329:0|100	1
CGTGCACGGGTCGGGTGAGAGTGGCGGGGTAGGCGCAGTTGGGCTCCGCGCCGTGGAGCAG	9_21971138_C_A	CDKN2A	SRR8615820|175:4|98	1
GTCGGGTGAGAGTGGCGGGGTCGGCGCAGTAGGGCTCCGCGCCGTGGAGCAGCAGCAGCTC	9_21971147_T_A	CDKN2A	SRR8615820|342:4|99	1
CGCCACTCGGGCGCTGCCCATCATCATGACATGCCAGAGAGAACAGAATGGTCAGAGCCAG	9_21971208_C_A	CDKN2A	SRR8616215|17:0|100	1
GGGTACAAATTCTCAGATCATCAGTCCTCAACTGAGGGACCTTCCGCGGCATCTATGCGGG	9_21970900_C_A	CDKN2A	SRR8616158|75:0|100	1
GGGTACAAATTCTCAGATCATCAGTCCTCATCTGAGGGACCTTCCGCGGCATCTATGCGGG	9_21970900_C_T	CDKN2A	SRR8615709|83:0|100	1
GCGTGTCCAGGAAGCCCTCCCGGGCAGCGTGGTGCACGGGTCGGGTGAGAGTGGCGGGGTC	9_21971108_C_G	CDKN2A	SRR8615454|819:4|100	1
TCCCCTGCTCCCGCTGCAGACCCTCTACCCGCCTGGATCGGCCTCCGACCGTAACTATTCG	9_21974675_A_G	CDKN2A	SRR8615583|50:7|88	1
TGAGAGTGGCGGGGTCGGCGCAGTTGGGCTTCGCGCCGTGGAGCAGCAGCAGCTCCGCCAC	9_21971153_C_T	CDKN2A	SRR8615268|59:183|24	1
AGAACCTGCGCACCATGTTCTCGCCGCCTCTAGGGCCGAGCTCGGCAGCCGCTGCGCCGCC	9_21994345_C_T	CDKN2A	SRR8615553|50:151|25	1
TATTCGGTGCGTTGGGCAGCGCCCCCGCCTACAGCAGCGCCCGCACCTCCTCTACCCGACC	9_21974730_C_A	CDKN2A	SRR8616113|194:1|99	1
GCATCGCGCACGTCCAGCCGCGCCCCGGCCGGGTGCAGCACCACCAGCGTGTCCAGGAAGC	9_21971062_C_G	CDKN2A	SRR8615494|891:0|100	1
CAGCTCCGCCACTCGGGCGCTGCCCATCATGATGACCTGCCAGAGAGAACAGAATGGTCAG	9_21971202_C_G	CDKN2A	SRR8615581|51:7|88	1
CGGCCCCAGGCATCGCGCACGTCCAGCCGCACCCCGGCCCGGTGCAGCACCACCAGCGTGT	9_21971053_G_A	CDKN2A	SRR8615287|692:3|100	1
CCACGGGCAGACGGCCCCAGGCATCGCGCAAGTCCAGCCGCGCCCCGGCCCGGTGCAGCAC	9_21971042_C_A	CDKN2A	SRR8615345|490:394|55	1
CTGGCTCCTCAGTAGCATCAGCACGAGGGCTACAGCGGCGGGCGCCCCTGGCGCTGCCCAC	9_21994202_C_T	CDKN2A	SRR8615466|289:5|98	1
TCCAGCAGCGCCCGCACCTCCTCTACCCGACCCCCGGGCCGCGGCCGTGGCCAGCCAGTCA	9_21974759_-_C	CDKN2A	SRR8615282|11:0|100	1
CAGCGGCGGGCGCCCCTGGCGCTGCCCACTCCCCGTGAGCCGCGGGATGTGAACCACGAAA	9_21994234_C_-	CDKN2A	SRR8615282|86:5|95	1
AGCAGCAGCAGCTCCGCCACTCGGGCGCTGTCCATCATCATGACCTGCCAGAGAGAACAGA	9_21971194_C_T	CDKN2A	SRR8616170|657:229|74	1
GCCCTCCCGGGCAGCGTCGTGCACGGGTCGAGTGAGAGTGGCGGGGTCGGCGCAGTTGGGC	9_21971121_G_A	CDKN2A	SRR8615238|188:2|99	1
GCCAGGTCCACGGGCAGACGGCCCCAGGCACCGCGCACGTCCAGCCGCGCCCCGGCCCGGT	9_21971035_T_C	CDKN2A	SRR8615235|388:484|44	1
TGCCCCCCGCAGCCGCGCGCAGGTACCGTGTGACATCGCGATGGCCCAGCTCCTCAGCCAG	9_21970979_C_T	CDKN2A	SRR8615576|30:71|30	1
CCAGCTCCTCAGCCAGGTCCACGGGCAGACCGCCCCAGGCATCGCGCACGTCCAGCCGCGC	9_21971024_G_C	CDKN2A	SRR8615968|586:0|100	1
GCGGGCGGCGGGTGCGGGTGCGGGTGCGAGGGCGGCGGCGGCTGGTAAGGGAAGAGGCCGG	19_33792755_GGCGGCGGC_-	CEBPA	SRR8616133|4:22|15,SRR8615342|6:36|14,SRR8615443|6:43|12,SRR8615603|4:25|14	4
TCCAGCACCTTCTGCTGCGTCTCCACGTTGGGCTGCTTGGCCTTGTCGCGGCTCTTGCGCA	19_33792404_C_G	CEBPA	SRR8615363|464:369|56	1
TCGCGGCTCAGCTGTTCCACCCGCTTGCGCGGGCGGTCATTGTCACTGGTCAGCTCCAGCA	19_33792350_A_G	CEBPA	SRR8615707|403:514|44	1
TCTCGTGCTCGCAGATGCCGCCCAGCGGCTACGGGGCGGCAGGTGGGGCGGGAGGCTGCGC	19_33793173_C_A	CEBPA	SRR8615707|442:244|64	1
CCGCGCCGCTGCCGCCACTCGCGCGGAGGTAGGGGTGCGCGGCGCCCAGCCCCTTGAGCGC	19_33792537_C_A	CEBPA	SRR8615718|4:2|67	1
GCGGCTCCGCCTCGTAGAAGTCGGCCGACTTCATGGGGGAGTTAGAGTTCTCCCGGCATGG	19_33793317_C_T	CEBPA	SRR8615404|7:23|23	1
CGCGGGCGGCGGGTGCGGGTGCGGGTGCGAGGGCGGCGGCGGCGGCTGGTAAGGGAAGAGG	19_33792755_GGCGGC_-	CEBPA	SRR8615841|32:50|39	1
TCTGGCAGCTGGCGGAAGATGCCCCGCAGCATGTCCAGTTCGCGGCTCAGCTGTTCCACCC	19_33792311_G_A	CEBPA	SRR8615398|130:147|47	1
CAGTTGCCCATGGCCTTGACCAAGGAGCTCCCTGGCAGCTGGCGGAAGATGCCCCGCAGCG	19_33792281_T_C	CEBPA	SRR8615276|3:2|60	1
GGCCGCCTTGGCCTTCTCCTGCTGCCGGCTCTGCTGGAACAGGTCGGCCAGGAACTCGTCG	19_33793069_G_C	CEBPA	SRR8615365|14:37|27	1
GATGTAGGCGCTGATGTCGATGGACGTCTCTTGCTCGCAGATGCCGCCCAGCGGCTCCGGG	19_33793147_G_T	CEBPA	SRR8615365|22:78|22	1
GGCGCTGATGTCGATGGACGTCTCGTGCTCCCAGATGCCGCCCAGCGGCTCCGGGGCGGCA	19_33793153_G_C	CEBPA	SRR8615365|23:85|21	1
GGGGCGGCAGGTGGGGCGGGAGGCTGCGCGAGGCCCGCGCCCCGGGGAAAGCCGAAGGCGG	19_33793205_G_A	CEBPA	SRR8615365|37:88|30	1
GCCGAAGGCGGCGCTGCTGGGCGCGTGCGGAGGGCTCTGCAGGTGGCTGCTCATCGGGGGC	19_33793255_G_A	CEBPA	SRR8615365|59:82|42	1
GGCCGCAGTGCGCGATCTGGAACTGCAGGTACGGGGCGGCCAGGTGCGCGGGCGGCGGGTG	19_33792708_G_A	CEBPA	SRR8615277|8:9|47	1
ATACCTCTGCAGCGGGGTACTGCTCCAACCTGGGCATCCCCATTGGCACAAGGAAGGTGGG	6_31915143_C_T	CFB	SRR8615677|9:7|56,SRR8615774|69:31|69	2
TGGGTCAAAGTGTCTGAAGCAGACAGCAGTGATGCAGACTGGGTCACGAAGCAGCTCAATG	6_31916244_A_G	CFB	SRR8616010|117:69|63	1
GTTTCACTGTGGATGACAAGGAACACTCAACCAAGGTCAGCGTAGGTAAGGATGCAACTGA	6_31918166_T_C	CFB	SRR8615974|11:13|46	1
CTTTATAGGCCCATTTGTCTCCCCTGCACCAAGGGAACAACTCGAGCTTTGAGGCTTCCTC	6_31918667_G_A	CFB	SRR8615671|25:26|49	1
CTAACACCTATGCGGCCTTAAACAGTGTCTGTCTCATGATGAACAACCAAATGCGACTCCT	6_31905147_A_G	CFB	SRR8615387|109:6|95	1
CCTGAGCCACTCTCCTGGCACCCAGGGGAATAACAGAAGCGGAAGATCGTCCTGGACCCTT	6_31915727_C_T	CFB	SRR8616057|29:0|100	1
CTGGAGTACGTGTGTCCTTCTGGCTTCTACTCGTACCCTGTGCAGACACGTACCTGCAGAT	6_31914287_C_T	CFB	SRR8615261|142:42|77	1
CATCCTTCCTTTTTATCCCTCAGATGTCTACGTGTTTGGGGTCGGGCCTTTGGTGAACCAA	6_31917204_T_C	CFB	SRR8615867|48:2|96	1
TGAGGAGGAGAAAAAGCTGACTCGGAAGGAAGTCTACATCAAGAATGGGGATAAGGTGAGA	6_31918997_G_A	CFB	SRR8616039|9:4|69	1
GACCAGTTCCTATGCAGTGGGACCCAGGAGAATGAGAGTCCCTGCAAGGGTGAGTCCCTCA	6_31912612_G_A	CFB	SRR8615887|5:14|26	1
TCAGAGAGATCCTGAACATCAACCAGAAGAAGAATGACTATCTGGGTGAGCCCCTGCCACT	6_31907083_G_A	CFB	SRR8615698|3:7|30	1
AGCAATCCACTGTCCAAGACCACACGACTTTGAGAACGGGGAATACTGGCCCCGGTCTCCC	6_31914812_C_T	CFB	SRR8615583|8:0|100	1
GTGTACAGCATGATGAGCTGGCCAGATGACATCCCTCCTGAAGGCTGGAACCGCACCCGCC	6_31916684_G_A	CFB	SRR8616181|19:43|31	1
GTCTCTTCTGCAGGATTGCACAACATGGGCAGGGACCCAATTACTGTCATTGATGAGATCC	6_31917037_G_A	CFB	SRR8615861|4:5|44	1
GACAGCAGCTCATTGCTTCCGCGATGGCAATGACCACTCCCTGTGGAGGGTCAATGTGGGT	6_31911276_C_T	CFB	SRR8616210|13:4|76	1
AGTGGGCAGACAGCGATCTGTGACAACGGATGTGAGAAGCATCCCCTCCCCCTACATTGCT	6_31914969_G_T	CFB	SRR8615476|5:20|20	1
GGCAGACTCGGCTCCCTCCTGCCCTCAGAATGTGAATATCTCGGGTGGCACCTTCACCCTC	6_31895766_C_T	CFB	SRR8615625|7:1|88	1
CACTCTCCGGGGCTCTGCCAATCGCACCTGTCAAGTGAATGGCCGATGGAGTGGGCAGACA	6_31914920_C_T	CFB	SRR8615576|29:29|50	1
ATGTTCACCCGGTACAGGTGCTGCTGCTGCGGGGCCTCACGCTCGATCTGCCGAGCCGCTT	16_3779148_T_G	CREBBP	SRR8616076|9:26|26	1
GATTCTGGCGCCGCAAAAATTTGTTCACTCTGTCTTCCAAGTGGTTTCCCAGTCTTGTGGT	16_3790512_G_T	CREBBP	SRR8615587|7:114|6	1
ATGGCTGGAGTAGGGTACGGCATTCCAGCTACCCTTCCTCTGCCAGCAGCCCCAAGAGATC	16_3900434_C_A	CREBBP	SRR8615510|24:111|18	1
GAGGCAACGTGGCCGGAAGAAATGAATACTTTCCAGATAAGAAATGTACACACGCCTGTGG	16_3788649_A_T	CREBBP	SRR8615509|185:144|56	1
TTGCACTCTGTTCGGGGTTCCCCAAGTGTCTCTGATCTATGGAGCTGGCCATGGTGACTGC	16_3777856_C_T	CREBBP	SRR8615781|43:163|21	1
CCTGCAGTCGTTTTGGCTTGGGTATTTTTTTATCAGGTGGGTGGCAATGGAAGATGTAATC	16_3786740_G_T	CREBBP	SRR8615302|252:0|100	1
ACATCTATGAAACTGCAAAACTGTTACGTATAGTTTATGCACTAGATGGCTCCGCAGGTCC	16_3830732_C_T	CREBBP	SRR8615995|7:2|78	1
CTTCTAACACATTGGGCCAGAAATCACCTTAAAAATAGGGCAGTTCCTTGGCACTGGTGAG	16_3786144_C_A	CREBBP	SRR8615569|69:77|47	1
GGTGTTCATGGTGGCCATCCGCCGGCGCATAAGCTGGGCCTGCTGCAGGCGGTGCTGGATC	16_3779456_G_A	CREBBP	SRR8615550|122:0|100	1
TGCTGCAGCAGCTGCCTCCGTAACATTTCTTGGTACTGTGGATTCATACTCGCCATGTTGG	16_3778479_C_T	CREBBP	SRR8615474|73:85|46	1
CAGCGAGCAGTTGGCGTTGCGGCACTGGCATGCGTGCACCAGCGACTGGATGCAGCGCTGG	16_3779702_C_T	CREBBP	SRR8615969|171:86|67	1
CAGCGAGCAGTTGGCGTTGCGGCACTGGCAAGCGTGCACCAGCGACTGGATGCAGCGCTGG	16_3779702_C_A	CREBBP	SRR8615624|289:300|49	1
AGAGGCACGGCTGCAGCACCGCAGCCCACGCGCTTCTCCATGGTGGCATACAGCTTCTGGG	16_3781773_CTACCTCCTTGT_-	CREBBP	SRR8616006|58:119|33	1
AATGTTCAGCACCTGCTGTTGCTGCTGAGGTGAGCTGGGCGACTTCAGGGTCCGCAGCAGG	16_3778811_G_T	CREBBP	SRR8615531|49:97|34	1
TGCAGAGCGTGGACCACTTGGAGCGGCGCAAGGAGAACTCCCAGTGCTTGTCTCTGGCGAG	16_3781324_AGG_-	CREBBP	SRR8616084|71:106|40,SRR8615671|20:0|100,SRR8615384|121:0|100,SRR8615341|121:4|97,SRR8616105|51:52|50,SRR8615493|77:110|41	6
GCCGGCACTCCCTTGCTGCTGCTGCTGTTGTTGCTGTTGTTGCTGCTGCTGTTGCTGCTGC	16_3778418_C_T	CREBBP	SRR8615572|84:5|94	1
CTGCTGGCGCTCACATTTCCTATTCCTGGGGTGATACTAGAGCCGCTGCCTCCTCGTAGAA	16_3900848_T_G	CREBBP	SRR8615813|16:12|57	1
GACAGGACGGTACTTACGTCTGGGGCTGTGAGGGTCGTCACCCAGGGTCACATTCTCGCCC	16_3801740_A_-	CREBBP	SRR8615704|42:75|36	1
TCTCGCCCTGGATCTCTGTGAAACACTTCTAACAGAAATGATACCTGTCAGCAAGAAGGCC	16_3801794_C_A	CREBBP	SRR8615704|51:48|52	1
TGGGTAGCACTGGGCACTGAGCCAGGAGTCAGGGTGGGAGTCTGCCCGGAAGACGACACAG	16_3820749_G_A	CREBBP	SRR8615704|80:88|48	1
AGATGCTCCTGGGTGGCTGCACGCTGGGCACCCGGGGCCCAGCCACGGCCGCCTGGGCCTG	16_3778891_T_C	CREBBP	SRR8615720|40:60|40,SRR8615727|148:78|65,SRR8615634|50:100|33	3
AACACATTGGGCCAGAAATCACCTTCAAAACAGGGCAGTTCCTTGGCACTGGTGAGCCTGT	16_3786149_T_C	CREBBP	SRR8615827|58:77|43	1
GACGTGGCGATCTGCTGGCCAGGGAGATGCAAGGCCTGTGGCTGTCCTGAGAGCATGTGTT	16_3778065_G_A	CREBBP	SRR8618306|6:78|7	1
ACGGGGGCTGAACTGGGGTTTGAGGCTGCGCGGTCACCTGGGCCTGGGCTGCTGCCTGGAC	16_3820669_G_C	CREBBP	SRR8615372|65:167|28	1
TTCTAACACATTGGGCCAGAAATCACCTTCAAATAGGGCAGTTCCTTGGCACTGGTGAGCC	16_3786145_A_-	CREBBP	SRR8615809|48:82|37	1
CCCAGCCATGCCGGCACTCCCTTGCTGCTGCTGCTGCTGTTGTTGCTGCTGCTGTTGCTGC	16_3778410_TGCTGT_-	CREBBP	SRR8616064|81:3|96	1
CCAATAAGGATCTCATGGTAAACGGCTGTGAGGAGGCAACGTGGCCGGAAGAAATGAATAC	16_3788617_C_A	CREBBP	SRR8615440|151:118|56	1
TAGCATTCATGCAGATACCAGGTCCAGTCTATGACGTGGCAGGGCTGCTAGTCGCCAGCCC	16_3900588_G_A	CREBBP	SRR8615440|126:81|61	1
CAATAAGGATCTCATGGTAAACGGCTGTGCAGAGGCAACGTGGCCGGAAGAAATGAATACT	16_3788618_G_A	CREBBP	SRR8615799|157:130|55	1
GGACGTGCATTCCAAAAAAGCAGACATCCATGCCGTCAATTTCCTCAAAAGCAAACAGAGC	16_3789646_C_T	CREBBP	SRR8616092|60:108|36	1
CCACCGTCTTGTCTGAGCTGGCCACCACTCAGACAAAAACCTCCCCGGCTTCAGGGTGATT	16_3790455_G_A	CREBBP	SRR8615801|54:164|25	1
GGGCTTGCTGGATGTTGGGGGTGCTGTCTGTCCCCAGCCCCGGCTGCCCCATCTGGCCAAG	16_3778207_C_T	CREBBP	SRR8615371|42:49|46	1
CTTCCATTGGTTCTGATTTCTGCTCTGCTACGTCTGTTTCTTCTTTAACTTGGGAAGCTCC	16_3817859_T_C	CREBBP	SRR8615983|167:195|46	1
AGCCCACGCCTACCTCCTTGTGCTTCTCCAAGGTGGCATACAGCTTCTGGGACAGGTCATT	16_3781794_T_A	CREBBP	SRR8616198|152:150|50	1
AACTTATAGACTCGGGATGTCTTGCGATTACAGAGCCAGGCATTGTTGAACATGAGCCAGA	16_3807919_T_C	CREBBP	SRR8615925|36:71|34	1
GCACATTCAGGCTCACGGGGGCCATCTGGCTCCCCATGCCCGTGCGTCCTGGGGGCATGCT	16_3779071_TCCCCGGGG_-	CREBBP	SRR8616071|32:43|43	1
AGCGCTGGATGCTCAGCCGGCGTGACTCCTGGGGCTCTTTGACTGTGGCTCGCCCTGGCTG	16_3779755_G_-	CREBBP	SRR8615390|15:0|100	1
ACCAGGTTTTCCATGCGGCGATCCTTTAGAACTGCGGGATCAGGTGTTGGGAAGATGGCTT	16_3828783_G_A	CREBBP	SRR8616066|37:33|53	1
CTGGCTGGGGAGGAGTCATCCCAGGTGGTGCCGTGTGCTGGAGAGATGGCATGCCAGCAGC	16_3820834_T_C	CREBBP	SRR8615309|309:124|71	1
GTTGCTGCTGCTGTTGCTGCTGCTGCTGCACGCAGCTGCCTCCGTAACATTTCTCGGTACT	16_3778456_-_C	CREBBP	SRR8618313|2:2|50	1
CCGGACCCCCTCCTCACCTGTGCTGTCATTAGCCGAGAAACCGGGCGAGCTGAGTTTGGCT	16_3929846_C_A	CREBBP	SRR8615828|12:52|19	1
TTCTTCCAATGAGAGATGATTTGTCGTGAAAATGCACAATGGGCAACTATGACCAGAAAAA	16_3842080_G_A	CREBBP	SRR8615426|30:196|13	1
CTTCTCTAGCGTGTCCCCCGTGGTGTCCCCAACCAGGGACAGTTCGCTGGACAGCGCACTC	16_3777767_G_A	CREBBP	SRR8615937|46:50|48	1
GGCAGTGCTTGGCGTGGTAGCAGCAGAGGGTGATGAGCTGCTTGCACACCGGGCAGCCCCC	16_3779578_C_T	CREBBP	SRR8615900|54:102|35	1
ATGTTGTTGGTGTGTGCACCCATCATGTTCAGAGGCTGAGGCATTCGGGAAGGAGAAATGG	16_3823897_G_A	CREBBP	SRR8616171|101:0|100	1
CATCGCCCCGCTGGATGACGGGAACTGGTTTTGTGGCAGAAACTGGCTCTGAGCGGGCGCC	16_3823827_C_T	CREBBP	SRR8615847|73:66|53	1
GGGCCAAGGGTAACTTACCATATTTGGCACATTGGTGACTGAAGTATTCTTGATATCTGTA	16_3860616_G_A	CREBBP	SRR8615652|69:71|49	1
GCAGCCCTTGGTGTGCTGCACCACCCGCTTTATCTTCTGGCAGGATGGCAGCGAGCAGTTG	16_3779654_C_T	CREBBP	SRR8616217|46:85|35	1
TGAGGCTGCGGGGTCACCTGGGCCTGGGCTACTGCCTGGACTGTAGGGGTGCTCTGGGTTT	16_3820689_G_A	CREBBP	SRR8616217|33:50|40	1
GCATGAGGGCCTGGCGTAACTCCTCTGGTTAAAAGACTGCAGAGAAAACATCAAGAAAAGA	16_3808968_T_A	CREBBP	SRR8615614|56:2|97	1
GCACTGAGGCTGGCCATGTTAGCACTGTTCAGCTGCCCTTGAGCCTGGCCACCCAGGCCCT	16_3900776_G_A	CREBBP	SRR8615835|49:48|51	1
GAGCTGGGGTCTATGGGATTTGGGTTACTTAAGAAGTGGCATTCTGTTGCCCTGTGCCAAC	16_3832849_A_-	CREBBP	SRR8615369|13:38|25	1
TTGACTGTGGCTCGCCCTGGCTGCTGCCCTAGTCATCCAGGCCCAGCCCCCACTTCACCAT	16_3779794_C_A	CREBBP	SRR8615483|87:21|81	1
CTGGCCTGAGGCCCCAGCATGTTGAGAGGGCTAGGAAGAGCAGCACCAGGCACCTGTCCCT	16_3820959_T_C	CREBBP	SRR8615483|22:104|17	1
TTTCACTGGCTGCAGTGCTCTCTTCCTTTTCCCTCTCCTCTTCTTCTTGTTCTAGTTCCTT	16_3786075_T_C	CREBBP	SRR8615607|164:244|40	1
GCCTGGGCCTGCATGGATATCACAGGCCTGAGCAAGCCTGGCATGGGCTGCTGCTGGGGAA	16_3778941_G_A	CREBBP	SRR8616052|46:66|41	1
CTGCTTCCCATAGCAGCACAAAGTCTGTGGAGAAAACTCATACTGCAAAAATAAAGGAGAA	16_3807366_G_A	CREBBP	SRR8616207|31:41|43	1
TCATCTTCTGGCAGGATGGCAGCGAGCAGTTGCGTTGGCGTTGCGGCACTGGCACGCGTGC	16_3779681_-_GTTGC	CREBBP	SRR8615464|175:90|66	1
GTAAACGGCTGTGCGGAGGCAACGTGGCCGTAAGAAATGAATACTATCCAGATAAGAAATG	16_3788634_G_T	CREBBP	SRR8615947|61:75|45	1
AAAGCGGTCCTGGCCCTGGGTGTGCAGCTCTACCAGCATGCAGAGCGTGGACCACTTGGAG	16_3781286_C_T	CREBBP	SRR8615368|28:2|93	1
TGTCCTCTGCTTGGGTCTCCGTCTTCATTTACAGCACAGGTACGTCAGGTCCTGGCTGCTG	16_3819249_C_A	CREBBP	SRR8615448|27:139|16	1
GGGGGCCATCTGGCTCCCCGGGGTCCCCATACCCGTGCGTCCTGGGGGCATGCTGTTGTTG	16_3779087_G_A	CREBBP	SRR8616137|64:71|47	1
CATGCTGGGCTTCTTCTTGTTGGCGCGGCTCATGCTGCTTTTGTTCTTGTTGGTTTTCTTG	16_3781867_G_C	CREBBP	SRR8615429|152:92|62	1
GGAGTCGGGGTGGGAGTCTGCCCGGAAGACTACACAGGAGTTGATGGCTGAGTGGGAGCTG	16_3820773_G_T	CREBBP	SRR8615871|63:0|100	1
AACTCACCCTGAAGGCCAAATGATGTCATACTGCAGAACGCAAATCTGATGCATCTTCCGG	16_3795301_G_C	CREBBP	SRR8615822|52:109|32	1
GCACAGGCGTCGGCTGTTGCTGCGATGACTAAGGGGTAGCCACAGACGGGGGCTGAACTGG	16_3820624_G_A	CREBBP	SRR8615298|15:28|35	1
CTCAGCCGGCGTGACTCCTGGGGGCTCTTTCACTGTGGCTCGCCCTGGCTGCTGCCCTCGT	16_3779766_G_C	CREBBP	SRR8615305|110:98|53,SRR8616117|55:64|46	2
CTTCACTTGGAGGACAGGCCCAGATGTGCCTTGTCACATACCTGCAGGACCCACGCACACA	16_3786806_C_T	CREBBP	SRR8615732|33:125|21	1
CACGCTGGGCATCCGGGGCCCAGCCACGGCAGCCTGGGCCTGCATGGATATCACAGGCCTG	16_3778910_C_A	CREBBP	SRR8616018|69:109|39	1
ATACTCGCCATGTTGGGGTTGTGTCCTGGGCTCATGATGTTCAAGGCCTGGCCCTGGGGGT	16_3778524_T_C	CREBBP	SRR8615984|69:103|40	1
GTAATCATCTCCTTCACTTGGAGGACAGGCACAGATGTGCCCTGTCACATACCTGCAGGAC	16_3786795_C_A	CREBBP	SRR8615984|81:92|47	1
TACTATCCAGATAAGAAATGTACACACGCCCGTGGGAAGGAGGCACATGTTTAACTCAGGG	16_3788675_T_C	CREBBP	SRR8615262|12:0|100	1
AGCTGCTTCCCATAGCAGCACAAAGTCTGTGGGGGAAAACTCATACTGCAAAAATAAAGGA	16_3807364_-_G	CREBBP	SRR8616148|25:98|20	1
GCTTCCCTGTGGACACCGTGGTGGGGGGCTCAGTCCGGGCCACGCTGGGGAAGCCAGCTGG	16_3779266_G_C	CREBBP	SRR8616117|32:45|42	1
AGCTTCTCTGCCCCCGTGCTCACTTACTTTATTGGTTTCGCTTGTCACTGGCATTTTTCAA	16_3841985_G_A	CREBBP	SRR8615329|55:2|96	1
ACCTGGGCTCCCCTTTGGATTCACCAGGATAGGGCTCAGTGTCCTCTGCTTGGGTCTCCGT	16_3819210_C_A	CREBBP	SRR8616123|81:110|42	1
ACTCGGTCTTCCAAGTGGTTTCCCAGTCTTATGGTCTGCAGCCCTAGGAAGTCCAGAAGGA	16_3790538_G_A	CREBBP	SRR8615683|42:57|42	1
TAGCGTGTCCCCCGTGGTGTCCCCGACCAGAGACAGTTCGCTGGACAGCGCACTCCTGCTG	16_3777773_G_A	CREBBP	SRR8615500|38:109|26	1
AAGTGTCCCTGATCTATGGAGCTGGCCATGTTGACTGCGAGTCCGGGGTGGGGGGAACCAG	16_3777879_G_T	CREBBP	SRR8615267|77:61|56	1
TTGCGCGGCTGCGAAGGAGATGTTGACTGAAAGGCTGTGCCGTTACTGCTACTCTCTTCTT	16_3817756_G_A	CREBBP	SRR8615386|20:101|17	1
CTGGATCTGCTGCTGGCGGAGCTTGTGTTTCATGTTGAGGCAGAAGGGCACGGGGCATTTG	16_3779510_G_C	CREBBP	SRR8615802|117:182|39	1
CTTGGACGTGCATTCCAAAAAAGCAGACATGCACGCCGTCAATTTCCTCAAAAGCAAACAG	16_3789643_C_G	CREBBP	SRR8615820|11:68|14	1
GGAGCTGGAAAACTACCTCGTGTTTGGAGGTGGGCAATCAGAGCCGTATTCTTGGACGTGC	16_3789593_G_T	CREBBP	SRR8616131|72:178|29	1
CGGGTTTGATTTGAGAATGTTCAGCACCTGTTGTTGCTGCTGAGGGGAGCTGGGCGACTTC	16_3778796_C_T	CREBBP	SRR8615789|104:87|54	1
CTGCTGCTGTTGCTGCTGTTGTTGCTGCTGTTGTTGCTGCTGCTGCTGCAGCAGCTGCCTC	16_3778436_C_T	CREBBP	SRR8615341|140:3|98	1
GTTCTGTGGCAGAAACTGGCTCTGAGCGGGAGCCTGGGCCATCATGTTGTTGGTGTGTGCA	16_3823854_C_A	CREBBP	SRR8616190|57:52|52	1
CCTCCTCGTAGAAGCTCCGACAGTTGTTTACGTTTGGAAGCAGCATCTGGAACAAGGTTCC	16_3900896_T_C	CREBBP	SRR8615258|33:35|49	1
GTGGTGTCCCCGACCAGGGACAGTTCGCTGAACAGCGCACTCCTGCTGGGGGTGTTCAGCT	16_3777786_G_A	CREBBP	SRR8615988|98:177|36	1
CTTTAATAAGGTAATGAATAAATGGCCTACTTTTTTTTGCGCGGCTGCGAAGGAGATGTTG	16_3817721_-_T	CREBBP	SRR8616141|21:2|91	1
GCAAGCCTGGCATGGGCTGCTGCTGGGGAAAGGGCGCCTGCTGCCACTGCCCGGGAGGCAT	16_3778972_G_A	CREBBP	SRR8615605|95:196|33	1
TGAGGCTGCAGCTGCGTCTGGGGCTGGTTCGTGTAGGGGAGTCCGAGAGCAGCATAGGCTC	16_3832780_A_G	CREBBP	SRR8615658|74:75|50	1
AGGTCCCATGGGTGCTTGTGGCAACTGGACATTCCCCAAGGACATGGGGTTAAATGAATTC	16_3824660_G_A	CREBBP	SRR8615577|48:29|62	1
GCTTCTTCTTGTTGGCGCGGCTGATGCTGCCTTTGTTCTTGTTGGTTTTCTTGTTGTTCTT	16_3781875_T_C	CREBBP	SRR8616219|118:134|47	1
CACATTCAGGCTCACGGGGGCCATCTGGCTCCCGGGGTCCCCATGCCCGTGCGTCCTGGGG	16_3779072_C_-	CREBBP	SRR8616060|21:119|15	1
ACTGCAAAACTGTTACGTACAGTTTATGCATTAGATGGCTCCGCAGGTCCTGAGTGACATG	16_3830743_C_T	CREBBP	SRR8616144|148:128|54	1
TAGAACCAGCTGCTGCTGTATCAGTTTGCGTTTTTTCAGGATCTGCAGTGGGGCCTGTTGC	16_3843553_-_T	CREBBP	SRR8615636|16:48|25	1
GAGTGGTTCATTGGGGAGGCTGCACGAGGTTCCATGGGTGCTTGTGGCAACTGGACGTTCC	16_3824634_C_T	CREBBP	SRR8616126|75:99|43	1
GCTGCTGCTGGGCCTCACGCTCGATCTGCCAAGCCGCTTCCACCGCTGCAGGAGGGGGCTG	16_3779170_G_A	CREBBP	SRR8615313|20:19|51	1
CTTCGTGTTATAGCAGTTGATGCAGAGGTCATAGTCCTGCAAGCAAGGAAAGGGGACAGGC	16_3779870_G_A	CREBBP	SRR8615313|114:100|53	1
AGCGCTGGATGCTCAGCCGGCGTGACTCCTGGGGGGCTCTTTGACTGTGGCTCGCCCTGGC	16_3779755_-_G	CREBBP	SRR8615287|44:38|54	1
GTGTTCAGTCCCGCGTGACCAGTCATTTGCAGGGAAACCTGCGTTAGGGTCTCAGCCAGCA	16_3900353_G_A	CREBBP	SRR8615287|53:39|58,SRR8615625|111:59|65	2
TCTGCAAACGCCTTGTCCAGCATCTTTTTGCACCACTCCTGCAGTCGTTTTGGCTTGGGTA	16_3786703_T_C	CREBBP	SRR8615303|19:122|13	1
TGGGGATCTACAGGCTGCCGGAAAGGTAATAACTCTGGGTCCTGTCGATACAGTGCTTCTA	16_3808901_G_A	CREBBP	SRR8615303|17:115|13	1
TGGCAGGCTTTCCCAGCCTGACAATGCGTCGTGTGATTCAAAACGTTTTTCATGGTTCGAC	16_3843419_A_G	CREBBP	SRR8615303|11:82|12	1
TGTGCAGCTCCACCAGCATGCAGAGCGTGGGCCACTTGGAGCGGCGCAAGGAGGAGAACTC	16_3781306_A_G	CREBBP	SRR8615346|80:81|50	1
TCGGGCTCAGTGTCCTCTGCTTGGGTCTCCATCTTCATTTCCAGCACAGGTACGTCAGGTC	16_3819239_G_A	CREBBP	SRR8615861|183:182|50	1
GGGGCTGCTGATCTGTTGTTATTCCTCCTGTTGGAATGTTCATTGGATTATTTCCTTTAAA	16_3831284_C_T	CREBBP	SRR8615413|35:132|21	1
CTGAAACAGGGTCTTACTTTGTGGCCCCCATGGAAGTCGGAAGAGCTGATTCTGAAATCAA	16_3831218_G_T	CREBBP	SRR8615621|50:177|22	1
CCAGGTGGTGTCGTGTGCTGGAGAGATGGCGTGCCAGCAGCCGTGGAAGCAGGAGGCGGTG	16_3820854_A_G	CREBBP	SRR8615803|24:34|41	1
GCTGGCGGCTGCCCCATGCCCACACTCATCTCCCCGCTGGATGACGGGAACTGGTTCTGTG	16_3823801_G_T	CREBBP	SRR8616156|58:28|67	1
TCGCTTGTCACTGGCATTTTTCAAAGGGAGACAAACAGGACAGTCATGTCGTGTGCAGTTC	16_3842022_G_A	CREBBP	SRR8615672|12:10|55	1
ATGCTCACGGGTGAGGGTTGGGGCTGGGCAGGGGCTGCGGCGTCTGGGGTGTGCTGGGCTG	16_3779331_G_-	CREBBP	SRR8616185|96:119|45	1
GAGGAGCTGCTGTTGGTATAGTGCTGAGGGCTCCAATGTTACCAGAGTTGGAGCCATCGTT	16_3830839_T_C	CREBBP	SRR8616185|186:161|54	1
GCTGTCTGCCCCCAGCCCCGGCTGCCCCATTTGGCCAAGCTGTCCCATCTGAGCCGCCATC	16_3778229_C_T	CREBBP	SRR8616105|46:47|49	1
ACCGCTGCAGGAGGGGGCTGGGCCGGGGGTGGGGGGGGCCGGCACCTGGCTGGTAGGCTTC	16_3779211_-_G	CREBBP	SRR8615926|7:3|70,SRR8615513|9:3|75	2
GAAGCCTGATTAATTAAGCTATGGCCAGAGCTACTATTGAGGAGGCCTGGGTGGGTCTGGT	16_3900521_T_C	CREBBP	SRR8616169|43:57|43	1
ACCGCTGCAGGAGGGGGCTGGGCCGGGGGTGGGGGGCCGGCACCTGGCTGGTAGGCTTCCC	16_3779211_G_-	CREBBP	SRR8615504|7:1|88,SRR8615365|7:32|18,SRR8615625|23:22|51	3
AGGGCGATGAGCTGCTTGCACACCGGGCAGCCCCGTTGGTCTTGCGTTTGCAGCCCTTGGT	16_3779604_C_-	CREBBP	SRR8615493|136:80|63	1
TGGGAGGCAGCGGGGGTGGGCCCAGAGGTGTTGGCTGCCTGTTTAGGCAGGCTGGGGGCTG	16_3900680_C_T	CREBBP	SRR8615513|58:69|46	1
TAGGGGAGTCCGAGAGCAGCATAGGCTCGCCGCATGGAGCTGGGGTCTATGGGATTTGGGT	16_3832813_T_C	CREBBP	SRR8615251|69:48|59	1
CCGAGAAACCGGGCGAGCTGAGTTTGGCTCTTTGGGGTTGGGCGGTCCGTCCAGCAAGTTC	16_3929878_T_-	CREBBP	SRR8615251|29:37|44	1
TGCGATTATAGAGCCAGGCATTGTTGAACACGAGCCAGACGTCGTCCACGTACTGCCAGGG	16_3807941_T_C	CREBBP	SRR8615844|67:58|54	1
CCACTGCCCGGGAGGCATGCTGGGCATGACAGGCCCGCTCACCTGGTTGGGTCGGGGCACA	16_3779015_G_A	CREBBP	SRR8615476|118:164|42	1
CGCGTGACCAGTCATTTGCGGGGAAACCTGTGTTAGGGTCTCAGCCAGCACGCTGCTCGAG	16_3900364_C_T	CREBBP	SRR8615476|31:204|13	1
GCAGCCCCAAGAGATCCATTCATGACTTGCACCTGCCCTTGTGAAGCCTGATTAATTAAGC	16_3900479_G_A	CREBBP	SRR8615476|90:77|54	1
GAACCAATTGTGTTTTGAATTCCACTAGCTAGAGACCCCAGGATGGCTATAACGACAAACA	16_3832912_G_A	CREBBP	SRR8615786|43:68|39	1
TGTCTCTGGCGAGGGTGAGGAAGGCGTCGCACCCATCCATGAGGTCACAGCTGAGCAGGGG	16_3781375_G_A	CREBBP	SRR8615906|169:46|79	1
CTGCTGGAACTGGCCGTGCCCCGCCATGCCACCAGCCATGCCGGCACTCCCTTGCTGCTGC	16_3778379_C_A	CREBBP	SRR8615466|13:13|50	1
GAGCTCAGAGAAGGGTCTGTACCTCAGTGGCTTCACTGGCTGCAGTGCTCTCTTCCTTTTT	16_3786045_T_C	CREBBP	SRR8615466|18:22|45	1
CAAGGGACTGCATGACAGGGTCAATTTCCTACTCAAAGACCTCTGCAAGCTTACTGCAAAA	16_3807860_G_A	CREBBP	SRR8615466|10:81|11	1
ACCCAGGCCCTGCTGCACGGGGCTGCTGGCACTCACATTTCCTATTCCTGGGTTGATACTA	16_3900826_G_A	CREBBP	SRR8615282|58:61|49	1
GCAGTGCTTGGCGTGGTAGCAGCAGAGGGCAATGAGCTGCTTGCACACCGGGCAGCCCCCG	16_3779579_G_A	CREBBP	SRR8616170|119:111|52	1
GTTACGTACAGTTTATGCACTAGATGGCTCTGCAGGTCCTGAGTGACATGTTCGTGCCAGC	16_3830754_C_T	CREBBP	SRR8616170|88:72|55	1
TTGTCTCTGGCGAGGGTGAGGAAGGCGTCGTGCCCATCCATGAGGTCACAGCTGAGCAGGG	16_3781374_C_T	CREBBP	SRR8615574|61:76|45	1
TCTGGCGCCGCAAAAATTTGTTCACTCGGTGTTCCAAGTGGTTTCCCAGTCTTGTGGTCTG	16_3790515_C_G	CREBBP	SRR8615994|32:160|17	1
ATAGTGCAGAACGCAAATCTGATGCATCTTACGGCCACACTCCTTGCAATCAACGAAACTA	16_3795328_C_A	CREBBP	SRR8615547|33:58|36	1
TTGCCCATGGCACTGAGGCTGGCCATGTTAACACTGTTCGGCTGCCCTTGAGCCTGGCCAC	16_3900767_G_A	CREBBP	SRR8615547|22:40|35	1
CTCCCATCGCCTGCTGCTGTGGAGGCACACTGGGCCGCGGCACGCCAGCCTGCATGGCATT	16_3778591_C_T	CREBBP	SRR8615294|42:137|23	1
CGGGGCCCAGCCACGGCCGCCTGGGCCTGCGTGGATATCACAGGCCTGGGCAAGCCTGGCA	16_3778923_A_G	CREBBP	SRR8615294|97:121|44	1
GCTCAGAGAAGGGTCTGTACCTCAGTGGTTGCACTGGCTGCAGTGCTCTCTTCCTTTTTCC	16_3786047_T_G	CREBBP	SRR8615294|109:378|22	1
GCTGAGTGGGAGCTGCTGGCTGGGGAGGAGCCATCCCAGGTGGTGTCGTGTGCTGGAGAGA	16_3820819_T_C	CREBBP	SRR8615294|135:150|47	1
TCGCCCTGGATCTCTGTGAAACACTTCTCATAGAAATGATACCTGTCAGCAAGAAGGCCAT	16_3801796_C_T	CREBBP	SRR8615632|52:32|62	1
CGTTGGTCTTGCGTTTGCAGCCCTTGGTGTACTGCACCACCCGCTTCATCTTCTGGCAGGA	16_3779638_G_A	CREBBP	SRR8615381|119:132|47	1
CAGTAGAACCAGCTGCTGCTGTATCAGTTTACGTTTTTCAGGATCTGCAGTGGGGCCTGTT	16_3843550_G_A	CREBBP	SRR8615381|60:92|39	1
TGGGCATCCGGGGCCCAGCCACGGCCGCCTAGGCCTGCATGGATATCACAGGCCTGGGCAA	16_3778915_G_A	CREBBP	SRR8615365|93:63|60	1
GGCAGGGCCTACCTCGCACACAGTGCAGTGTCAGCGCGTCTCCACGTGGTGCTTGCACTCG	16_3781211_C_T	CREBBP	SRR8615626|167:114|59	1
GAATACTATCCAGATAAGAAATGTACACACACCTGTGGGAAGGAGGCACATGTTTAACTCA	16_3788672_G_A	CREBBP	SRR8615626|52:200|21	1
CAGTGCTTCTAGGGTTGGCATGAGGGCCTGACGTAACTCCTCTGGTTTAAAGACTGCAGAG	16_3808951_G_A	CREBBP	SRR8615626|58:236|20	1
TGTTGCTGCTGCTGCTGCAGCAGCTGCCTCTGTAACATTTCTCGGTACTGTGGATTCATAC	16_3778467_C_T	CREBBP	SRR8615393|14:91|13	1
CTGAGGGGAGCTGGGCGACTTCAGGGTCCGTAGCAGGTCTTGCAGAGCGCTGGGTGAGATG	16_3778835_C_T	CREBBP	SRR8615393|48:105|31	1
GTTTTCTTGGCAGTGCTTGGCGTGGTAGCAACAGAGGGCGATGAGCTGCTTGCACACCGGG	16_3779570_G_A	CREBBP	SRR8615393|52:111|32	1
GTGCTTCTCCATGGTGGCATACAGCTTCTGTGACAGGTCATTGGACACGTTGGGCATGCTG	16_3781813_G_T	CREBBP	SRR8615393|36:132|21	1
GGCACTGAGGCTGGCCATGTTAGCACTGTTTGGCTGCCCTTGAGCCTGGCCACCCAGGCCC	16_3900775_C_T	CREBBP	SRR8616044|59:63|48	1
CCAGTCTGGGGTGAGACGTGGTGTGGCGAAAGCTGGGGCTGTATCCGTGGTGACGGGCTGG	16_3777936_G_A	CREBBP	SRR8615235|102:42|71	1
CAGACGGGGGCTGAACTGGGGTTTGAGGCTACGGGGTCACCTGGGCCTGGGCTGCTGCCTG	16_3820666_G_A	CREBBP	SRR8615235|22:103|18	1
GGCTGGGGAGGAGTCATCCCAGGTGGTGTCTTGTGCTGGAGAGATGGCATGCCAGCAGCCG	16_3820836_G_T	CREBBP	SRR8615235|35:87|29	1
GCTGCTGCATGGCCGGTGGGTAGCCTCCGGTTCCTTGAGGCTGCTGGAACTGGCCGTGCCC	16_3778339_G_T	CREBBP	SRR8615935|66:69|49	1
GCGGGTTTGATTTGAGAATGTTCAGCACCTACTGTTGCTGCTGAGGGGAGCTGGGCGACTT	16_3778795_G_A	CREBBP	SRR8615277|138:36|79	1
TCACAGCTGAGCAGGGGGTCGGGGTCGACGGTGGGGGGCAGGGTGTTGATGACAGGCCCAG	16_3781419_A_G	CREBBP	SRR8615277|227:66|77	1
CCCCGCTGGATGACGGGAACTGGTTCTGTGACAGAAACTGGCTCTGAGCGGGCGCCTGGGC	16_3823832_G_A	CREBBP	SRR8615277|41:112|27	1
CCAATAAGGATCTCATGGTAAACGGCTGTGTGGAGGCAACGTGGCCGGAAGAAATGAATAC	16_3788617_C_T	CREBBP	SRR8616022|56:65|46	1
TTCCTCTCCTCTTCTTCTTGTTCTAGTTCCGTAATGCTCTCTTCTAACACATTGGGCCAGA	16_3786104_T_G	CREBBP	SRR8615551|80:65|55	1
TTCACTGGCTGCAGTGCTCTCTTCCTTTTTACTCTCCTCTTCTTCTTGTTCTAGTTCCTTA	16_3786076_C_A	CREBBP	SRR8615712|87:134|39	1
CGTCTTGTCTGAGCTGGCCACCACTCGGACAAAACCTCCCCGGCTTCAGGGTGATTCTGGC	16_3790459_A_-	CREBBP	SRR8615712|70:99|41	1
CCTGTCTTCAGTTGCTTGTTTGAAAATATCATGAGTGGGCAAAGCACAACAGTGAGATGAG	16_3786205_C_A	CREBBP	SRR8615281|8:5|62	1
ATGAGCCAGACGTCGTCCACGTACTGCCAGTGCTCTTGGTATTGCCCTGTGTCCAGCTTCC	16_3807970_G_T	CREBBP	SRR8615281|82:43|66	1
CTGCACGAGGTCCCATGGGTGCTTGTGGCATCTGGACGTTCCCCAAGGACATGGGGTTAAA	16_3824653_A_T	CREBBP	SRR8615958|46:80|37	1
CCGAGAAACCGGGCGAGCTGAGTTTGGCTCTTTTTGGGGTTGGGCGGTCCGTCCAGCAAGT	16_3929878_-_T	CREBBP	SRR8615958|33:36|48	1
CTGGGGTGAGACGTGGTGTGGCGAAGGCTGCGGCTGTATCCGTGGTGACGGGCTGGAATGT	16_3777941_G_C	CREBBP	SRR8615576|118:148|44	1
GCTGCTTCATCTGCTGTTGCTGCAGAATCCACTGCTGCAGGGCTTGCTGGATGTTGGGGGT	16_3778168_G_A	CREBBP	SRR8615576|99:104|49	1
TGCTGCAGGCGGTGCTGGATCTGCTGCTGGTGGAGCTTGTGTTTGATGTTGAGGCAGAAGG	16_3779496_C_T	CREBBP	SRR8615576|154:143|52	1
AGTTCCTTAATGCTCTCTTCTAACACATTGTGCCAGAAATCACCTTCAAAATAGGGCAGTT	16_3786128_G_T	CREBBP	SRR8615576|201:157|56	1
TGGACGTGCATTCCAAAAAAGCAGACATCCGCGCCGTCAATTTCCTCAAAAGCAAACAGAG	16_3789645_A_G	CREBBP	SRR8615576|94:109|46	1
CTGCAAAACTTATAGACTCGGGATGTCTTGTGATTATAGAGCCAGGCATTGTTGAACATGA	16_3807913_C_T	CREBBP	SRR8615576|95:124|43	1
AGTGCTTCTAGGGTTGGCATGAGGGCCTGGTGTAACTCCTCTGGTTTAAAGACTGCAGAGA	16_3808952_C_T	CREBBP	SRR8615576|115:135|46	1
TGGGACTGGGGCCGTGGAGACTGGACAGGGACTGGAGACCGCACCTGGTTACTAAGGGACG	16_3778008_G_A	CREBBP	SRR8615859|75:89|46	1
GACAGTTGTTTATGTTTGGAAGCAGCATCTGAACAAGGTTCCCACTGTTTAAAAGGCCTAA	16_3900914_G_-	CREBBP	SRR8615374|7:31|18	1
TGGAAGAAAAAGAAAGATGCGCTCTAAGAAGGAAGATTCCTCTGACAGTGGTAAGTGACTT	16_67663417_A_G	CTCF	SRR8615990|105:4|96,SRR8615610|212:2|99	2
CATGCTGATAATTGTGCTGGCCCAGATGGCATAGAGGGGGAAAATGGAGGAGAAACGAAGA	16_67663346_G_A	CTCF	SRR8615396|187:178|51	1
TATTTTCTTTAAAGGGGAAAAGCCTTATGAGTGTTATATTTGTCATGCTCGGTTTACCCAA	16_67655361_A_G	CTCF	SRR8615361|93:93|50	1
CTTTTTACTGTGCTTTCAGGTGTCCACTTGAGAAAGCAGCATTCCTATATTGAGCAAGGCA	16_67660469_C_A	CTCF	SRR8615566|50:86|37	1
CCAGCATCAGAAGTCACACAAGAATGAGAAACGCTTTAAGTGTGACCAGTGTGATTACGCT	16_67660579_G_A	CTCF	SRR8615314|197:245|45	1
GACAATGAGGATGAGGAGGAGCCTGCCGTATAAATTGAACCTGAGCCAGAGCCTCAGCCTG	16_67670646_G_T	CTCF	SRR8615934|110:195|36	1
GAGGGCAAAGATGTAGATGTGTCTGTCTACTATTTTGAGGAAGAACAGCAGGAGGGTCTGC	16_67645414_G_T	CTCF	SRR8616112|382:5|99	1
GCAGAGAAAGTGGTTGGTAATATGAAGCCTTCAAAGCCAACAAAAATTAAAAAGAAAGGTA	16_67645489_C_T	CTCF	SRR8615557|157:207|43	1
TCAACAGCAGTGTACAGATGGTGATGATGGGACAGCTGGACCCCACCCTTCTTCAGATGAA	16_67644926_A_G	CTCF	SRR8615961|188:478|28	1
AATATGGAGGAACAGCCCATAAACATAGGATAACTTCAGCTTGTTCAAGTACCTGTTCCTG	16_67645069_G_T	CTCF	SRR8615637|27:139|16	1
CGTATTTCAGGTCAGCAAATTAAAACGTCAAATTCGCTCTCATACTGGAGAGCGTCCGTTT	16_67654620_C_A	CTCF	SRR8615236|302:364|45	1
ATGTGTTCATTCTGTATTTTCTTTAAAGGGAAAAAGCCTTATGAATGTTATATTTGTCATG	16_67655347_G_A	CTCF	SRR8615236|264:191|58	1
AGGCCTTTCCCCCTATGCCGTTTCAGGAGATGCACATGATCATGCACAAGCGCACCCACAC	16_67662277_G_T	CTCF	SRR8616141|119:120|50	1
AAACGTCACATTCGCTCTCATACTGGAGAGTGTCCGTTTCAGTGCAGTTTGTGCAGTTATG	16_67654642_C_T	CTCF	SRR8616144|23:433|5,SRR8615694|62:715|8	2
TTCAGATGAAGACTGAAGTAATGGAGGGCATAGTGGCTCCAGAAGCAGAGGCTGCTGTGGA	16_67644977_C_T	CTCF	SRR8615313|95:431|18	1
CGACCCCAACTTCGTCCCTGCGGCTTTTGTTTGTTCTAAGTGTGGGAAAACATTTACACGT	16_67662422_C_T	CTCF	SRR8615580|95:53|64,SRR8615238|99:115|46	2
CAGAAGCAGCTTCTCGACATGCACTTCAAGTGCTATCACGACCCCAACTTCGTCCCTGCGG	16_67662384_C_T	CTCF	SRR8615303|269:217|55	1
TGGACGACAATGAGGATGAGGAGGAGCCTGTCGTAGAAATTGAACCTGAGCCAGAGCCTCA	16_67670641_C_T	CTCF	SRR8615413|44:286|13,SRR8616185|263:247|52	2
ATTGTGGAGGAGTCCGAAACTTTTATTAAATGAAAGGAGAGAAAGACTTACCAGAGACGCC	16_67644790_G_T	CTCF	SRR8615621|336:264|56	1
TGACCAGTGGAGAATTGGTTCGGCATCGTCATTACAAACACACCCACGAGAAGCCATTCAA	16_67650720_G_A	CTCF	SRR8615621|254:401|39,SRR8615275|208:172|55	2
CAGCTATCATTCAGGTTGAAGACCAGAATATAGGTGCAATTGAGAACATTATAGTTGAAGT	16_67671624_C_T	CTCF	SRR8615345|296:294|50	1
TGGCCTTTGTGACCAGTGGAGAATTGGTTCAGCATCGTCGTTACAAACACACCCACGAGAA	16_67650711_G_A	CTCF	SRR8615623|149:136|52	1
AAGATGCCTGCCACTTACCCCAGAACCAGATGGATGGGGGTGAGGTGGTCCAGGATGTCAA	16_67644869_C_T	CTCF	SRR8616185|220:242|48	1
TCTTCTTTGCCAGCAACAGCTATCATTCAGATTGAAGACCAGAATACAGGTGCAATTGAGA	16_67671608_G_A	CTCF	SRR8615926|143:714|17	1
ACACGTGTCCACGGCGTTCAAATTTGGATCATCACATGAAAAGCCACACTGATGAGAGACC	16_67645920_G_A	CTCF	SRR8615317|249:218|53	1
CACTTGCGAAAGCAGCATTCCTATATTGAGTAAGGCAAGAAATGCCGTTACTGTGATGCTG	16_67660493_C_T	CTCF	SRR8615476|25:173|13	1
CATTCCTATATTGAGCAAGGCAAGAAATGCTGTTACTGTGATGCTGTGTTTCATGAGCGCT	16_67660508_C_T	CTCF	SRR8615381|27:163|14	1
ATGAAGTGTCTAAAGAGGGCCTTGCGGAAACTGAACCCATGATATGCCACACCCTACCTTT	16_67645184_G_C	CTCF	SRR8615393|43:235|15	1
GTTCGGCATCGTCGTTACAAACACACCCACAAGAAGCCATTCAAGTGTTCCATGTGCGATT	16_67650737_G_A	CTCF	SRR8616022|67:106|39	1
GGGCCTTGCGGAAAGTGAACCCATGATATGACACACCCTACCTTTGCCTGAAGGGTTTCAG	16_67645200_C_A	CTCF	SRR8615551|15:78|16	1
CCAAGAAGCGGAGAGGACGACCCCCTGGCAAAACCAACCAGCCCAAACAGAACCAGCGTAA	16_67670728_G_A	CTCF	SRR8615625|177:209|46	1
CCCTCCTGAGGAATCACCTTAACACACACATAGGTGCTGGATAAGAATGTTGGGGGCTACA	16_67646022_C_T	CTCF	SRR8615712|202:244|45	1
GAGAACATTATAGTTGAAGTAAAAAAAGAGTCAGATGCTGAGCCCGCAGAGGGAGAGGAAG	16_67671665_C_T	CTCF	SRR8615622|127:99|56	1
AAAGAGGGCCTTGCGGAAAGTGAACCCATGGTATGCCACACCCTACCTTTGCCTGAAGGGT	16_67645195_A_G	CTCF	SRR8615576|25:135|16	1
TCCAGCATCAGAAGTCACACAAGAATGAGAGGCGCTTTAAGTGTGACCAGTGTGATTACGC	16_67660578_A_G	CTCF	SRR8615576|135:48|74	1
GAGGCATTCCTGCCCTGGTGAAAATGCTTGCGTAAGAAAACATGTCAGAATGCTTGAAGCT	3_41267063_G_C	CTNNB1	SRR8616194|239:126|65,SRR8616200|414:183|69	2
CAACAGTCTTACCTGGACTCTGGAATCCATGCTGGTGCCACTACCACAGCTCCTTCTCTGA	3_41266112_T_G	CTNNB1	SRR8616085|849:7|99	1
CCCTGTTTGTTAACCATGTTTCTTTTGGCAAGAGGGGGTCCGCATGGAAGAAATAGTTGAA	3_41277214_G_A	CTNNB1	SRR8616134|16:5|76,SRR8615692|27:7|79	2
ATCCATTCTGGTGCCACTACCACAGCTCCTCCTCTGAGTGGTAAAGGCAATCCTGAGGAAG	3_41266136_T_C	CTNNB1	SRR8615474|502:437|53	1
AACAGTCTTACCTGGACTCTGGAATCCATTGTGGTGCCACTACCACAGCTCCTTCTCTGAG	3_41266113_C_G	CTNNB1	SRR8615310|527:344|61,SRR8615553|457:398|53	2
TCCATTCTGGTGCCACTACCACAGCTCCTTGTCTGAGTGGTAAAGGCAATCCTGAGGAAGA	3_41266137_C_G	CTNNB1	SRR8615225|943:1|100	1
GTCACTGGCAGCAACAGTCTTACCTGGACTGTGGAATCCATTCTGGTGCCACTACCACAGC	3_41266101_C_G	CTNNB1	SRR8616048|273:629|30	1
TCTAGGTGGAATGCAAGCTTTAGGACTTCATCTGACAGATCCAAGTCAACGTCTTGTTCAG	3_41274857_C_T	CTNNB1	SRR8616040|118:662|15	1
AGAGTAGCTGCAGGGGTCCTCTGTGAACTTTCTCAGGACAAGGAAGCTGCAGAAGCTATTG	3_41277900_G_T	CTNNB1	SRR8616040|349:355|50	1
GTTAGTCACTGGCAGCAACAGTCTTACCTGAACTCTGGAATCCATTCTGGTGCCACTACCA	3_41266097_G_A	CTNNB1	SRR8615366|320:649|33	1
AATGCTAATACTGTTTCGTATTTATAGCTGGTTTGATGGAGTTGGACATGGCCATGGAACC	3_41266020_A_G	CTNNB1	SRR8615331|856:5|99	1
TGTACGTACCATGCAGAATACAAATGATGTGGAAACAGCTCGTTGTACCGCTGGGACCTTG	3_41266953_A_G	CTNNB1	SRR8615334|295:564|34	1
AACAGTCTTACCTGGACTCTGGAATCCATTTTGGTGCCACTACCACAGCTCCTTCTCTGAG	3_41266113_C_T	CTNNB1	SRR8615847|404:467|46	1
CTTGGGACTCTTGTTCAGCTTCTGGGTTCACATGATATAAATGTGGTCACCTGTGCAGCTG	3_41275068_G_C	CTNNB1	SRR8616042|230:640|26	1
GGGTATGGACCCCATGATGGAACATGAGATAGGTGGCCACCACCCTGGTGCTGACTATCCA	3_41280704_G_A	CTNNB1	SRR8615943|109:112|49	1
ATCAGAGGACTAAATACCATTCCATTGTTTTTGCAGGTATGTTTTAAGTGAAGTGTTCTAG	3_41277329_G_T	CTNNB1	SRR8615557|166:331|33	1
TTACGACAGACTGCCTTCAAATTTTAGCTTCTGGCAACCAAGAAAGCAAGGTAAGAGAATT	3_41267333_A_C	CTNNB1	SRR8618316|604:354|63	1
ACTGGCAGCAACAGTCTTACCTGGACTCTGTAATCCATTCTGGTGCCACTACCACAGCTCC	3_41266104_G_T	CTNNB1	SRR8615662|409:503|45,SRR8616031|457:453|50	2
GTCACTGGCAGCAACAGTCTTACCTGGACTTTGGAATCCATTCTGGTGCCACTACCACAGC	3_41266101_C_T	CTNNB1	SRR8615561|291:115|72,SRR8615698|392:520|43	2
CAGACAGAAAAGCGGCTGTTAGTCACTGGCGGCAACAGTCTTACCTGGACTCTGGAATCCA	3_41266080_A_G	CTNNB1	SRR8615871|270:594|31	1
CTGGACTCTGGAATCCATTCTGGTGCCACTGCCACAGCTCCTTCTCTGAGTGGTAAAGGCA	3_41266124_A_G	CTNNB1	SRR8616014|930:3|100,SRR8615401|287:614|32,SRR8615317|953:1|100,SRR8615251|955:2|100	4
GAATCCATTCTGGTGCCACTACCACAGCTCCTCTGAGTGGTAAAGGCAATCCTGAGGAAGA	3_41266134_CTT_-	CTNNB1	SRR8615787|172:235|42,SRR8615282|145:228|39	2
GAGTGGGAACAGGGATTTTCTCAGTCCTTCGCTCAAGAACAAGTAGCTGGTAAGAGTATTA	3_41266226_A_G	CTNNB1	SRR8615805|305:591|34	1
TCCATTCTGGTGCCACTACCACAGCTCCTTTTCTGAGTGGTAAAGGCAATCCTGAGGAAGA	3_41266137_C_T	CTNNB1	SRR8616176|681:3|100,SRR8615398|955:3|100	2
ACTGGCAGCAACAGTCTTACCTGGACTCTGAAATCCATTCTGGTGCCACTACCACAGCTCC	3_41266104_G_A	CTNNB1	SRR8615404|491:464|51	1
GGTTGCCTTGCTCAACAAAACAAATGTTAATTTCTTGGCTATTACGACAGACTGCCTTCAA	3_41267292_A_T	CTNNB1	SRR8615729|392:541|42	1
GCCAAGTGGGTGGTATAGAGGCTCTTGTGCATACTGTCCTTCGGGCTGGTGACAGGGAAGA	3_41275180_G_A	CTNNB1	SRR8616144|369:370|50	1
TCAAGAAGGAGCTAAAATGGCAGTGCGTTTTGCTGGTGGGCTGCAGAAAATGGTTGCCTTG	3_41267241_A_T	CTNNB1	SRR8616033|539:427|56	1
CTATGGACTACCAGTTGTGGTTAAGCTCTTGCACCCACCATCCCACTGGCCTCTGATAAAG	3_41275328_A_G	CTNNB1	SRR8616181|454:391|54	1
TACCACAGCTCCTTCTCTGAGTGGTAAAGGTAATCCTGAGGAAGAGGATGTGGATACCTCC	3_41266153_C_T	CTNNB1	SRR8615413|377:516|42	1
TCGTATTTATAGCTGATTTGATGGAGTTGGGCATGGCCATGGAACCAGACAGAAAAGCGGC	3_41266035_A_G	CTNNB1	SRR8616210|353:18|95	1
TTAGTCACTGGCAGCAACAGTCTTACCTGGTCTCTGGAATCCATTCTGGTGCCACTACCAC	3_41266098_A_T	CTNNB1	SRR8615623|379:491|44,SRR8615626|563:321|64	2
CCACCCTGGTGCTGACTATCCAGTTGATGGACTGCCAGATCTGGGGCATGCCCAGGACCTC	3_41280743_G_A	CTNNB1	SRR8615880|376:470|44	1
CACCTTTGCGTGAGCAGGGTGCCATTCCACAACTAGTTCAGTTGCTTGTTCGTGCACATCA	3_41275709_G_A	CTNNB1	SRR8616185|58:788|7	1
CCCTTTGTCCCGCAAATCATGCACCTTTGCATGAGCAGGGTGCCATTCCACGACTAGTTCA	3_41275688_G_A	CTNNB1	SRR8615275|327:571|36	1
GTCACTGGCAGCAACAGTCTTACCTGGACTATGGAATCCATTCTGGTGCCACTACCACAGC	3_41266101_C_A	CTNNB1	SRR8615504|159:159|50	1
TGACAGCAATCAGCTGGCCTGGTTTGATACCGACCTGTAAATCATCCTTTAGGTAAGAAGT	3_41280824_T_C	CTNNB1	SRR8615251|447:480|48	1
TAGCGACATATGCAGCTGCTGTTTTGTTCCAAATGTCTGAGGACAAGCCACAAGATTACAA	3_41278106_G_A	CTNNB1	SRR8616170|67:564|11	1
CAACAGTCTTACCTGGACTCTGGAATCCATCCTGGTGCCACTACCACAGCTCCTTCTCTGA	3_41266112_T_C	CTNNB1	SRR8615574|351:402|47,SRR8615277|443:239|65	2
CATGCAGATCCCATCTACACAGTTTGATGCCGCTCATCCCACTAATGTCCAGCGTTTGGCT	3_41266551_T_C	CTNNB1	SRR8615294|388:474|45	1
GTGCTGACTATCCAGTTGATGGGCTGCCAGTTCTGGGGCATGCCCAGGACCTCATGGATGG	3_41280751_A_T	CTNNB1	SRR8615381|353:407|46	1
TGCTATGTTCCCTGAGACATTAGATGAGGGTATGCAGATCCCATCTACACAGTTTGATGCT	3_41266521_C_T	CTNNB1	SRR8615626|296:606|33	1
CTATTGTACGTACCATGCAGAATACAAATGGTGTAGAAACAGCTCGTTGTACCGCTGGGAC	3_41266949_A_G	CTNNB1	SRR8615277|484:243|67	1
CCAAGCTTTAGTAAATATAATGAGGACCTACACTTACGAAAAACTACTGTGGACCACAAGC	3_41268755_T_C	CTNNB1	SRR8615277|139:239|37	1
GCCTTTTTCTCCTTGTCTCTTAGCGACATACGCAGCTGCTGTTTTGTTCCGAATGTCTGAG	3_41278086_T_C	CTNNB1	SRR8615277|160:315|34	1
TTAGTAAATATAATGAGGACCTATACTTACAAAAAACTACTGTGGACCACAAGCAGAGTGC	3_41268762_G_A	CTNNB1	SRR8616022|21:99|18	1
CCATCTGTGCTCTTCGTCATCTGACCAGCCAACACCAAGAAGCAGAGATGGCCCAGAATGC	3_41275255_G_A	CTNNB1	SRR8616022|212:601|26	1
TCATGGATGGGCTGCCTCCAGGTGACAGCAGTCAGCTGGCCTGGTTTGATACTGACCTGTA	3_41280802_A_G	CTNNB1	SRR8615625|352:513|41	1
GTTGTACCGGAGCCCTTCACATCCTAGCTCAGGATGTTCACAACCGAATTGTTATCAGAGG	3_41277276_G_A	CTNNB1	SRR8615958|408:393|51	1
TGGCTGAACCATCACAGATGCTGAAACATGTAGTTGTAAACTTGATTAACTATCAAGATGA	3_41266607_C_T	CTNNB1	SRR8615576|415:493|46	1
CAGGCAACAAACTTACCCTCAATGTTCCGGTACTTCTGCCGCACCTCGTACACCAGCCGCT	2_25468903_C_T	DNMT3A	SRR8615675|129:91|59	1
ACCGGCCCAGCAGTCTCTGCCTCGCCAAGCAGCTCATGTTGGAGACGTCAGTATAGTGGAC	2_25457243_G_A	DNMT3A	SRR8615673|51:47|52,SRR8615242|77:71|52	2
GCGGGTGCCTTCAGCTGCTCGGCTCCGGCCTGTCATCCACCAAGACACAATGCGGCCTGGC	2_25470526_C_T	DNMT3A	SRR8615536|10:66|13	1
GACCGGCCCAGCAGTCTCTGCCTCGCCAAGTGGCTCATGTTGGAGACGTCAGTATAGTGGA	2_25457242_C_T	DNMT3A	SRR8615749|23:33|41,SRR8615707|127:22|85	2
GGGGTGCAGCAGCCATTTTCCACTGCTCTTAAGGCTTCAGGCAGGGTCTCAGCTGCACCCT	2_25505372_G_A	DNMT3A	SRR8615431|16:12|57	1
GTCGTGGTTATTAGCGAAGAACATCTGGAGTCGGGAGGGCCAGTCCTCTCGCCGCCGCAGC	2_25467063_C_T	DNMT3A	SRR8615874|61:62|50	1
CTATCCTGCCATGCTCCAGACACTCCTGCATCTCCAGCTTATCATTCACAGTGGATGCCAA	2_25459840_G_T	DNMT3A	SRR8615534|45:24|65	1
TACTGGTACGCACACTCCAGAAAGCAGTTCCAGACAGCAGCGGGAAGGGTCAGAAACCACC	2_25467523_T_C	DNMT3A	SRR8615753|29:0|100	1
TCTGCTGGGGCCCCGCCCTTCTGCCCCCCAACAGGGCTCCCCTCCTCTGGCTGGGGCTCAC	2_25505438_G_A	DNMT3A	SRR8615989|21:14|60,SRR8615547|13:18|42	2
GTCGTGGCACACCGGGAACAGCTTCCCCGCACGGCTGCTGGCCACCTGGAGGGTGACACGC	2_25469631_G_A	DNMT3A	SRR8615231|49:36|58	1
CCCGCTCCGCAGCAGAGCTGCTGGTGTCCCTGGGGCCGCTGGAGGGCATGGCGGGCATCTG	2_25536826_C_T	DNMT3A	SRR8615478|9:16|36	1
GTACCTTTCCATTTCAGTGCACCATAAGATTCCTCTTTCTCATTCATGAAGACAGGAAAAT	2_25458602_G_-	DNMT3A	SRR8615759|27:46|37	1
CAGGATGGTACCTACCGTAGAGGCCCTTGCAAGCAGGGTTGACGATGGAGAGGTCATTGCA	2_25463524_G_A	DNMT3A	SRR8615759|51:41|55	1
CCTTCCGTGCCGTGGTGCTGGGCTCTTGGCACTCCTCCTTGCCACGCGGCTCCTCCTGCTC	2_25523073_G_A	DNMT3A	SRR8615533|4:1|80	1
CGATGGAGAGGTCATTGCAGGGACTGCCCCGAATCACCAGATCGAATGGGCCCCACTCCTG	2_25463566_C_G	DNMT3A	SRR8615304|139:143|49	1
GGTCCCCAGCAGAGCCCGCTGCTCACCTTTTGGTCCTCCTCCCGCTCCGCAGCAGAGCTGC	2_25536786_C_T	DNMT3A	SRR8616124|17:51|25	1
GTCGTGGCACACCGGGAACAGCTTCCCCGCTCGGCTGCTGGCCACCTGGAGGGTGACACGC	2_25469631_G_T	DNMT3A	SRR8615614|170:52|77	1
GATCACCGCAGGGTCCTTTGGCGTGTCACCACTTTCCACCTGCAAATGTAAGAAAGATACA	2_25505572_G_A	DNMT3A	SRR8615540|18:18|50	1
AGAGCCCGCTGCTCACCTTTCGGTCCTCCTTCCGCTCCGCAGCAGAGCTGCTGGTGTCCCC	2_25536796_C_T	DNMT3A	SRR8615448|6:4|60	1
CTCTGAGGCGCCTGAGTCCTGGGCCATGGACGGGGACTTGGAGATCACCGCAGGGTCCTTT	2_25505530_T_C	DNMT3A	SRR8615545|14:0|100	1
GAGGTCATTGCAGGGACTGCCCCCAATCACTAGATCGAATGGGCCCCACTCCTGGATCTGG	2_25463573_C_T	DNMT3A	SRR8615561|42:30|58	1
TTCATACCGGGAAGGTTACCCCAGAAGTAGTGGGCCCTGTGTGCAGCTGACACTTCTTTGG	2_25462032_C_T	DNMT3A	SRR8615286|52:71|42	1
GCTTGCTGATGTAGTAGGGGTCCCCCGCCTAGAAGGTGAGCCTCGGCATGGGCCGCTGACG	2_25497878_G_A	DNMT3A	SRR8616005|8:28|22	1
CCTTGGGGGTGCAGCAGCCATTTTCCACTGGTCTTGAGGCTTCAGGCAGGGTCTCAGCTGC	2_25505367_C_G	DNMT3A	SRR8615914|3:9|25	1
GCCATGGATGGGGACTTGGAGATCACCGCACGGTCCTTTGGCGTGTCACCGCTTTCCACCT	2_25505552_G_C	DNMT3A	SRR8615223|33:36|48	1
ATCAAAGAGAGACAGCACCCGGATGGGCTTTCTCTTCTCAGCTGGGACAGGTGGGTAAACC	2_25466810_C_T	DNMT3A	SRR8615805|43:99|30	1
GGCTGGCCTCCTCCACCTTCTGAGACTCCCTGGGCCCCTGGTTTTCTTCCACAGCATTCAT	2_25471061_C_T	DNMT3A	SRR8615909|90:41|69	1
ACGGGCTCAGGCGTGGTAGCCACAGTGGGGAATGCGGGGTCAGTGGGCTGCTGCACAGCAG	2_25470997_G_A	DNMT3A	SRR8616036|18:28|39	1
AGAAGGTGGAGGGGACAGGATGGTACCTACAGTAGAGGCCCTTGCGAGCAGGGTTGACGAT	2_25463509_C_A	DNMT3A	SRR8615611|6:27|18	1
GCCCCTGGTTTTCTTCCACAGCATTCATTCATGCAATGACCTTGGCTTTCTTCTCAGCCTG	2_25471094_C_A	DNMT3A	SRR8615538|29:25|54	1
GCTCATCAATAATCTCCTTGACCTTGGGCTACTCCGCTGTGCTCTTCCGGGGCTTTTTGGC	2_25469068_T_A	DNMT3A	SRR8616033|8:18|31	1
TGGGCCTGCACCCCTCACCTGTAGCGATTCAATCAAAGAGAGACAGCACCCGGATGGGCTT	2_25466779_C_A	DNMT3A	SRR8615606|45:54|45	1
CCCCGCAGTTTCCCCCACACCAGCTCCCCAGTGCCAAAGCCCCGGCCGTCCTGGAGCCCCA	2_25470599_A_G	DNMT3A	SRR8616210|94:95|50	1
GCCAGAAGGCGCCTCACCTCCCTTTTCCAGTGTGCCAGCCACTCGTCCCGCTTGCGCTTGC	2_25497823_C_T	DNMT3A	SRR8616185|18:28|39	1
AGAACATCTGGAGCCGGGAGGGCCAGTCCTATCGCCGCCGCAGCAGCCCGTAGGTACCCTT	2_25467080_C_A	DNMT3A	SRR8615926|26:118|18	1
TTCAATCATGGGCTTGTTCTGCACCTCCACAGCCTTGGCAGTGTCACTCTCATCGCTGTCG	2_25469574_G_A	DNMT3A	SRR8616169|79:101|44	1
CTCTTGAGGCTTCAGGCAGGGTCTCAGCTGTACCCTCTCCCTCTGCTGGGGCCCCGCCCTT	2_25505397_C_T	DNMT3A	SRR8615251|4:6|40	1
GGACTGCCCCCAATCACCAGATCGAATGGGCCCACTCCTGGATCTGGGAGGATAAAGGCAA	2_25463586_C_-	DNMT3A	SRR8615694|79:224|26	1
ACCACATGACCCAGCGGGTGCCTTCAGCTGATCGGCTCCGGCCCGTCATCCACCAAGACAC	2_25470513_C_A	DNMT3A	SRR8615694|96:221|30	1
ACCCAGCGGGTGCCTTCAGCTGCTCGGCTCTGGCCCGTCATCCACCAAGACACAATGCGGC	2_25470521_C_T	DNMT3A	SRR8615476|32:28|53	1
TACGTGGCCTGGTGGAACGCACTGCAAAACAAGCTCAGCGGCATCAGCTTCTCAACACACA	2_25469996_G_A	DNMT3A	SRR8615786|90:1|99	1
CATGCCCACCGTGATGGAGTCCTCACACACATCCGAGGCAATGTAGCGGTCCACCTGAATG	2_25464521_C_A	DNMT3A	SRR8615466|32:10|76	1
GCTGGCCTCCTCCACCTTCTGAGACTCCCCAGGCCCCTGGTTTTCTTCCACAGCATTCATT	2_25471062_G_A	DNMT3A	SRR8615574|4:26|13	1
AGATCACCGCAGGGTCCTTTGGCGTGTCACTGCTTTCCACCTGCAAATGTAAGAAAGATAC	2_25505571_C_T	DNMT3A	SRR8615294|26:32|45	1
CGAGCTCCCAGCAGGGACACTCACCTGCAGAACCTCGTAGATGGCTTTGCGGTACATGGGC	2_25469926_G_A	DNMT3A	SRR8615600|37:64|37	1
GCCCAGCACTCACAAATTCCTGGTCGTGGTCATTAGCGAAGAACATCTGGAGCCGGGAGGG	2_25467041_T_C	DNMT3A	SRR8615381|13:48|21	1
CCCACACCAGCTCCCCAATGCCAAAGCCCCAGCCGTCCTGGAGCCCCAAGGAGCAGAAATC	2_25470612_G_A	DNMT3A	SRR8615381|22:17|56	1
TCTGAGACTCCCCGGGCCCCTGGTTTTCTTTCACAGCATTCATTCCTGCAATGACCTTGGC	2_25471079_C_T	DNMT3A	SRR8615365|73:55|57	1
GAGACTCCCCGGGCCCCTGGTTTTCTTCCAAAGCATTCATTCCTGCAATGACCTTGGCTTT	2_25471082_C_A	DNMT3A	SRR8615365|73:55|57	1
GGCTCACTCCGCTTCTCCAAGTCCCCATTGAGTAATAGCTCTGAGGCGCCTGAGTCCTGGG	2_25505492_G_A	DNMT3A	SRR8615393|6:17|26	1
AACATCTGGAGCCGGGAGGGCCAGTCCTCTTGCCGCCGCAGCAGCCCGTAGGTACCCTTGT	2_25467082_C_T	DNMT3A	SRR8616044|40:28|59	1
CCGGCCCCACCAAGAGGTCCACACACTCCATGCAAAAGCACCTGGAAGGAGACCCAGTGAG	2_25467197_C_T	DNMT3A	SRR8615277|13:28|32	1
GCCAAACCAAGGTTGCTGGCTATACCTCGATAAATCGCGAGATGTCCCTCTTGTCACTAAC	2_25463176_G_T	DNMT3A	SRR8615551|10:2|83	1
CAATGCGGCCTGGCCACCAGGAGAAGCCCCACAGTTTCCCCCACACCAGCTCCCCAATGCC	2_25470573_G_A	DNMT3A	SRR8615712|76:117|39	1
CACAGTGGGGGATGCGGGGTCAGTGGGCTGTTGCACAGCAGGAGGGCTGGCCTCCTCCACC	2_25471017_C_T	DNMT3A	SRR8615712|97:311|24	1
TCGCGAGATGTCCCTCTTGTCACTAACGCCTATGGCCACCACATTCTCAAAGAGCCAGAAG	2_25463210_C_T	DNMT3A	SRR8615281|10:21|32	1
CTGCCTCGCCAAGCGGCTCATGTTGGAGACATCAGTATAGTGGACTGGGAAACCAAATACC	2_25457259_G_A	DNMT3A	SRR8615629|25:65|28	1
GAGAAAGTTAAAATTCCCGTCGCTATCAAGACATCTCCGAAAGCCAACAAGGAAATCCTCG	7_55242466_GAATTAAGAGAAGCA_-	EGFR	SRR8615284|161:72|69,SRR8615461|206:52|80,SRR8616000|133:183|42	3
CTCCTCCATAGGTCTGCCGCAAATTCCGAGGCGAAGCCACGTGCAAGGACACCTGCCCCCC	7_55221723_A_G	EGFR	SRR8615382|115:266|30	1
TGAGAAAGTTAAAATTCCCGTCGCTATCAAAACATCTCCGAAAGCCAACAAGGAAATCCTC	7_55242465_GGAATTAAGAGAAGC_-	EGFR	SRR8615640|161:59|73,SRR8615987|69:137|33,SRR8615301|184:76|71	3
GAGAAAGTTAAAATTCCCGTCGCTATCAAGGAAGCAACATCTCCGAAAGCCAACAAGGAAA	7_55242466_GAATTAAGA_-	EGFR	SRR8615455|208:104|67	1
TGAACCCCGAGGGCAAATACAGCTTTGGTGACACCTGCGTGAAGAAGTGTCCCCGTGAGTC	7_55221822_C_A	EGFR	SRR8615784|107:256|29	1
CGCAGCATGTCAAGATCACAGATTTTGGGCGGGCCAAACTGCTGGGTGCGGAAGAGAAAGA	7_55259515_T_G	EGFR	SRR8615806|794:77|91,SRR8615260|321:80|80,SRR8616110|14:242|5	3
GTGAGAAAGTTAAAATTCCCGTCGCTATCAAAATTAAGAGAAGCAACATCTCCGAAAGCCA	7_55242465_GG_-	EGFR	SRR8615996|41:180|19	1
AAAGTTAAAATTCCCGTCGCTATCAAGGAATTCCGAAAGCCAACAAGGAAATCCTCGATGT	7_55242470_TAAGAGAAGCAACATC_-	EGFR	SRR8615996|41:232|15	1
AAAGTTAAAATTCCCGTCGCTATCAAGGAATCGAAAGCCAACAAGGAAATCCTCGATGTGA	7_55242470_TAAGAGAAGCAACATCTC_-	EGFR	SRR8615550|73:314|19	1
CAACAGCACATTCGACAGCCCTGCCCACTGCGCCCAGAAAGGCAGCCACCAAATTAGCCTG	7_55273148_G_C	EGFR	SRR8615969|352:344|51,SRR8615908|43:0|100	2
TCTGAACCCCGCGCCCAGCAGAGACCCACAGTACCAGGACCCCCACAGCACTGCAGTGGGC	7_55273049_C_G	EGFR	SRR8615949|456:397|53	1
CGACAGCTATGAGATGGAGGAAGACGGCGTACGCAAGTGTAAGAAGTGCGAAGGGCCTTGC	7_55223602_C_A	EGFR	SRR8615353|214:346|38	1
GTGACTGCTGCCACAACCAGTGTGCTGCAGCCTGCACAGGCCCCCGGGAGAGCGACTGCCT	7_55220326_G_C	EGFR	SRR8615472|181:164|52	1
AAATTAGCCTGGACAACCCTGACTACCAGCGGGACTTCTTTCCCAAGGAAGCCAAGCCAAA	7_55273198_A_G	EGFR	SRR8615453|267:597|31	1
AGAGTGCAACCAGCAACAATTCCACCGTGGTTTGCATTGATAGAAATGGGGTATGTATGAA	7_55269456_C_T	EGFR	SRR8615515|161:83|66,SRR8615938|164:301|35	2
ATCCCAGAAGGTGAGAAAGTTAAAATTCCCATCGCTATCAAGGAATTAAGAGAAGCAACAT	7_55242454_G_A	EGFR	SRR8615566|29:64|31	1
AGGCTGGATGATAGACGCAGATAGTCGCCCTAAGTTCCGTGAGTTGATCATCGAATTCTCC	7_55268037_A_T	EGFR	SRR8615854|22:26|46	1
AGGCCAGGTCTGCCATGCCTTGTGCTCCCCTGAGGGCTGCTGGGGCCCGGAGCCCAGGGAC	7_55229229_C_T	EGFR	SRR8616053|26:14|65	1
GAGGGCAAATACAGCTTTGGTGCCACCTGCCTGAAGAAGTGTCCCCGTGAGTCCTCCTCTG	7_55221830_G_C	EGFR	SRR8615702|266:1|100	1
CCTCCATCAGTGGCGATCTCCACATCCTGCAGGTGGCATTTAGGGGGTGAGTCACAGGTTC	7_55224337_C_A	EGFR	SRR8615544|20:80|20	1
GCCCCCACTGCGTCAAGACCTGCCCGGCAGTAGTCATGGGAGAAAACAACACCCTGGTCTG	7_55233043_G_T	EGFR	SRR8615708|115:94|55	1
CAATTCCACCGTGGCTTGCATTGATAGAAACGGGGTATGTATGAACACCTTATAAGCCAGA	7_55269472_T_C	EGFR	SRR8615648|83:194|30	1
TCTGCCTCACCTCCACCGTGCAGCTCATCATGCAGCTCATGCCCTTCGGCTGCCTCCTGGA	7_55249071_C_T	EGFR	SRR8615260|368:114|76	1
CTTGGGATTACGCTCCCTCAAGGAGATAAGCGATGGAGATGTGATAATTTCAGGAAACAAA	7_55227904_T_C	EGFR	SRR8615575|266:244|52	1
ATAGGTCTGCCGCAAATTCCGAGACGAAGCTACGTGCAAGGACACCTGCCCCCCACTCATG	7_55221730_C_T	EGFR	SRR8615703|23:40|37	1
TGAACCCCGAGGGCAAATACAGCTTTGGTGTCACCTGCGTGAAGAAGTGTCCCCGTGAGTC	7_55221822_C_T	EGFR	SRR8615746|155:221|41,SRR8615743|80:447|15,SRR8615626|82:219|27	3
CTTGCTGCTGGTGGTGGCCCTGGGGATCGGTCTCTTCATGCGAAGGCGCCACATCGTTCGG	7_55240751_C_T	EGFR	SRR8616057|135:169|44	1
CACATTCGACAGCCCTGCCCACTGGGCCCACAAAGGCAGCCACCAAATTAGCCTGGACAAC	7_55273154_G_C	EGFR	SRR8615905|173:148|54	1
TCTCTCCTCCATAGGTCTGCCGCAAATTCCAAGACGAAGCCACGTGCAAGGACACCTGCCC	7_55221720_G_A	EGFR	SRR8615507|90:78|54	1
TGTGCCCACTACATTGACGGCCCCCACTGCTTCAAGACCTGCCCGGCAGGAGTCATGGGAG	7_55233024_G_T	EGFR	SRR8616106|290:211|58	1
GTGAGGTGGTCCTTGGGAATTTGGAAATTACTATGTGCAGAGGAATTATGATCTTTCCTTC	7_55210093_C_-	EGFR	SRR8615482|75:269|22	1
TTACACCCAGTGGAGAAGCTCCCAACCAAGATCTCTTGAGGATCTTGAAGGAAACTGAATT	7_55241657_C_A	EGFR	SRR8615500|89:130|41	1
CCTCCCTCCAGGAAGCCTACGTGATGGCCATCGTGGACAACCCCCACGTGTGCCGCCTGCT	7_55249005_G_T	EGFR	SRR8615511|252:682|27	1
GGAAGCCAAGCCAAATGGCATCTTTAAGGGTTCCACAGCTGAAAATGCAGAATACCTAAGG	7_55273244_C_T	EGFR	SRR8615511|131:802|14	1
CCACTACATTGACGGCCCCCACTGCGTCAAAACCTGCCCGGCAGGAGTCATGGGAGAAAAC	7_55233029_G_A	EGFR	SRR8616190|172:732|19	1
CCCGCGCCCAGCAGAGACCCACACTACCAGAACCCCCACAGCACTGCAGTGGGCAACCCCG	7_55273056_G_A	EGFR	SRR8616190|596:328|65	1
TCAAGATCACAGATTTTGGGCTGGCCAAACAGCTGGGTGCGGAAGAGAAAGAATACCATGC	7_55259524_T_A	EGFR	SRR8616036|167:544|23	1
TGACAGATCACGGCTCGTGCGTCCGAGCCTTTGGGGCCGACAGCTATGAGATGGAGGAAGA	7_55223565_G_T	EGFR	SRR8615611|120:88|58	1
CCTGTCTATCACAATCAGCCTCTGAACCCCACGCCCAGCAGAGACCCACACTACCAGGACC	7_55273029_G_A	EGFR	SRR8615868|60:150|29,SRR8615869|208:92|69	2
CGCTCCTGGCGCTGCTGGCTGCGCTCTGCCAGGCGAGTCGGGCTCTGGAGGAAAAGAAAGG	7_55087029_C_A	EGFR	SRR8616031|46:116|28	1
GCGCTGCTGGCTGCGCTCTGCCCGGCGAGTTGGGCTCTGGAGGAAAAGAAAGGTAAGGGCG	7_55087037_C_T	EGFR	SRR8615823|139:85|62	1
AGCAGAGACCCACACTACCAGGACCCCCACGGCACTGCAGTGGGCAACCCCGAGTATCTCA	7_55273065_A_G	EGFR	SRR8616110|67:254|21	1
GTACCAGATGGATGTGAACCCCGAGGGCAAGTACAGCTTTGGTGCCACCTGCGTGAAGAAG	7_55221808_A_G	EGFR	SRR8616181|16:27|37	1
TAAGATCCCGTCCATCGCCACTGGGATGGTGGGGCCCTCCTCTTGCTGCTGGTGGTGGCCC	7_55240709_G_-	EGFR	SRR8615861|14:78|15	1
CAGATTTTGGGCTGGCCAAACTGCTGGGTGTGGAAGAGAAAGAATACCATGCAGAAGGAGG	7_55259533_C_T	EGFR	SRR8615621|62:175|26,SRR8615935|115:90|56	2
AGTACCTCATCCCACAGCAGGGCTTCTTCAACAGCCCCTCCACGTCACGGACTCCCCTCCT	7_55269008_G_A	EGFR	SRR8615275|231:507|31	1
GAGGGCAAATACAGCTTTGGTGCCACCTGCATGAAGAAGTGTCCCCGTGAGTCCTCCTCTG	7_55221830_G_A	EGFR	SRR8615317|18:3|86	1
CATTCTAATAGCCTCAAAATCTCTGCACCAGGGGGGATGAAAGAATGCATTTGCCAAGTCC	7_55268880_-_G	EGFR	SRR8615317|4:3|57	1
GAAACTGAATTCAAAAAGATCAAAGTGCTGAGCTCCGGTGCGTTCGGCACGGTGTATAAGG	7_55241707_G_A	EGFR	SRR8615504|90:213|30	1
AGTTGATCATCGAATTCTCCAAAATGGCCCAAGACCCCCAGCGCTACCTTGTCATTCAGGT	7_55268078_G_A	EGFR	SRR8615493|63:78|45	1
CCATCAAGGAAGACAGCTTCTTGCAGCGATGCAGCTCAGACCCCACAGGCGCCTTGACTGA	7_55270253_A_G	EGFR	SRR8615251|44:44|50	1
TGTCCAGCCCACCTGTGTCAACAGCACATTTGACAGCCCTGCCCACTGGGCCCAGAAAGGC	7_55273130_C_T	EGFR	SRR8615251|11:66|14	1
AACACCCTGGTCTGGAAGTACGCAGACGCCAGCCATGTGTGCCACCTGTGCCATCCAAACT	7_55233090_G_A	EGFR	SRR8615743|280:316|47	1
CCCTGTGCAACGTGGAGAGCATCCAGTGGCAGGACATAGTCAGCAGTGACTTTCTCAGCAA	7_55214368_G_A	EGFR	SRR8615476|110:127|46	1
CTGCCTCAGGCCATGAACATCACCTGCACATGACGGGTAAGAGCCCCTTGCTGCTATCCAC	7_55231511_G_T	EGFR	SRR8615906|29:44|40	1
CTGCCGTGGCAAGTCCCCCAGTGACTGCTGTCACAACCAGTGTGCTGCAGGCTGCACAGGC	7_55220306_C_T	EGFR	SRR8615600|10:16|38	1
AGCTGAAAATGCAGAATACCTAAGGGTCGCACCACAAAGCAGTGAATTTATTGGAGCATGA	7_55273280_G_A	EGFR	SRR8615626|104:276|27	1
AACTGGAAAAAACTGTTTGGGACCTCCGGTGAGAAAACCAAAATTATAAGCAACAGAGGTG	7_55227989_C_G	EGFR	SRR8615393|11:62|15	1
GGAGAACGCCTCCCTCAGCCACCCATATGTGCCATCGATGTCTACATGATCATGGTCAAGT	7_55266526_A_G	EGFR	SRR8615393|33:60|35	1
CTGGACTATGTCCGGGAACACAAAGACAATGTTGGCTCCCAGTACCTGCTCAACTGGTGTG	7_55249127_A_G	EGFR	SRR8615277|236:689|26	1
CTGCCCGGCGAGTCGGGCTCTGGAGGAAAATAAAGGTAAGGGCGTGTCTCGCCGGCTCCCG	7_55087054_G_T	EGFR	SRR8616022|33:8|80	1
CTCTGCCCGGCGAGTCGGGCTCTGGAGGAACAGAAAGGTAAGGGCGTGTCTCGCCGGCTCC	7_55087052_A_C	EGFR	SRR8615551|26:23|53	1
CTTGGCCTGAAAACAGGACGGACCTCCATGTCTTTGAGAACCTAGAAATCATACGCGGCAG	7_55225404_C_T	EGFR	SRR8615551|29:43|40	1
CAGCTTGTGGAGCCTCTTACACCCAGTGGAAAAGCTCCCAACCAAGCTCTCTTGAGGATCT	7_55241641_G_A	EGFR	SRR8615551|34:46|42	1
TCTGCCCGGCGAGTCGGGCTCTGGAGGAAACGAAAGGTAAGGGCGTGTCTCGCCGGCTCCC	7_55087053_A_C	EGFR	SRR8615622|26:32|45	1
GCCGACAGCTATGAGATGGAGGAAGACGGCATCCGCAAGTGTAAGAAGTGCGAAGGGCCTT	7_55223600_G_A	EGFR	SRR8615958|60:7|90	1
TCCCTGCCAGCGAGATCTCCTCCATCCTGGGGAAAGGAGAACGCCTCCCTCAGCCACCCAT	7_55266491_A_G	EGFR	SRR8615958|97:14|87	1
ATTTAAAGACTCACTCTCCATAAATGCTACAAATATTAAACACTTCAAAAACTGCACCTCC	7_55224281_G_A	EGFR	SRR8615576|45:48|48	1
TGCCCTGATGGATGAAGAAGACATGGACGATGTGGTGGATGCCGACGAGTACCTCATCCCA	7_55268961_C_T	EGFR	SRR8615576|32:64|33	1
TGAAGAAGACATGGACGACGTGGTGGATGCTGACGAGTACCTCATCCCACAGCAGGGCTTC	7_55268973_C_T	EGFR	SRR8615576|39:77|34	1
CCACCTCATTCCAGGCCTAAGATCCCGTCCCTCGCCACTGGGATGGTGGGGGCCCTCCTCT	7_55240692_A_C	EGFR	SRR8615629|31:41|43	1
CTCGTCTGAACCTCTTGAGCTGTCTCAGTCTCATGTACTCTGATTTTACACGCTTCCGCCA	7_148544318_G_T	EZH2	SRR8615587|17:140|11	1
CAGTTTGGATTTACCGAATGATTTGCAAAATGAATTTTGTTACCCTTGCGGGTTGCATCCA	7_148506443_C_T	EZH2	SRR8615510|409:4|99	1
ATCGCCTACAGAAAAGCGTATGAAAGGAGTATAAGCTTTGCTCTCTCTGAACAGATTTAGC	7_148523618_G_A	EZH2	SRR8615367|815:1|100	1
AGATCTTTCTGCTTTTCTTCTCTTTCTTCACGATCGTCTCCATCATCATCATCGTCATCAT	7_148525879_G_C	EZH2	SRR8615292|412:329|56	1
GCAAAACGAATTTTGTTACCCTTGCGGGTTCCATCCACCACAAAATCTAAAAAGAAAAAAG	7_148506467_G_C	EZH2	SRR8615302|335:389|46	1
AGTCTGGATGGCTCTCTTGGCAAAAATACCCATCCTGTGATCACCGTTAACCATCATAACT	7_148506219_T_C	EZH2	SRR8615831|441:386|53	1
CTGTGCTTTGCAGCGGCATCCCGGAAAGCGTTTTTGACCTTCAGAGAGAGGTTTGGAGGTT	7_148511222_G_T	EZH2	SRR8615831|358:312|53	1
GCTAGAAATGTACTTTACCAACCTGTAATCAAAAAAACAGCTCTTCGCCAGTCTGGATGGC	7_148506171_-_A	EZH2	SRR8615970|81:146|36	1
ACTGCTTGGTGTTGCACTGTGCTTTGCAGCTGCATCCCGGAAAGCGGTTTTGACCTTCAGA	7_148511206_G_T	EZH2	SRR8615970|248:354|41	1
TTCTCACGTCAAAGGTACCTACCTTTTGCACAGCAGTTTGGATTTACCGAATGATTTGCAA	7_148506410_T_C	EZH2	SRR8616075|209:280|43	1
ACAGGTTATCAGTGCCTTACCTCTCCACAGAATTCTGAGATGAATTCATTTTTCTGCACAG	7_148508727_T_A	EZH2	SRR8615376|268:569|32,SRR8618307|62:138|31	2
CAGGTTATCAGTGCCTTACCTCTCCACAGTTTTCTGAGATGAATTCATTTTTCTGCACAGG	7_148508728_A_T	EZH2	SRR8615704|154:125|55,SRR8615952|455:441|51,SRR8615747|270:487|36,SRR8615369|351:310|53,SRR8615845|133:110|55	5
TGTTCAAGTTGAACAGAAAGCTGCACATGTTTTTATCATACACTTTCCCTCTTCTGTCAGC	7_148507458_A_T	EZH2	SRR8615378|134:503|21	1
ACAGGTTATCAGTGCCTTACCTCTCCACAGGATTCTGAGATGAATTCATTTTTCTGCACAG	7_148508727_T_G	EZH2	SRR8615378|245:370|40,SRR8615486|251:355|41	2
ACAGGTTATCAGTGCCTTACCTCTCCACAGCATTCTGAGATGAATTCATTTTTCTGCACAG	7_148508727_T_C	EZH2	SRR8616051|160:133|55	1
CTGAATACAGGTTATCAGTGCCTTACCTCTTCACAGTATTCTGAGATGAATTCATTTTTCT	7_148508721_C_T	EZH2	SRR8615527|50:61|45	1
TTCTTCAGGATCGTCTCCATCATCATCATCATCATCATCATTATATTGACCAAGGGCATTC	7_148525902_G_A	EZH2	SRR8615913|419:0|100	1
GAGGAGTATCCACATCCTCAGCGGGAGCTGAAGCTATGATGCTAGATTCTTTGACTCTAAA	7_148513831_G_A	EZH2	SRR8616003|426:502|46	1
AGCTTTGCTCTCTCTGAACAGATTTAGCATCTGGTCCATCTATGTTGGGGGTACATTCAGG	7_148523651_T_C	EZH2	SRR8615557|206:219|48	1
TATCTGGAAACATTGAGGAAATGGCTTCAACAATTTTATCAGAAGGAAATTTCCGAGGTGG	7_148524314_A_C	EZH2	SRR8615557|221:228|49	1
AGGAAATGGCTTCAAAAATTTTATCAGAAGAAAATTTCCGAGGTGGGCGGCTTTCTTTATC	7_148524329_G_A	EZH2	SRR8616004|120:517|19	1
TGCACAGGATCTTTGATAAAAATCCCCCAGTCTGCCACGTCAGATGGTGCCAGCAATAGAT	7_148508781_C_T	EZH2	SRR8615559|224:211|51	1
CAAAAATTTTGTGCTATCACACAAGGGCACAAACTGTCACAAGGCTGCCGTGGATGATCAC	7_148512065_G_A	EZH2	SRR8615674|181:234|44	1
CCTGATCTAAAACTTCATCTCCCATATAAGAAATGTTATGTAAAACAGTTTCATCTTCCAC	7_148526910_G_A	EZH2	SRR8615639|136:74|65	1
TTCTGCACAGGATCTTTGATAAAAATCCCCTAGCCTGCCACGTCAGATGGTGCCAGCAATA	7_148508778_C_T	EZH2	SRR8616055|43:150|22	1
TTGATAAAAATCCCCCAGCCTGCCACGTCACATGGTGCCAGCAATAGATGCTAGAGAATAA	7_148508793_G_C	EZH2	SRR8618304|87:64|58	1
GAGAGGAATGGAAAGATGCTAACCCTTTTTGAGCTGTATCTTTCTGCAGTGTGCAGCCCAC	7_148512605_C_G	EZH2	SRR8615537|230:275|46	1
CTTCAGGATCGTCTCCATCATCATCATCGTCATCATCATCATTATATTGACCAAGGGCATT	7_148525903_-_TCA	EZH2	SRR8615450|251:4|98	1
AGTTTGGATTTACCGAATGATTTGCAAAACAAATTTTGTTACCCTTGCGGGTTGCATCCAC	7_148506444_G_A	EZH2	SRR8616219|234:300|44,SRR8615965|418:400|51	2
CTTTTTCCTTGGAGGAGTATCCACATCCTCGGCGGGAGCTGGAGCTATGATGCTAGATTCT	7_148513820_A_G	EZH2	SRR8615667|372:412|47	1
AGGAGGGGGGAGGAGGTAGCAGATGTCAAGAGATTTCCATTTCTCTTTCGATGCCGACATA	7_148504743_G_A	EZH2	SRR8616189|164:18|90	1
GTCATATTTAAAACATCGCCTACAGAAAAGTGTATGAAAGGAGTGTAAGCTTTGCTCTCTC	7_148523604_C_T	EZH2	SRR8615965|319:449|42	1
AGGAAGCAGTCATATTTAAAACATCGCCTAAAGAAAAGCGTATGAAAGGAGTGTAAGCTTT	7_148523596_C_A	EZH2	SRR8616110|103:142|42	1
ATGTACTCTGATTTTACACGCTTCCGCCAATAAACTGGTCCCTTCTCAGATTTCTTCCCAG	7_148544350_C_T	EZH2	SRR8615636|101:123|45	1
TCCGTTCTTTCCAAAATTTTCTGACGATTGAAACTAAACATACTCTTAAAAAAAAAAATGA	7_148543677_G_A	EZH2	SRR8616181|104:592|15	1
AAACGTACAATAATTGCACTTACGATGTAGAAAGCAGTCATATTTAAAACATCGCCTACAG	7_148523568_G_A	EZH2	SRR8615346|350:450|44	1
CAAGGGCATTCACCAACTCCACAAAAATTTTATCATTTATAAACCCACATTCTGAAACGCA	7_148525952_C_T	EZH2	SRR8615803|86:386|18	1
CAATATTTGGCTTCATCTTTATTGGTGTTTCACACCGAGAATTTGCTTCTACAAAACCAAA	7_148514466_G_C	EZH2	SRR8615994|137:672|17	1
AAATTTTGTGCTATCACACAAGGGCACGAATTGTCACAAGGCTGCCGTGGATGATCACAGG	7_148512068_C_T	EZH2	SRR8615600|320:297|52	1
AACTACATTGACAAAACTTTTCACAAAAATGTTGTGCTATCACACAAGGGCACGAACTGTC	7_148512042_T_G	EZH2	SRR8616044|186:652|22	1
ATGTTATGTTAACCAACCTCCCTAGTCCCGTGCAATGAGCTCACAGAAGTCAGGATGTGCA	7_148543575_C_T	EZH2	SRR8616044|119:226|34	1
TTTAGCATTTGGTCCATCTATGTTGGGGGTGCATTCAGGAGGAAGTGCGCCTGGGAGCTGC	7_148523673_A_G	EZH2	SRR8615235|102:155|40	1
TTGCACTTACGATGTAGGAAGCAGTCATATGTAAAACATCGCCTACAGAAAAGCGTATGAA	7_148523581_T_G	EZH2	SRR8615935|291:599|33	1
TGGGATGACTTGTGTTGGAAAATCCAAGTCGCTGGTCACCGAACACTAAAACAGAAAAAAT	7_148529828_A_G	EZH2	SRR8615935|551:267|67	1
GAGGTAGCAGATGTCAAGGGATTTCCATTTATCTTTCGATGCCGACATACTTCAGGGCATC	7_148504755_C_A	EZH2	SRR8616022|106:150|41	1
AACTCACTGCCTCCCAGCTCTGAAACATACAATTGTTCAAGTTGAACAGAAAGCTGCACAT	7_148507425_C_A	EZH2	SRR8615551|64:124|34	1
TATTAGTTCTTCAATGAAAGTACCATCCTGGTCTAAAACTTCATCTCCCATATAAGGAATG	7_148526884_A_G	EZH2	SRR8615551|76:40|66	1
GATGCCGACATACTTCAGGGCATCAGCCTGACTGTATCTGAAACAACAGGAAGGAGATGTC	7_148504792_G_A	EZH2	SRR8615281|367:247|60	1
TTTGGCTTCATCTTTATTGGTGTTTGACACTGAGAATTTGCTTCTACAAAACCAAATGTAA	7_148514471_C_T	EZH2	SRR8615281|475:346|58	1
ACAACATGTTATGTTAACCAACCTCCCTAGGCCCGCGCAATGAGCTCACAGAAGTCAGGAT	7_148543570_T_G	EZH2	SRR8615576|102:141|42	1
CCATCAAAACATGTAAACACTGGCCTGTCTAAATATCCCAAACCCTAAGAGTGGCATCTCG	4_153247337_C_A	FBXW7	SRR8616159|37:52|42	1
GATCAAAATCGTCACTCTCCTGGTCCATCTCCTCCTCCTCCTCCTCCTCATCCTCCTCATC	4_153332605_-_CTCCTC	FBXW7	SRR8615878|19:0|100	1
CCTTACCTTTTTTCATGAAGATGCATACAATGCACAGTGGAAGTATGCCCATATAAGGTGT	4_153249384_C_T	FBXW7	SRR8615552|24:33|42,SRR8615435|96:1|99,SRR8616144|206:146|59	3
CTTACCTTTTTTCATGAAGATGCATACAACACACAGTGGAAGTATGCCCATATAAGGTGTG	4_153249385_G_A	FBXW7	SRR8615412|30:28|52,SRR8615518|51:27|65,SRR8616219|23:47|33,SRR8615317|30:41|42,SRR8615251|63:35|64,SRR8616044|85:103|45,SRR8615935|32:25|56	7
TCAATATCCCAAACCCTAAGAGTGGCATCTTGAGAACCGCTAACAACTCTGCAGAGGGAGA	4_153247366_C_T	FBXW7	SRR8616139|26:37|41,SRR8615907|45:17|73,SRR8615938|71:0|100,SRR8615889|28:29|49,SRR8616022|3:23|12,SRR8615622|38:62|38	6
CAACCCTCCTGCCATCATATTGAACACAGCAGACTGCTGCAACATGACCCATCAAAACATG	4_153247289_G_A	FBXW7	SRR8616149|270:1|100,SRR8615593|92:36|72,SRR8615841|31:39|44,SRR8615554|169:133|56,SRR8616185|51:46|53,SRR8615712|60:60|50	6
ACCCATCAAAACATGTAAACACTGGCCTGTGTCAATATCCCAAACCCTAAGAGTGGCATCT	4_153247335_C_G	FBXW7	SRR8616051|45:43|51	1
CAAAAGTTGTTGGTGTTGCTGAACATGGTATAAGCCCAGTGGTACTACAAAAAAAAAAAAA	4_153268210_C_T	FBXW7	SRR8615603|23:22|51	1
ACTTTGCCTGTGACTGCTGACCAAACTTTTAAAAGTGTTGTCATCAGAACCACTAACTATT	4_153250852_-_A	FBXW7	SRR8615854|5:1|83	1
GGTTACCTCTCAGAGAGCCTCCAGTTCGTCATCTTTTGCTGCCCACAGAGAGCAGTTCCTG	4_153332919_G_A	FBXW7	SRR8615315|33:28|54	1
GCTTTGTGTTTGAGGCTCTGATCCGCCACAGAACTCCCCCACTCCCCCCACTCTCCAATGT	4_153244143_C_G	FBXW7	SRR8615828|27:21|56	1
TCCTGGAGGCCTGTAGGTGGCTGGACAGATATAATTCGGCGTCGTTGTTGCCCTTGGCCAT	4_153268131_G_A	FBXW7	SRR8615614|27:20|57	1
TCCACACTTTGAGTGTCCGATCTGTAGATCTACTAATGATGATGTTGTCTCTCATTTGTGA	4_153249469_C_T	FBXW7	SRR8615775|44:51|46	1
TTGTCTCTCATTTGTGATGACCATACTCCAACTGTATGTCCCACTAATGTTCTCAGACACT	4_153249513_C_A	FBXW7	SRR8615775|38:42|48	1
ATTGGCTGCTCTGAGGTCCCCAAAAGTTGTCGGTGTTGCTGAACATGGTACAAGCCCAGTG	4_153268190_T_C	FBXW7	SRR8615939|47:0|100	1
GATAAGAGATCTTACCTGTAATGAATAGACGCTATTAGTATGCCCCTGCAACGTGTGTAGA	4_153247173_T_G	FBXW7	SRR8615873|12:1|92	1
CTCCCCCCACTCTCCAATGTGACTAGGTTTTGAATAAATTCACCCGTTTTCAAGTCCCATA	4_153244184_C_T	FBXW7	SRR8615379|56:1|98	1
AAGGTGTGTATACATTCTCCAGTCTCTGCATTTCCACACTTTGAGTGTCCGATCTGTAGAT	4_153249438_-_T	FBXW7	SRR8616117|18:48|27	1
GTGTGTATACATTCTCCAGTCTCTGCATTCACACACTTTGAGTGTCCGATCTGTAGATCCA	4_153249441_-_A	FBXW7	SRR8616117|18:49|27	1
CTCTCAGAGAGCCTCCAGTTCGTCGTCTTTGGCTGCCCACAGAGAGCAGTTCCTGATTCAT	4_153332925_T_G	FBXW7	SRR8615811|63:1|98	1
ACAACCCTCCTGCCATCATATTGAACACAGAGGACTGCTGCAACATGACCCATCAAAACAT	4_153247288_C_A	FBXW7	SRR8615505|27:28|49	1
ATGTTGTCTCTCATTTGTGATGACCATACTACACCTGTATGTCCCACTAATGTTCTCAGAC	4_153249510_C_A	FBXW7	SRR8615946|235:272|46	1
AGGTGGCTGGACAGATGTAATTCGGCGTCGCTGTTGCCCTTGGCCATTGGCTGCTCTGAGG	4_153268145_T_C	FBXW7	SRR8616005|65:73|47	1
TGCTCCACTAACAACCCTCCTGCCATCATACTGAACACAGCGGACTGCTGCAACATGACCC	4_153247278_T_C	FBXW7	SRR8615808|76:64|54	1
CATCAAAGTCCAGCACCAGCAGCTTGGTTTATTCAGTCCCATTCCGACTCCCAACTGCACA	4_153244077_C_A	FBXW7	SRR8616219|41:43|49	1
TTCACTTCATGTCCACATCAAAGTCCAGCAACAGCAGCTTGGTTTCTTCAGTCCCATTCCG	4_153244062_C_A	FBXW7	SRR8616189|33:41|45	1
CACCAGCTTTGTGTTTGAGGCTCTGATCCGTCACACAACTCCCCCACTCCCCCCACTCTCC	4_153244138_C_T	FBXW7	SRR8616189|30:37|45	1
CAACCCTCCTGCCATCATATTGAACACAGCTGACTGCTGCAACATGACCCATCAAAACATG	4_153247289_G_T	FBXW7	SRR8616110|189:65|74	1
GTTGCCCTTGGCCATTGGCTGCTCTGAGGTACCCAAAAGTTGTTGGTGTTGCTGAACATGG	4_153268177_C_A	FBXW7	SRR8615606|21:18|54	1
CAGTCTCTGCATTCCACACTTTGAGTGTCCAATCTGTAGATCCACTAATGATGATGTTGTC	4_153249457_G_A	FBXW7	SRR8615413|38:40|49	1
CAGTTACCTTAGGAGATTTGAGTTCTCCTCACCTCCAGTTAGTATCAATTCTGTGCTGTCT	4_153251907_G_A	FBXW7	SRR8615621|9:14|39	1
AACGTGTGTAGACAGGTTTCAGTCTCTGGACCCCACACCTTTACCATAAAATCATATGCTC	4_153247222_T_C	FBXW7	SRR8616210|142:94|60	1
TTTACCATAAAATCATATGCTCCACTAACATCCCTCCTGCCATCATATTGAACACAGCGGA	4_153247261_A_T	FBXW7	SRR8615623|42:43|49	1
AAGTGTTGTCATCAGAACCACTAACTATTCAGTTACCACAAAACTGTAAGCATGTGATCAC	4_153250883_G_A	FBXW7	SRR8615672|4:4|50	1
ATCTAAAGCAAGCAATTTCTCTGGTCCACTACAGCTCTATCAAAGAGAATTAGAAATTTTT	4_153259083_C_A	FBXW7	SRR8615672|35:25|58	1
TCTCTGGATCCCACACCTTTACCATAAAATGATATGCTCCACTAACAACCCTCCTGCCATC	4_153247244_C_G	FBXW7	SRR8616105|25:22|53	1
ATAGAATGGGGAGGAGAGTTGGTGAACGGGTAGGTCCACAATACTACTGGAGTTCGTGACA	4_153332500_C_T	FBXW7	SRR8615504|26:16|62	1
GTTCCATTCCACTTGTTAACGACTGGTGCCATGTTAACGTGTGAATGCAATTCCCTGTCTC	4_153245456_C_A	FBXW7	SRR8615476|58:66|47	1
GAAGTGTAGGAAGAGTAAACTTACTTTGCCCGTGACTGCTGACCAAACTTTTAAAGTGTTG	4_153250830_T_C	FBXW7	SRR8615476|33:34|49	1
GGCTCTGATCCGCCACACAACTCCCCCACTCCCCCACTCTCCAATGTGACTAGGTTTCGAA	4_153244156_C_-	FBXW7	SRR8615466|12:0|100	1
TTGAGTTCCATTCCACTTGTTAACGACTGGCGCCCTGTTAACGTGTGAATGCAATTCCCTG	4_153245452_T_C	FBXW7	SRR8615381|69:81|46	1
CCCTTACCTTTTTTCATGAAGATGCATACAGCGCACAGTGGAAGTATGCCCATATAAGGTG	4_153249383_A_G	FBXW7	SRR8615381|42:44|49	1
ACAACCCTCCTGCCATCATATTGAACACAGTGGACTGCTGCAACATGACCCATCAAAACAT	4_153247288_C_T	FBXW7	SRR8615393|34:54|39	1
AACGGGCAGGTCCACAATACTACTGGAGTTTGTGACACTGTTAGTATGTGTATGTTCATCT	4_153332524_C_T	FBXW7	SRR8616044|110:124|47	1
GAAGGGTTACCTCTCAGAGAGCCTCCAGTTTGTCGTCTTTTGCTGCCCACAGAGAGCAGTT	4_153332915_C_T	FBXW7	SRR8616044|85:68|56,SRR8615622|42:42|50	2
TAATTACAAAGTTCTTGTTGAACTGTAAACGGGTCACAGCACTCTGATGCTTGTTGGGACC	4_153244272_A_G	FBXW7	SRR8615235|20:28|42	1
AAGTTCTTGTTGAACTGTAAACAGGTCACAACACTCTGATGCTTGTTGGGACCTAGACAAA	4_153244280_G_A	FBXW7	SRR8615935|39:45|46	1
CCCCTGCAACGTGTGTAGACAGGTTTCAGTATCTGGATCCCACACCTTTACCATAAAATCA	4_153247215_C_A	FBXW7	SRR8615935|20:96|17	1
TGTCTCTCATTTGTGATGACCATACTCCACATGTATGTCCCACTAATGTTCTCAGACACTG	4_153249514_C_A	FBXW7	SRR8615277|20:91|18	1
TTGGTGTTGCTGAACATGGTACAAGCCCAGCGGTACTACAAAAAAAAAAAAAAGAGAGAGA	4_153268219_T_C	FBXW7	SRR8615277|37:49|43	1
AATCTGCATTCCCAGAGACAAGAATATTGTATTTGAGTTCCATTCCACTTGTTAACGACTG	4_153245420_C_A	FBXW7	SRR8616022|24:17|59	1
TGACACTGTTAGTATGTGTATGTTCATCTTATCTGCTACTATCATCAGACTGATCAAAATC	4_153332556_C_A	FBXW7	SRR8615551|22:19|54	1
GAGAAGGTTGTCTTCAGCCAAAATTCTCCAATAGCGACATGTCTGAGCTGCTTGTAGCAGG	4_153253803_G_A	FBXW7	SRR8615712|37:46|45	1
TGTCTGAGCTGCTTGTAGCAGGTCTTTGGGCTCCAGGAATGAAAGCACATAGAGTGCCAAC	4_153253842_T_C	FBXW7	SRR8615622|10:74|12	1
TGTCACCTGAAACATTTTTAGCCATTCCTGTAGGCCTGTAGGTGGCTGGACAGATGTAATT	4_153268106_G_T	FBXW7	SRR8615281|47:54|47	1
ACAATATATTGAATATACTCACTTTTGTTGTTTTGTATAGAATGGGGAGGAGAGTTGGTGA	4_153332463_T_-	FBXW7	SRR8615576|19:43|31	1
CGTGGAAGTGGGTTACCTGACAGTGTGCACACCCCCAGCAGGTTCACAATATTCTCGTGGC	13_28602329_G_A	FLT3	SRR8615512|268:286|48	1
CCTACGATGGTAACCAAAGCTGATTGACTGAGATGCTTTGAAGAGGAACAAGTGTAGTATC	13_28623550_G_A	FLT3	SRR8615970|258:345|43	1
AAGTCACATATCTTCACCACTTTCCCGTGGTTGACAAGCACGTTCCTGGCGGCCAGGTCTC	13_28592686_G_T	FLT3	SRR8615585|133:131|50	1
AAAATATTACCTTCAGAGTGAAATGAATTCTCATGAAGCCCTGAGATTTGATCCGAGTCCG	13_28599018_C_T	FLT3	SRR8615961|30:1|97	1
GGTATCCATCCGAGAAACAGGACGCCTGACATGCCGATGCTTCTGCGAGCACTTGAGGTTT	13_28610148_T_A	FLT3	SRR8616190|7:8|47	1
TTGAATCAGTTTGTAGAAGTTAGCATCAACAGGAATGCCAGGGTAAGGATTCACACCTGAG	13_28589368_C_A	FLT3	SRR8615513|37:41|47	1
TTGAGATCATATTCATATTCTCTGAAATCAGCGTAGAAGTACTCATTATCTGAGGAGCCGG	13_28608281_A_G	FLT3	SRR8615695|704:245|74	1
ACAACCACACTCTGGAGGAGGAATGCCAATGGGGGACCCTGTCTGCAATGCCTGTGGGCTC	10_8111514_-_G	GATA3	SRR8615758|102:212|32,SRR8616076|61:247|20	2
TTCCCCAAGAACAGCTCGTTTAACCCGGCCACCCTCTCCAGACACATGTCCTCCCTGAGCC	10_8115837_G_A	GATA3	SRR8615306|6:3|67,SRR8615467|4:0|100	2
ACTCCAGCCACATGCTGACCACGCCCACGCAGATGCACCCGCCATCCAGCCTGTCCTTTGG	10_8115916_C_A	GATA3	SRR8615980|59:17|78	1
CGTCCTCCTCCTTGTCGGGGGGCCACGCCAACCCGCACCTCTTCACCTTCCCGCCCACCCC	10_8100466_G_A	GATA3	SRR8615347|19:18|51	1
GCCGCGCTGGGTGAGCCACCACCACCCCGCAGTGCTCAACGGGCAGCACCCGGACACGCAC	10_8097669_C_A	GATA3	SRR8616206|43:3|93	1
CCCCATCACCACCTACCCGCCCTACGTGCCGGAGTACAGCTCCGGACTCTTCCCCCCCAGC	10_8100707_C_G	GATA3	SRR8615583|4:12|25	1
TGGGGACCCTGTCTGCAATGCCTGTGGGCTGTACTACAAGCTTCACAATGTAAGTGGACTG	10_8111543_C_G	GATA3	SRR8616189|79:1|99	1
TGTGGGGCAACCTCGACCCCACTGTGGCGGTGAGATGGCACGGGACACTACCTGTGCAACG	10_8106006_C_T	GATA3	SRR8616144|139:534|21	1
CTACCCCCCGGCCTCGTCCTCCTCCTTGTCAGGGGGCCACGCCAGCCCGCACCTCTTCACC	10_8100452_G_A	GATA3	SRR8615346|3:34|8	1
AACGCCTGCGGGCTCTATCACAAAATGAACAGACAGAACCGGCCCCTCATTAAGCCCAAGC	10_8106063_G_A	GATA3	SRR8615743|530:286|65	1
CATGCTGACCACGCCCACGCCGATGCACCCACCATCCAGCCTGTCCTTTGGACCACACCAC	10_8115926_G_A	GATA3	SRR8615712|164:640|20	1
TGGACAAACCAGCACGCTGGTCATCATGCCAAGAGAGCCATACCCTGTAAGTAGTGGAGCA	2_209104714_G_A	IDH1	SRR8615696|414:450|48,SRR8615695|403:445|48	2
CATGACTTACTTGATCCCCATAAGCATGACAACCTATGATGATAGGTTTTACCCATCCACT	2_209113113_G_A	IDH1	SRR8616043|205:164|56,SRR8615963|385:382|50,SRR8615571|374:239|61	3
GCAGCATCCTTGGTGACTTGGTCGTTGGTGCCATCACGATTCTCTATGCCTAAATCATAGC	2_209113355_G_C	IDH1	SRR8615790|182:188|49	1
TGGTCATGAAGCCAGCCTCAATTGTCTCAACAGAGACTTCTTCCAAAGCATTTGCAAAGAA	2_209103859_T_C	IDH1	SRR8615776|144:48|75	1
CGGAGGGGTAACTCATTTACCTATGTAGATTCAATTCCACGTAGGGAAAAATGAGTTTCTC	2_209116164_C_T	IDH1	SRR8616213|448:503|47	1
CTCTGATTTCATAGCTTGGGCCACCATGTCATCGATGAGCCTATGCTCATACCAGATCTTT	2_209106812_G_A	IDH1	SRR8616042|282:6|98	1
ACAGGCCCAGATGAAGCCTCCCTCTGATTTTATAGCTTGGGCCACCATGTCGTCGATGAGC	2_209106791_C_T	IDH1	SRR8616211|51:264|16	1
AGAATAGTGTTTTTGGTGCTCAGATACAAAAGCCAACCCTTAGACAGAGCCATTTGGAAGG	2_209108232_G_A	IDH1	SRR8615887|346:428|45	1
CAACTTGAACTCCTCAACCCTCTTCTCATCGGGAGTGATAGTGGCACATTTGACGCCAACA	2_209113273_A_G	IDH1	SRR8615404|439:535|45	1
CTTGCATCTCTACCACAGAACCGCCACTGATTTTTTTTGGACATTTTGACTTCAATAAACC	2_209116263_-_T	IDH1	SRR8616185|168:350|32,SRR8615493|190:305|38	2
CATATATCTCCTGAAAGATGTCTTTAAAACACCCATCATATTTCTTCAGAATAGTGTTTTT	2_209108185_G_A	IDH1	SRR8615619|353:573|38	1
CTTGCATCTCTACCACAGAACCGCCACTGATTTTTTGGACATTTTGACTTCAATAAACCTA	2_209116263_T_-	IDH1	SRR8615476|182:336|35	1
AAGTTTGGCCTGAGCTAGTTTGATCTTCAAATTTTCTCCAAGTTTATCCATGAACTCAAAT	2_209101836_G_A	IDH1	SRR8615786|266:322|45	1
TTTTTACAGGCCCAGATGAAGCCTCCCTCTAATTTCATAGCTTGGGCCACCATGTCGTCGA	2_209106786_G_A	IDH1	SRR8615282|184:379|33	1
AGTCATACATACCTTCAAAGTTATGTACCAAGTATGTCACCTTTTGGGTTCCGTCACTTGG	2_209110061_G_A	IDH1	SRR8615277|107:244|30	1
ACCGTGCCACCCAGAATATTTCGTATGGTGTCATTTGGTGATTTCCACATTTGTTTCAACT	2_209113217_C_T	IDH1	SRR8615281|404:521|44	1
TTTGCAGATGATGGGCTCCCGGAAGACAGTACCCCCCAGGATGTTCCGGATAGTTCCATTG	15_90631918_C_A	IDH2	SRR8615839|226:3|99	1
TGGTCATGGCTCCACTCTCCACCGTCTCCAAGCACACCTTCTCCAGCATCTGGGCAAACCT	15_90628112_C_A	IDH2	SRR8615659|175:572|23	1
TGCAGAGTCAATGGTGACCTGGTCATCAGTTTGGTCACGGTTTGGGAGCCCGAGGTCAAAA	15_90633811_C_T	IDH2	SRR8615518|46:47|49	1
ACCCTGGCCTACCTGGTCGCCATGGGCGTGACTGCCAATGGTGATGGGCTTGGTCCAGCCA	15_90631837_C_A	IDH2	SRR8615763|147:167|47	1
GAGGCCCCATGCCCTGCACTCACCTTCTGGCGCTCCCGATAGTGGCGGGTGACGGTCCCAT	15_90628514_T_C	IDH2	SRR8615925|120:92|57	1
GATGAGGCTTTACTTGTCAAAGATCTCCTGAAAGATGTCCTTGAAACGCCCATCGTAGGCT	15_90630688_G_A	IDH2	SRR8615347|68:149|31	1
AGGAGGGGGCACTACCTTCTCCTTGATGAAATGCCAGATAATACGGGTCATCTCATCACCA	15_90634800_C_A	IDH2	SRR8615570|100:262|28	1
CGCGAGCCTGAGGCTCTGCAGAGCGAGCGCGCGACCCGCAGGTAGCCGGCCATCCCAAGCT	15_90645600_A_G	IDH2	SRR8615751|69:76|48	1
TTGTGAGGCCCCATGCCCTGCACTCACCTTATGGTGCTCCCGATAGTGGCGGGTGACGGTC	15_90628510_C_A	IDH2	SRR8615903|28:30|48	1
GGTGGGGGCTGTCAGGGCCGCCGGCGCCCATGCCGGCCGCGAGCCTGAGGCTCTGCAGAGC	15_90645563_G_T	IDH2	SRR8616141|236:368|39	1
GATGTTTTTGCAGATGATGGGCTCCCGGAACACAGTCCCCCCCAGGATGTTCCGGATAGTT	15_90631912_G_C	IDH2	SRR8616172|259:668|28	1
TCAGCCTCAATCGTCTTCCCATCAGGGCAGGCCAGGACGGACGTCATCAGGCCAAGGGAGC	15_90628583_A_G	IDH2	SRR8615841|930:1|100	1
TGGTCATGGCTCCACTCTCCACCGTCTCCATGCACACCTTCTCCAGCATCTGGGCAAACCT	15_90628112_C_T	IDH2	SRR8615554|416:500|45	1
CGGTCCCATGAGCGGCCTCAGCCTCAATCGCCTTCCCATCAGGGCAGACCAGGACGGACGT	15_90628566_T_C	IDH2	SRR8615933|237:245|49	1
GTCCCCCCCAGGATGTTCCGGATAGTTCCAATGGGACTTTTCCACATCTTCTTCAGCTTGA	15_90631946_T_A	IDH2	SRR8615303|133:777|15	1
CAGGTTGCTCTTGATGGTGTCGAGGAAGTCTGTGGTGTTCAGGAAGTGCTCGTTCAGCTTC	15_90627552_C_T	IDH2	SRR8615861|302:251|55	1
TCTTTTGGGGTGAAGACCATTTTGAAAGTGTCGGCCCGGTCTGCCACAAAGTCTGTGGCCT	15_90631700_C_T	IDH2	SRR8615803|31:27|53	1
CAGTGCAGAGTCAATGGTGACCTGGTCATCGGTCTGGTCACGGTTTGGGAGCCCGAGGTCA	15_90633808_A_G	IDH2	SRR8615623|251:351|42	1
GATGCTGGCGATGGGGTTGGTGCTGGTGGGTCGGCCCTGGGGACGGGGGTTGCAGGGAGAT	15_90628325_C_T	IDH2	SRR8615619|117:687|15	1
CCTCCCCCTACTGCCTGCCCAGGGCTCTGTGCAGGTTGCTCTTGATGGTGTCGAGGAAGTC	15_90627521_C_G	IDH2	SRR8615743|422:318|57	1
GATCCCCTCTCCACCCTGGCCTACCTGGTCACCATGGGCGTGCCTGCCAATGGTGATGGGC	15_90631825_G_A	IDH2	SRR8615282|88:85|51	1
CATCCAGCTTCCCCCGGTGCTCCAGGCCACATGTCCAGGCAAAGATGCTGGCGATGGGGTT	15_90628282_G_A	IDH2	SRR8615381|353:548|39	1
GAATGCAGCCCGCCAGGTCCTTGGTCATGGATCCACTCTCCACCGTCTCCACGCACACCTT	15_90628091_C_A	IDH2	SRR8615576|479:314|60	1
TCTTGCGAGGTGGGGGCTGTCAGGGCCGCCCGCGCCCAGGCCGGCCGCGAGCCTGAGGCTC	15_90645555_G_C	IDH2	SRR8615496|354:446|44	1
TGTATCGTCAAGGCACTCTTGCCTACGCCATCAGCTCCAACTACCACAAGTTTATATTCAG	12_25398284_C_T	KRAS	SRR8615392|90:89|50,SRR8616150|91:89|51,SRR8615377|59:52|53,SRR8616159|90:75|55,SRR8615370|99:96|51,SRR8616209|386:119|76,SRR8615375|266:61|81,SRR8615568|134:2|99,SRR8615685|172:87|66,SRR8615474|435:1|100,SRR8615705|229:106|68,SRR8615969|168:82|67,SRR8615412|163:2|99,SRR8615765|151:93|62,SRR8616075|175:81|68,SRR8616212|93:71|57,SRR8615573|89:46|66,SRR8615296|134:103|57,SRR8615453|494:63|89,SRR861…	49
TGTATCGTCAAGGCACTCTTGCCTACGCCAACAGCTCCAACTACCACAAGTTTATATTCAG	12_25398284_C_A	KRAS	SRR8615795|155:2|99,SRR8615359|106:1|99,SRR8615246|116:128|48,SRR8615950|109:1|99,SRR8615250|123:64|66,SRR8615436|68:55|55,SRR8615536|213:1|100,SRR8615668|82:39|68,SRR8615959|567:74|88,SRR8615539|371:71|84,SRR8615931|161:76|68,SRR8618306|182:92|66,SRR8615971|531:246|68,SRR8615247|59:0|100,SRR8615680|207:75|73,SRR8615451|134:0|100,SRR8616094|782:1|100,SRR8615593|161:1|99,SRR8615719|270:0|100,SRR86…	33
TACTGGTCCCTCATTGCACTGTACTCCTCTCGACCTGCTGTGTCGAGAATATCCAAGAGAC	12_25380276_T_C	KRAS	SRR8615241|52:41|56	1
CGTCAAGGCACTCTTGCCTACGCCACCAGCTCCTCCAACTACCACAAGTTTATATTCAGTC	12_25398288_-_CTC	KRAS	SRR8615701|27:35|44	1
GTACTGGTCCCTCATTGCACTGTACTCCTCGTGACCTGCTGTGTCGAGAATATCCAAGAGA	12_25380275_T_G	KRAS	SRR8616010|129:151|46,SRR8615320|143:1|99,SRR8616139|101:85|54,SRR8615999|228:1|100	4
GTATCGTCAAGGCACTCTTGCCTACGCCACAAGCTCCAACTACCACAAGTTTATATTCAGT	12_25398285_C_A	KRAS	SRR8615876|117:101|54,SRR8615813|123:0|100,SRR8615854|54:40|57,SRR8615395|325:27|92,SRR8615394|240:202|54,SRR8615564|81:1|99,SRR8615980|138:48|74,SRR8615533|204:40|84,SRR8615255|125:0|100,SRR8615334|254:5|98,SRR8615913|92:99|48,SRR8615818|170:59|74,SRR8615519|43:1|98,SRR8615456|57:0|100,SRR8615848|582:1|100,SRR8615561|5:0|100,SRR8616106|190:2|99,SRR8615616|416:432|49,SRR8616038|43:68|39,SRR861561…	23
GTATCGTCAAGGCACTCTTGCCTACGCCACGAGCTCCAACTACCACAAGTTTATATTCAGT	12_25398285_C_G	KRAS	SRR8615669|95:90|51,SRR8615569|177:1|99,SRR8615951|81:43|65,SRR8615974|801:95|89,SRR8615825|178:35|84,SRR8615899|254:190|57	6
TATTTCAGTGTTACTTACCTGTCTTGTCTTGGCTGATGTTTCAATAAAAGGAATTCCATAA	12_25378560_T_G	KRAS	SRR8615250|56:265|17	1
TCATATTCGTCCACAAAATGATTCTGAATTCGCTGTATCGTCAAGGCACTCTTGCCTACGC	12_25398251_A_C	KRAS	SRR8615524|79:62|56	1
AGCTGTATCGTCAAGGCACTCTTGCCTACGTCACCAGCTCCAACTACCACAAGTTTATATT	12_25398281_C_T	KRAS	SRR8615443|46:45|51,SRR8616084|147:365|29,SRR8616163|166:1|99,SRR8615829|259:179|59,SRR8615462|71:39|65,SRR8615603|58:87|40,SRR8615767|47:27|64,SRR8615454|89:74|55,SRR8615636|137:174|44,SRR8616185|186:115|62,SRR8615282|92:84|52,SRR8615281|107:144|43	12
TATTAAAACAAGATTTACCTCTATTGTTGGCTCATATTCGTCCACAAAATGATTCTGAATT	12_25398220_A_C	KRAS	SRR8615552|228:68|77	1
ATTTCAGTGTTACTTACCTGTCTTGTCTTTACTGATGTTTCAATAAAAGGAATTCCATAAC	12_25378561_G_A	KRAS	SRR8615970|141:85|62	1
TTAGCTGTATCGTCAAGGCACTCTTGCCTATGCCACCAGCTCCAACTACCACAAGTTTATA	12_25398279_C_T	KRAS	SRR8616139|90:101|47,SRR8615965|160:215|43	2
TTTCAGTGTTACTTACCTGTCTTGTCTTTGTTGATGTTTCAATAAAAGGAATTCCATAACT	12_25378562_C_T	KRAS	SRR8615396|258:0|100,SRR8615440|294:82|78,SRR8615408|228:381|37,SRR8616022|60:150|29	4
CTGGTCCCTCATTGCACTGTACTCCTCTTGGCCTGCTGTGTCGAGAATATCCAAGAGACAG	12_25380278_A_G	KRAS	SRR8615531|235:112|68	1
GTTTTGTGTCTACTGTTCTAGAAGGCAAATTACATTTATTTCCTACTAGGACCATAGGTAC	12_25378643_C_T	KRAS	SRR8615441|86:97|47	1
AAATGATTCTGAATTAGCTGTATCGTCAAGTCACTCTTGCCTACGCCACCAGCTCCAACTA	12_25398266_G_T	KRAS	SRR8615343|330:72|82	1
CTGGTCCCTCATTGCACTGTACTCCTCTTGCCCTGCTGTGTCGAGAATATCCAAGAGACAG	12_25380278_A_C	KRAS	SRR8616029|56:3|95	1
TGTGTCTACTGTTCTAGAAGGCAAATCACAGTTATTTCCTACTAGGACCATAGGTACATCT	12_25378647_T_G	KRAS	SRR8616051|83:3|97	1
TGGCAAATACACAAAGAAAGCCCTCCCCAGGCCTCATGTACTGGTCCCTCATTGCACTGTA	12_25380238_T_G	KRAS	SRR8616092|70:75|48	1
TGTATCGTCAAGGCACTCTTGCCTACGCCAGCAGCTCCAACTACCACAAGTTTATATTCAG	12_25398284_C_G	KRAS	SRR8615942|136:0|100,SRR8616071|48:43|53,SRR8615924|86:22|80,SRR8616070|134:120|53,SRR8615599|536:154|78,SRR8616028|157:83|65,SRR8615258|178:249|42,SRR8616189|66:125|35	8
GTACTGGTCCCTCATTGCACTGTACTCCTCATGACCTGCTGTGTCGAGAATATCCAAGAGA	12_25380275_T_A	KRAS	SRR8615810|163:0|100,SRR8615600|158:0|100	2
GTATCGTCAAGGCACTCTTGCCTACGCCACTAGCTCCAACTACCACAAGTTTATATTCAGT	12_25398285_C_T	KRAS	SRR8615399|62:52|54,SRR8616017|98:1|99	2
GTCTTTGCTGATGTTTCAATAAAAGGAATTACATAACTTCTTGCTAAGTCCTGAGCCTGTT	12_25378585_C_A	KRAS	SRR8618310|37:83|31	1
GCTGTATCGTCAAGGCACTCTTGCCTACGCAACCAGCTCCAACTACCACAAGTTTATATTC	12_25398282_C_A	KRAS	SRR8615905|110:132|45,SRR8615985|381:99|79,SRR8615698|228:1|100,SRR8615729|46:66|41	4
TACTGGTCCCTCATTGCACTGTACTCCTCTAGACCTGCTGTGTCGAGAATATCCAAGAGAC	12_25380276_T_A	KRAS	SRR8615856|75:105|42,SRR8616156|215:1|100	2
TGAGCCTGTTTTGTGTCTACTGTTCTAGAATGCAAATCACATTTATTTCCTACTAGGACCA	12_25378636_G_T	KRAS	SRR8615871|65:84|44	1
TTAGCTGTATCGTCAAGGCACTCTTGCCTAGGCCACCAGCTCCAACTACCACAAGTTTATA	12_25398279_C_G	KRAS	SRR8615360|128:122|51	1
CTCATTGCACTGTACTCCTCTTGACCTGCTATGTCGAGAATATCCAAGAGACAGGTTTCTC	12_25380285_G_A	KRAS	SRR8615449|465:96|83	1
CACAAAATGATTCTGAATTAGCTGTATCGTAAAGGCACTCTTGCCTACGCCACCAGCTCCA	12_25398262_C_A	KRAS	SRR8615537|98:105|48	1
AGGCACTCTTGCCTACGCCACCAGCTCCAATTACCACAAGTTTATATTCAGTCATTTTCAG	12_25398294_C_T	KRAS	SRR8615903|38:229|14	1
TCCCTCATTGCACTGTACTCCTCTTGACCTCCTGTGTCGAGAATATCCAAGAGACAGGTTT	12_25380282_G_C	KRAS	SRR8615880|113:105|52	1
TTTTTCAATCTGTATTGTCGGATCTCCCTCGCCAATGTATAAAAAGCATCCTCCACTCTCT	12_25368466_A_G	KRAS	SRR8615626|18:7|72	1
CCCTCATTGCACTGTACTCCTCTTGACCTGTTGTGTCGAGAATATCCAAGAGACAGGTTTC	12_25380283_C_T	KRAS	SRR8615935|314:300|51	1
TGTCTTGTCTTTGCTGATGTTTCAATAAAATGAATTCCATAACTTCTTGCTAAGTCCTGAG	12_25378579_G_T	KRAS	SRR8615958|66:79|46	1
GACATTTCTGAGAGACTGGCCAGCATTTCATTAGGACCTTCTAGTTCAACAACAACAACAA	5_56177833_G_T	MAP3K1	SRR8615696|49:80|38,SRR8615695|21:43|33	2
CGTTCTGTCAATGGTCTGTGCTGACCCTGTGTACAAAGTGTACGTTGCTGCTTTAGTAAGT	5_56171113_C_G	MAP3K1	SRR8615677|37:24|61,SRR8615774|68:32|68	2
ATATGTCCCCTTTGTAGATCTAAGTGGAGACCTCATGATTTCTACAGGTAATAATTTTGAA	5_56168533_T_C	MAP3K1	SRR8615318|130:389|25	1
TGTGGATTCCCCTTCTTCCCTCAGAGCTGCGCAGCAGCAAACCGTACAGCAGCAGCCTTTG	5_56168700_A_G	MAP3K1	SRR8615892|5:3|62	1
GTAGACACCATCCTAGTCAAATGTGCAGATACCAATAGGTAAGGCTTTATTGATGAATCAC	5_56174921_G_A	MAP3K1	SRR8615649|23:13|64	1
CGGGTGTTTCAACTAGAACCTTCAGACCCAGTGTTATGGAGAAAAACTTTAAAGAATTTTG	5_56161251_A_G	MAP3K1	SRR8615274|24:22|52,SRR8615554|30:22|58	2
GGCAAGTGCGGCTTCACCAGCTTCCAAAGGTCGACGCAGTCCTTCTCCTGGCAACTCCCCA	5_56155649_C_T	MAP3K1	SRR8615501|261:221|54	1
CTGCCTGAGCAGCCGCTCTTCCTTGCCGCCGCACCGCCGGCCTCCTCGACTTCCCCGTCGC	5_56111647_T_G	MAP3K1	SRR8615704|7:16|30	1
CAGGACATACCAAAGCAAAACAACCGTATAAAGAAGACACTGAATGGCTGAAAGGTCAACA	5_56179400_G_A	MAP3K1	SRR8616093|92:1|99,SRR8615703|12:13|48,SRR8616148|79:98|45	3
TTCCCAACAACTATCTGGAAACCACAGAGATCAGTTCCCCTGAGTGCACAGTCCATTTAGA	5_56177723_A_T	MAP3K1	SRR8615603|32:32|50	1
CTCAGCTGCAGGTTGAAAATGGAGAAGATACCATCATTATTCAACAGGATGTAAGTATAGA	5_56178674_T_C	MAP3K1	SRR8615797|23:12|66	1
GTGCGGCTTCACCAGCTTCCAAAGGCCGACACAGTCCTTCTCCTGGCAACTCCCCATCAGG	5_56155654_G_A	MAP3K1	SRR8615295|74:35|68,SRR8615236|3:8|27	2
AATCAAAAGTGCAAAGAGAAGATGGAAGCTGAAGAAGAAGCTTTAGCAATTGCCATGGCAA	5_56178577_GAA_-	MAP3K1	SRR8615850|22:25|47	1
AGTGCGGCTTCACCAGCTTCCAAAGGCCGATGCAGTCCTTCTCCTGGCAACTCCCCATCAG	5_56155653_C_T	MAP3K1	SRR8615943|12:17|41	1
GCCCGCGGCTGCCGCGGGACTGCTGCGGGAAGCGGGCAGCGGGGGCCGCGAGCGGGCGGAC	5_56111538_G_A	MAP3K1	SRR8615756|4:0|100	1
GGGTCTTCCCAGACCAGTATCTCAGGAGATATGGTGGAGGCATGCTGCAGCGTTCTGTCAA	5_56171063_G_A	MAP3K1	SRR8615947|91:139|40	1
ACAGCACTGGTCAGAGACTAAGAATTGCAGTTTTTGGAGCTGCAGCCAGGTTGGCATCAAA	5_56183253_A_T	MAP3K1	SRR8615954|89:0|100	1
TTTGAAACAGGTGACTTATGTCAGAAACACTTCTTCTGAGCAAGAAGAAGTAGTAGAAGCA	5_56180511_A_T	MAP3K1	SRR8616039|173:0|100	1
AGGTGGAAATTGCCGAAGCCATCCAGTTGGTCGTAGAAGACACTTTGGATGGTCAACAGGA	5_56177642_G_T	MAP3K1	SRR8615532|67:55|55	1
GAGAAGATGGAAGCTGAAGAAGAAGAAGCTGTAGCAATTGCCATGGCAATGTCAGCGTCTC	5_56178592_T_G	MAP3K1	SRR8615683|5:21|19	1
AGAGGAACAGATGTGTCCTATTTGCTTGTTTGGCATGCTTGATGAAGAAAGTCTTACAGTG	5_56167779_G_T	MAP3K1	SRR8615454|13:21|38	1
ATTTTATTTGTTTCTGCCTGCATTTTAGTCTGAGATGGAGAATAAAGAAACTCTCAAAGGG	5_56152429_G_-	MAP3K1	SRR8615582|6:11|35	1
CTAAGAGGTCAACAGTATGGAAGGAGCTGTTATGTATGGAGTGTTGGCTGTGCTATTATAG	5_56184086_G_T	MAP3K1	SRR8615450|26:32|45	1
GGCCAAGCAGGAGAGTTGGCAGTTGGCAGATAAATACTAAAAGCTGGTAATAACTTTTCAC	5_56176614_G_T	MAP3K1	SRR8616219|7:5|58	1
AGCTCAAGGATCAAAGCTCCATCTCGTAACCCCATCCAGAAGTTTGTTTCACGCATGTCAA	5_56161722_A_C	MAP3K1	SRR8615667|19:28|40	1
TAATTATTTCTATTGTCTTATAGGGGGATCTGTGGCTCATTTGCTGAGTAAATATGGAGCC	5_56181766_G_T	MAP3K1	SRR8615899|17:0|100	1
AACCTTTAATATGTCCCCTTTGTAGATCTATGTGGAGATCTCATGATTTCTACAGGTAATA	5_56168525_A_T	MAP3K1	SRR8616033|24:7|77	1
ATCATTAGGATGTTGGGAGCCACGTGTGAGTAGAGCAATTACAATCTCTTCATTGAATGGA	5_56180617_A_T	MAP3K1	SRR8616033|7:19|27	1
TCTTTCAGGTATAAGAAGCTGCTGTCCCTCCTAACCTTTGCTTTGCAGTCCATTGATAATT	5_56177419_T_C	MAP3K1	SRR8616181|14:21|40	1
GTTTCCAGTTCCACTCACTTCACCAGGATGTGTCGCCGTTTGATGGCTATTGCAGATGAGG	5_56177584_C_T	MAP3K1	SRR8615303|3:30|9,SRR8615803|8:13|38,SRR8615625|94:87|52	3
GGCGTAGCTCAAGGATCAAAGCTCCATCTCATAACACCATCCAGAAGTTTGTTTCACGCAT	5_56161717_G_A	MAP3K1	SRR8615861|13:12|52	1
AGGCAACCTGTATGCCAGCCTGGAAGCACGGATGGTTGGAAAGGAGAAATAGGCGAGGGCC	5_56152543_A_G	MAP3K1	SRR8615413|40:13|75	1
AGGTAATACAAGTAAACAGGGAGATCCCTCAAAAATAGCATGACACTTGATCTGAACAGTA	5_56178258_A_-	MAP3K1	SRR8615621|29:64|31,SRR8615275|27:65|29	2
ACAGTAGTTCCAAATGTGATGACAGCTTTGACTGTAGCAGCAATAGTAGTAATGCTGTTAT	5_56178314_G_A	MAP3K1	SRR8616210|66:82|45	1
GTTTGATACAGGTGTTTGGAATGGAACTCGCTGGCTGCTTATTTTCTAGAAACTGGAATGT	5_56170878_T_C	MAP3K1	SRR8615926|13:26|33	1
TGCAACAGATGTCTCTAAGCATAGACTTCATGGATTCATTCCCTGCAGAATACCTTCTGCA	5_56178048_G_T	MAP3K1	SRR8615513|15:40|27	1
CGTGGCCTTTCGTATCTCCATGAAAACCAACTCATTCACAGAGATGTCAAAGGTGAGAATT	5_56181869_A_C	MAP3K1	SRR8615251|24:4|86	1
TTCTGTATTCATCTGCTATTTGTGATGCTCTGGGTGTTTCAACTAGAACCTTCAGACCCAA	5_56161221_C_T	MAP3K1	SRR8615476|25:29|46	1
TTTTTAACTCTTTAGAACTGCAGCTGTGCATGTGGAACATTCTGTATTCATCTGCTATTTG	5_56161182_C_T	MAP3K1	SRR8615282|20:19|51	1
AAACCACCATGGAATGCAGAAAAACACTCCTATCATCTTGCTTTGATATTTAAGGTAATTG	5_56184161_A_T	MAP3K1	SRR8615276|32:37|46	1
GCCGCCGAGCCGTCTCCTGCAGCGGCCCCCACCGGGTGAGCAGCACGGCCGGGGTCGCGGC	5_56111878_G_A	MAP3K1	SRR8615574|10:40|20	1
GGAAGCACGAATGGTTGGAAAGGAGAAATAAGCGAGGGCCTGTGGTAAGTGGCTATGGGTT	5_56152564_G_A	MAP3K1	SRR8615381|21:26|45	1
GGCCGCGAGCGGGCGGACTGGCGGCGGCGGAAGCTGCGCAAAGTGCGGAGTGTGGAGCTGG	5_56111581_C_A	MAP3K1	SRR8615365|4:3|57	1
CCGTGTTAACAAAGTGATGCGGGCCAGACTATACTTACTGCAGCAGATAGGGCCTAACTCT	5_56160674_G_A	MAP3K1	SRR8615365|9:13|41	1
CTCATTATGGAACTCAGCAAATCCCTCCTGTTTACAAAGATTTAGCTGAGCCATGGATTCA	5_56168801_C_T	MAP3K1	SRR8615626|22:80|22	1
TGCAGGTTGAAAATGGAGAAGATATCATCACTATTCAACAGGATGTAAGTATAGATTCTTT	5_56178680_T_C	MAP3K1	SRR8615235|60:44|58	1
TGGTCAGAGACTAAGAATTGCAGATTTTGGGGCTGCAGCCAGGTTGGCATCAAAAGGAACT	5_56183260_A_G	MAP3K1	SRR8615235|41:42|49	1
GAGATGGATCTGAAATGAATCACTTAGCAGATGAGTCTCCAGGAGAGGTCCAGGCAAGTGC	5_56155597_C_A	MAP3K1	SRR8615277|53:166|24	1
AGAGTGGCAGAATCACACCACCCCGAAGAGTCCCTTCACCAGATGGCTTCTCACCATATAG	5_56160595_C_T	MAP3K1	SRR8615277|93:72|56	1
CTTCTTCTTCTACCCCATCTGTACCAGCTGACACTGCAACAGATGTCTCTAAGCATAGACT	5_56178014_G_A	MAP3K1	SRR8615277|42:134|24	1
AACTAGAACCTTCAGACCCAATGTTATGGATAAAAACTTTAAAGAATTTTGAGGTAGTTTT	5_56161261_G_T	MAP3K1	SRR8615551|38:33|54	1
TTGCTAGTGCAACTACTGCTCCATCGATCCATTCACATTTGTCTCCTGGTTTACGAGATGT	5_56189389_C_A	MAP3K1	SRR8615281|66:62|52	1
AGCTGAAGAAGAAGAAGCTTTAGCAATTGCTATGGCAATGTCAGCGTCTCAGGATGCCCTC	5_56178603_C_T	MAP3K1	SRR8615958|15:22|41	1
TCAAACTTCAGAGACTTCTCCAGCCAGTTGCAGACACCATCCTAGTCAAATGTGCAGATGC	5_56174892_T_C	MAP3K1	SRR8615576|40:35|53	1
TTGGAATGGAACTCGTTGGCTGCTTATTTTTTAGAAACTGGAATGTGAGAGAGATGGCCCT	5_56170893_C_T	MAP3K1	SRR8615496|30:116|21	1
CAAAGAGGAGGTGCTCACTTTCGAGATGGCGGTGGAGCTTCAGGGGCATCAAACAACTTAA	1_11272865_A_G	MTOR	SRR8615688|39:191|17	1
GGTTCTGATGTTTGTAGTGTAGCACAGCTTTGAAGTTCATCACTGCCCACGCATGCCAGGC	1_11190804_C_T	MTOR	SRR8615784|105:122|46,SRR8615312|32:57|36,SRR8615625|58:88|40	3
CAGGCCCTTGGGCATGCCTGGGTGGCGAAGCGGTTTGTGCATAAGGACCAGGGACAGCATT	1_11300493_G_C	MTOR	SRR8615508|140:53|73	1
GGCCTGTTGCTGCATGGTCTGGACAAAATGTTGCATGTGCTGGAAGGCATCGATCTGTAAC	1_11194500_C_T	MTOR	SRR8615403|150:292|34	1
CAAGGAGATGGAACGGAAGAAGCCCTGGACTGCAGGCACCGTGTACATCAGGAGGGTTTTG	1_11189857_G_T	MTOR	SRR8615596|140:307|31	1
CACTTGCTGGAAGAAGAAGGTAGGGACGCTAATGGCCAGCTCACGGAGAACCAGGACCTGG	1_11316223_G_A	MTOR	SRR8615812|111:2|98	1
GGCCATCACCTCGGTTACCTGGATGAGCATTTTGCGCAGGAAAGGCATGACAAAGGCAGGG	1_11297912_C_T	MTOR	SRR8615761|19:155|11	1
CTTGCAAAGACGGTGCTATGGACTGAATGCAAATGATTGGCTGGTTGGGGTCATATGTTCC	1_11186751_G_A	MTOR	SRR8616020|150:109|58,SRR8615581|14:42|25	2
TGACAATTCTGCAGATGAGCACATCATAGCACTGATGATTGATTCGGTGTCGCACCAGAAC	1_11270903_G_A	MTOR	SRR8615714|97:95|51,SRR8615500|78:35|69,SRR8615625|55:46|54	3
GTGCATAAGGACCAGGGACAGCATTTTCAGGAGCCCATCTTGAATGTCCTTCTTTAGCTGT	1_11300529_T_G	MTOR	SRR8615916|54:115|32	1
CACATCTCATGCCAGAGGATGGCCACTCGGGTCAGCTCCTCGCTCACCTGAAGCCAAGAGA	1_11187847_A_G	MTOR	SRR8616119|134:168|44	1
CCATCGGGTTGTAGGCCTGTGCCAGGGCCCGGCAGGAGCGCAGGGAGGGCGATGATGAGTC	1_11264652_A_G	MTOR	SRR8615355|74:95|44	1
CGGTGTCGCACCAGAACTTTATTCACCATTAGAATGAAAATTTGGTACTAAAACAGGAGGG	1_11270947_G_A	MTOR	SRR8616145|56:32|64	1
TGCAAGTGAAGACTGTGGCATCCACCTGCACTGCCTTCTGCCTCCTGTAGAGAAATGGAGA	1_11301725_T_C	MTOR	SRR8615748|71:35|67	1
GGCAGGTAGAGCTTAAATTCACCCCCAAGAACTACCACAATTTGCTCAATGAGAAGAATGA	1_11273556_G_A	MTOR	SRR8615837|42:81|34	1
CAGTGAGCTTATCTCGAACCCTGTTAATAAACTGGATAGCTTTCTTATTTAGGGCCTCTGG	1_11169377_T_A	MTOR	SRR8615917|69:98|41	1
CTGCCCTCGGTGCTGGCAGTGGTGGTGGCATTGGCGGCCGTGGTGGCGGCAGTGGTGGCGT	1_11190689_G_T	MTOR	SRR8615798|216:108|67	1
CGGGCTTGGTTCTGATGTTTGTAGTGTAGCCCAGCTTCGAAGTTCATCACTGCCCACGCAT	1_11190797_A_C	MTOR	SRR8615798|159:100|61	1
CTGGCATGACGCAGTTTCTTCTTCTCATCGTGGGCTTGGTTCTGATGTTTGTAGTGTAGCA	1_11190767_C_T	MTOR	SRR8615971|93:65|59	1
CTGCCCACATCGCTGGCCTCAGGGAGGGTCTTGAGGCCAGGAGAGGCCAGCTGATGGGCCA	1_11300434_G_T	MTOR	SRR8616069|30:35|46	1
ACCTTCTTCCCCAGCTGAAAAACAAGTGAAAACAGCGTGTCCATGGCTGTGGAGCGCAGTT	1_11272397_G_A	MTOR	SRR8615490|45:113|28	1
TCAGAATCTTGTTGGCTGCATTGTGCCGGGTTGTCGTGGTAGACTTAGAAGCCACTGTCAG	1_11188138_C_T	MTOR	SRR8616092|56:196|22	1
GGTTGTTGCCTCGTGACAAGGAGATGGAACAGAAGAAGCCCTGGACGGCAGGCACCGTGTA	1_11189841_G_A	MTOR	SRR8615763|8:88|8	1
TTTTCCGAAGAGATGTTGGGTCATTGGCCAAAAGGGTGTTAACCAGGCCGAAGAGCTGCAT	1_11184592_G_A	MTOR	SRR8615333|69:52|57	1
CTTCTGCATCAGAGTCAAGTGGTCATAGTCAGGAGCCATCTGCATCAGGACACAACTGTTC	1_11181417_C_A	MTOR	SRR8615613|61:45|58	1
GGCTCCGACCCACCATCATGGCCTGCTGGAGCAGGGTGTTGCTGTGCTCACACATGTTCTT	1_11188078_C_G	MTOR	SRR8615721|77:67|53	1
GAGCAGCTCAACTTGCGTTGGAACATCCAACGTGTCATCATGAGAGAAGTCCCGACCTAGC	1_11168318_A_C	MTOR	SRR8615565|120:62|66	1
GGAACCCAGCCAATGAGGCCCGAGTTGGTCCATAAAGGGATGACAGCGTATCTCTGGATGC	1_11182154_G_C	MTOR	SRR8615565|109:71|61	1
CCCATCACAGACTCGAATGACGTTAAGGAATGTGGGCATGACCTGGGGCAGGAACTGCACA	1_11288767_C_T	MTOR	SRR8615708|80:2|98	1
ATGTCCTTTCGTGTTTTTTACCCCATACCTAATTAAAGGATGTTTCCTTCAGAGTCTGGGG	1_11187683_G_A	MTOR	SRR8615980|41:142|22	1
CATCAAATCCCTTCTCTGCTTCTTCAAATGCGTGCTATGTAGAGAGACAGGGTGCCTTCAT	1_11314027_T_C	MTOR	SRR8615316|87:91|49	1
GCCGAAGAGCTGCATCACACGCTCATCCTGACGCAGATCTTCATGGCCTTTTAGAAGGAAA	1_11184638_G_A	MTOR	SRR8618300|7:46|13	1
TTCTACTCACTCTCATGAGGGTGACTATTTTATCCATATAAGGTCTGATGTGGCTCTTCAC	1_11276225_C_T	MTOR	SRR8618300|61:1|98	1
TGATACTCACTGTCCATCAGCCTCCAGTTCCGCAAGGGGTCATAGACAAAGGCTTCCAGCA	1_11174395_A_C	MTOR	SRR8615373|149:193|44	1
GCAGAGGATGGTCAAGTTGCCGAGACGGATTAACTCCCAGGAGCAACACTAAAGTTTTATG	1_11199453_C_T	MTOR	SRR8615897|30:81|27	1
ATTCAGAGCCACAAACAAGGCCTGCAAGTTATCCGCCTGGGCCAGGTGTGCATCAAAGCGC	1_11298035_C_A	MTOR	SRR8615818|18:77|19	1
CTCTCCCACCAGATCTGGCGGATGATCTCTTGTCGCTCGGGGACAAGTTTGTACTGGATAA	1_11204742_C_T	MTOR	SRR8616201|70:85|45	1
TGATGCTGCCCACATCGCTGGCCTCAGGGAAGGTCGTGAGGCCAGGAGAGGCCAGCTGATG	1_11300429_G_A	MTOR	SRR8615391|97:73|57	1
GCTCCGACCCACCATCATGGCCTGCTGGACGAGGGTGTTGCTGTGCTCACACATGTTCTTC	1_11188079_C_G	MTOR	SRR8615430|62:114|35	1
AAGTAGCCCCAGGGCTTGGAAGGCCGCTGTGCGTTCCTTCTCCTTCTTGACACAGCTTAGG	1_11303293_A_G	MTOR	SRR8616073|24:56|30	1
TGGATGGCTTTCACCCCCTCCACTAAGGCCACATTGACATCTGGCCAGTGACCATAATCAA	1_11188961_T_A	MTOR	SRR8615425|9:64|12	1
TTCCTTCTCCTTCTTGACACAGCTTAGGACGTGGTTCATGGTATCTTGGAGATACTGGGTA	1_11303326_A_G	MTOR	SRR8615542|75:0|100	1
TCTGGATAGCTTTCTTATTTAGGGCCTCTGCTTTCACCAAACCGTCTCCAACTGGAATACA	1_11169407_G_C	MTOR	SRR8615479|124:248|33	1
TGGTAGACTTAGAAGCCACTGTCAGTGGGTGGATGAGGGCCTGAGGGAAAAACAGAAGAAA	1_11188174_A_G	MTOR	SRR8615356|40:1|98	1
AGCATGGCCACTGATGAGGTGGATGGAGGGCGTGAGCAGGCGGGAGCAGGTGCGGGCAGCC	1_11298568_T_C	MTOR	SRR8616127|61:48|56	1
GCAGGATCTTCCCACTCAGACGGTCCAGCACCAGGTTGGATGGGTGTCTTTGAGAAACAGA	1_11175509_T_C	MTOR	SRR8615811|71:319|18	1
CTCAGACGGTCCAGCATCAGGTTGGATGGGCGTCTTTGAGAAACAGAAGACAGATCAGGGA	1_11175523_T_C	MTOR	SRR8615683|51:187|21	1
ATCTCATGCCAGAGGATGGCCACTCGGATCCGCTCCTCGCTCACCTGAAGCCAAGAGAAGA	1_11187850_A_C	MTOR	SRR8616030|115:108|52	1
TGTTCTGGATGCATTGGGATACAGACCTTGTGGGCACTCTTCCACATGTTTTTCATGTAGG	1_11199365_C_T	MTOR	SRR8616038|62:89|41	1
TGGGGAACCCAGCCAATGAGGCCCGAGTTGATCGATAAAGGGATGACAGCGTATCTCTGGA	1_11182151_G_A	MTOR	SRR8615908|198:236|46	1
GTTGTTGCCTCGTGACAAGGAGATGGAACGAAAGAAGCCCTGGACGGCAGGCACCGTGTAC	1_11189842_G_A	MTOR	SRR8615386|74:163|31,SRR8615238|264:109|71	2
GAGCGCAGTTCTGGGCTCTGGTCCAGTGTTTGAACAATAGGGTGAATGATCCGGGAGGCAT	1_11272448_C_T	MTOR	SRR8616005|84:319|21	1
GGTGAGGTCCTTGACATTCCCTGATTTCATATACTTCCTGCACCACTCTTGGGCCTCCATT	1_11187154_G_A	MTOR	SRR8615264|138:173|44	1
TTTTAAGTAAACACATGACACACTCACCAGCGAGCTTATCTCGAACCCTGTTAATAATCTG	1_11169350_T_C	MTOR	SRR8615789|166:176|49	1
CATCTGCCACCACTTGCACTGCGGTCTGGCAAACCACATGAGCATGGCCACTGATGAGGTG	1_11298528_T_A	MTOR	SRR8616190|99:1|99	1
CTCACCATTCCCCCAAGGCCTCGAGGCAGCACATGCGGCCCAGCATCAGCTCTGGGTCGTC	1_11217234_G_A	MTOR	SRR8615236|59:148|29	1
GTGAATGAGACGTCCCACCAAGGGTCTGGGAGTATCAATTCTTGCAATGAGCTGAGGTATA	1_11188577_C_A	MTOR	SRR8615815|100:41|71	1
GCCGCATCACATACCCGCAACATGATGCGAGGCTCGATGTTGAGAAGGATCTTCTTCTTCT	1_11182052_T_G	MTOR	SRR8615658|91:81|53	1
ACTGCAGCACTTTGGGGATTGTGCTCTCATCGATGCCCTGTAGATTCAGCTGCCACTCTCC	1_11193208_T_C	MTOR	SRR8615667|136:146|48	1
CATGATGCGATGCTCGATGTTGAGAAGGATTTTCTTCTTCTCCCTGTAGTCCCGGATGAGG	1_11182072_C_T	MTOR	SRR8615470|26:50|34	1
GGCACTTGATGATACTCACTGTCCATCAGCATCCAGTTCAGCAAGGGGTCATAGACAAAGG	1_11174386_C_A	MTOR	SRR8616060|58:238|20	1
GAAGCTCACCATTCCCCCAAGGCCTCGAGGTAGCGCATGCGGCCCAGCATCAGCTCTGGGT	1_11217230_C_T	MTOR	SRR8616060|19:91|17	1
CGGCCACAAAAATGTTGTCAAAGAAGGGTTACACTTGCTGGAAGAAGAAGGTAGGGACGCT	1_11316192_G_A	MTOR	SRR8616144|38:102|27	1
CCAAAGTACAAACGAGATGCCTCTTCCAGGACTTCATGCCACATCTCATGCCAGAGGATGG	1_11187808_C_A	MTOR	SRR8615772|144:1|99	1
GTCATTGGCCAGAAGGGTGTTAACCAGGCCAAAGAGCTGCATCACACGCTCATCCTGGCGC	1_11184611_G_A	MTOR	SRR8615636|192:219|47	1
CAGTGGTGGTGGCAGTGGCGGCCGTGGTGGTGGCAGTGGTGGCGTTGGTGATGTTGGCCCC	1_11190705_C_T	MTOR	SRR8615606|83:142|37	1
AAAGTAGCCCCAGGGCTTGGAAGGCCGCTGCACGTTCCTTCTCCTTCTTGACACAGCTTAG	1_11303292_T_C	MTOR	SRR8615933|74:61|55	1
TCTTGTCATAGGCCACAAGGGCATCCTCCCTCTCGTGCAGTTTCTCATACCAGGTAGCCTG	1_11217312_A_T	MTOR	SRR8615346|68:63|52	1
CCATGGTGACATAGTGCTGGAGCTCCTTGGTGGCTTTGGCCCTGGTTTCCTCATTCCGGCT	1_11319346_C_T	MTOR	SRR8615861|96:109|47	1
ACATCATAGCGCTGATGATTGATTCGGTGTTGCACCAGAACTTTATTCACCATTGGAATGA	1_11270923_C_T	MTOR	SRR8615413|124:21|86	1
GCTGGTCCTCAGTAGCGATGGCATGCTGGGACTGTTGCTGCATGGTCTGGACAAAATGCTG	1_11194472_C_A	MTOR	SRR8616156|45:160|22	1
CCATGGTGACATAGTGCTGGAGCTCCTTGGGGGCTTTGGCCCTGGTTTCCTCATTCCGGCT	1_11319346_C_G	MTOR	SRR8616156|50:74|40	1
ACCAGGGTCCACTTTTCACAGCACTGCTGGCGGAGTTGACCCCTGAAGAAAATGAATTATA	1_11210272_T_C	MTOR	SRR8615623|59:44|57	1
CGTCTCAGCCATTCCAGCCAGTCATCTTTGAAGACCCTCCTGGCAGCGCCCCAGGCCTGTG	1_11264735_G_A	MTOR	SRR8615623|66:70|49	1
CTAAGCACATCTGCCACCACTTGCACTGCGATCTGGCTAACCACATGAGCATGGCCACTGA	1_11298521_G_A	MTOR	SRR8615880|94:124|43	1
TCAATTCTTGCAATGAGCTGAGGTATAACCCGGTATTCAAAAAGACACAGTATGTAGCATA	1_11188611_T_C	MTOR	SRR8616185|39:0|100	1
TCGATGTTGAGAAGGATCTTCTTCTTCTCCATGTAGTCCCGGATGAGGGCGTGCAGTGTGT	1_11182085_C_A	MTOR	SRR8615275|77:159|33	1
GTTCCTTCTCCTTCTTGACACAGCTTAGGATATGGTTCATGGTATCTTGGAGATACTGGGT	1_11303325_C_T	MTOR	SRR8616169|27:115|19	1
GCTAGATGTGGTGGCAGCGGTGGTGGCGGCTGCAGGTCCGGTTCCAAGCATCTTGCCCTGA	1_11319446_G_T	MTOR	SRR8616169|25:60|29	1
TTCTCTTTGGCCAAGGTCTCATCAAATCCCCTCTCTGCTTCTTCAAATGTGTGCTATGTAG	1_11314008_T_C	MTOR	SRR8615597|93:101|48	1
TTGCATCCTTCCCTTCTCTGATACCTGAGTATATCCTGGAGGTTGTTGCCTCGTGACAAGG	1_11189801_G_A	MTOR	SRR8615493|102:84|55	1
GCTGGACTGGGGGAGGTCCCAAATCCCATGGGGCCTTGGTGAGAGCTGTACCCCAGCAGCC	1_11307967_A_G	MTOR	SRR8615251|37:93|28	1
CAGGTGTGCATCAAAGCGCTCGTCCAGGGATGCCAAGACACAGTAGCGAATGTCAGGGTCT	1_11298077_C_T	MTOR	SRR8615743|127:0|100	1
GGACTCCGTCAGGCGGTCCACAGTCTCTAGTGCTGCCCTACAACAATCACTAACATACAGT	1_11272525_C_T	MTOR	SRR8615476|64:78|45	1
AGGGCCGCTCGGATGATGTCCAGCACGCGAAGCAAATAGACCTTAAACTCAGACCTCACAG	1_11303225_G_A	MTOR	SRR8615786|40:59|40	1
TTGATGGTGCTGACGTGCAGTTTCTTCATGAGTCCTGTTTCCACTGGTCCACTAGCCAATG	1_11269409_G_A	MTOR	SRR8615906|31:54|36	1
GCGGCAGTGGTGGCGTTGGTGATGTTGGCCACGCTGGCATGACGCAGTTTCTTCTTCTCAT	1_11190734_C_A	MTOR	SRR8615574|15:75|17	1
ATTCACCCCCAAGAGCTACCACAATTTGCTTAATGAGAAGAATGATCGTGCTCTGAATTGA	1_11273572_C_T	MTOR	SRR8615994|16:81|16	1
GGGTCTGGCCATCACCTCGGTTACCTGGATTAGCATCTTGCGCAGGAAAGGCATGACAAAG	1_11297906_G_T	MTOR	SRR8615994|81:34|70	1
AATTCAGTAGCACCTCAAGCAAAGTAGGGTGCTTCCTGTAGGGCTCTACTACATAGCCAGT	1_11291425_A_G	MTOR	SRR8615294|103:92|53	1
TGAATGAGACGTCCCACCAAGGGTCTGGGCATATCAATTCTTGCAATGAGCTGAGGTATAA	1_11188578_G_A	MTOR	SRR8615381|48:88|35	1
GGGGTGGTACCGACCAATGTCTGTGAGAAGTTGGTGAATGAGACGTCCCACCAAGGGTCTG	1_11188544_C_T	MTOR	SRR8615365|58:47|55	1
TGATGGTGCTGACGTGCAGTTTCTTCATGGTTCCTGTTTCCACTGGTCCACTAGCCAATGC	1_11269410_G_T	MTOR	SRR8615365|70:62|53	1
GGCCAACAAAGAGGAATCCTGGAGCATGTCTATGATGATAATAAAAAGTTCATCAACCCAT	1_11292532_C_T	MTOR	SRR8615365|28:37|43	1
CCGTGGCTTCTCACCTCTCCCTCCATGCTGGTGATTCGGACCAGCTCGTTAAGGATCAACA	1_11313912_C_G	MTOR	SRR8615365|78:97|45	1
GGCATATTCTAACACTCCGGCCGCTGCCTCTGGCTGCTGTAGCTTATTATTAATGCTGAGA	1_11227550_C_T	MTOR	SRR8615626|36:82|31	1
TGCAGATGGCCAGCTCCCGGATCTCAAACATCTGGTCATTCAGAGCCACAAACAAGGCCTG	1_11297998_C_T	MTOR	SRR8615626|55:138|28	1
GACTGTGGCATCCACCTGCATTGCCTTCTGTCTCCTGTAGAGAAATGGAGAGTGGCTAGTT	1_11301735_C_T	MTOR	SRR8615626|72:71|50	1
TACTTCCCGGATGGCCCCATCACAGACTCGGATGACGTTAAGGAACGTGGGCATGACCTGG	1_11288752_A_G	MTOR	SRR8615393|56:177|24	1
AGATTCTAGAATGGCAGGGGTGGGGCCTTTTTGGAACTCCAGTTCTTTGTAGTGTAGTGCT	1_11259353_C_T	MTOR	SRR8616044|102:96|52	1
AACACCTGGTCATTCAGAGCCACAAACAAGACCTGCAAGTTCTCCGCCTGGGCCAGGTGTG	1_11298024_G_A	MTOR	SRR8616044|105:137|43	1
CTGCATTGTGCCGGGCTGTCGTGGTAGACTCAGAAGCCACTGTCAGTGGGTAGATGAGGGC	1_11188153_T_C	MTOR	SRR8615235|58:17|77	1
CCGCACCATAAGGATTTTCTGCCAGTCCTCCACGATACGCTGGCAGCCCTGGAACATTCAG	1_11199698_T_C	MTOR	SRR8615235|104:19|85	1
TTCTTACCTTCAAATTCAAAGCTGCCAAGCATTCGGAGGGCAAGAGTGATGCTGCCCACAT	1_11300383_G_A	MTOR	SRR8615935|48:45|52	1
CTAAATGGAATCTTCTCTGGAAACTTCTCTTGGGTCATAGCAACCTACAGAATAATAAATG	1_11174931_C_T	MTOR	SRR8615277|57:126|31	1
GTGTATCCTGGAGGTTGTTGCCTCGTGACACGGAGATGGAACGGAAGAAGCCCTGGACGGC	1_11189829_A_C	MTOR	SRR8616022|55:79|41	1
GTTTCTGAATACCTGAGGTTTTTCCGAAGATATGTTGGGTCATTGGCCAGAAGGGTGTTAA	1_11184573_G_T	MTOR	SRR8615551|66:72|48	1
TGGTGGCAGTGGCGGCCGTGGTGGCGGCAGCGGTGGCGTTGGTGATGTTGGCCCCGCTGGC	1_11190711_T_C	MTOR	SRR8615625|47:112|30	1
TCAGCGAGTTCTTGCTATTCCTGCATTTCAACACCCACTGGCACACCTGAGAGAGGAAGGA	1_11307775_G_A	MTOR	SRR8615625|37:85|30	1
GGCCACAAAAATGTTGTCAAAGAAGGGTTGTACTTGCTGGAAGAAGAAGGTAGGGACGCTG	1_11316193_C_T	MTOR	SRR8615625|56:94|37	1
TCAGGGTTTCTGAATACCTGAGGTTTTTCCAAAGAGATGTTGGGTCATTGGCCAGAAGGGT	1_11184568_G_A	MTOR	SRR8615622|126:119|51	1
CAGTAAATGCAGGTAGTCATCCAGGTTGGCACCAAACAGCTGGATTGCAGCCAGTAACTGC	1_11272939_G_A	MTOR	SRR8615281|136:126|52	1
GCGTGCAGTGTGTCACAGTGGGGAACCCAGTCAATGAGGCCCGAGTTGGTCGATAAAGGGA	1_11182133_C_T	MTOR	SRR8615958|147:150|49	1
TGATGAGAGATTCTAGAATGGCAGGGGTGGAGCCTTTCTGGAACTCCAGTTCTTTGTAGTG	1_11259346_G_A	MTOR	SRR8615958|48:57|46	1
CTGGATGCCTGGCCCCATTGCTCGAGCCAGTATGCTGATGCAAGTGAAGACTGTGGCATCC	1_11301687_C_T	MTOR	SRR8615958|53:65|45	1
CTCACCTTGATAGAGACAATGCGGCCTGGGTTGTTGTCATGCATGAAGACACGCAGCATGT	1_11273481_C_T	MTOR	SRR8615576|145:122|54	1
GCGGTAAAAGTGTCCCCTGCCATGGCAAGATGGCCAATGGCCTTGGATGCCATTTCCATGA	1_11317099_C_T	MTOR	SRR8615374|22:48|31	1
AGCATCCCAGCCCAAGACTCTTCCTTCGATGTCTATGATGACTCCCAGCTTTGTGGGAGTG	12_78531046_C_G	NAV3	SRR8616012|3:1|75	1
ATGCCAAAGCTTCTGAGAAAGGAAAAGCTCTCCTAAAAGGATCATCTCTACAAAGATCTCC	12_78513059_C_T	NAV3	SRR8615911|21:46|31	1
ACATGTCACAGATTGACATGAGTGAGAAAGTAAGCAGTGACCTGGACATGTCTTCTGAGGT	12_78444825_C_T	NAV3	SRR8615319|67:65|51	1
TCTTGGCTTTAGCAAATGAAAAAGTTGAAGGTATCAATGGATGTCCTAGAAGTCAGTCTCA	12_78334879_A_G	NAV3	SRR8615916|24:18|57	1
GGAGCTCCCAGTTGTAATAATTCTTGATAATCATCATGTGGGCTCTCTGAGTGATATCTTC	12_78591116_TCT_-	NAV3	SRR8616163|33:0|100	1
CTGCATGTTAGCTCAAAGACTACCCTACAACATCGCAGCTTGCCCCGCCCTTCAAAATCCA	12_78513379_T_C	NAV3	SRR8615601|4:9|31	1
AGTCAATGCCCGGACTGCTTTACGCCCCCCCCAGCCTCCCAGTTCAGGACCTAGTGATGGT	12_78400518_G_C	NAV3	SRR8615603|9:6|60	1
GCGAGCTCAGAGAAAAGGAATTAAAATTAATGGATATTCGGCTGGAGGCCCTCAGCTCTGC	12_78573389_C_T	NAV3	SRR8615895|15:11|58	1
AATTAACGGATATTCGGCTGGAGGCCCTCAACTCTGCTCATCATCTTGATCAGATCCGGGA	12_78573413_G_A	NAV3	SRR8616198|4:7|36	1
GGCATGTCCGCGACTTCAGGCGGGAGATGCCCCCTCCCTGGGTGCTGGCTATCCTCGCAGT	12_78444679_T_C	NAV3	SRR8616138|3:1|75	1
GACTGTAAAGCAGTCAAGTACAGCCACCTCTCCCACACCATCTTCAGACAGACTGAAGCCA	12_78400392_C_T	NAV3	SRR8615919|25:9|74	1
CACTGAAAAACCAGTCAAAGAAGAGAAGGAGCAGGTGACAGAGATGGCTCCAAAAAAGACC	12_78400785_T_G	NAV3	SRR8615311|35:17|67	1
ATAATAATGGAGTGGAGCTCCCAGTTGTAACAATTCTTGATAATCTTCATCATGTGGGCTC	12_78591103_T_C	NAV3	SRR8615980|98:20|83	1
TTGACACATATCCATGGAGCTCAGCAACTCGGCCTCAGGAGAGCCCAGCCTTACTTCAGCT	12_78598791_T_G	NAV3	SRR8615652|18:11|62	1
ATGGATCTCTGGAACTATTCTTTAGTACCTCATATTCTGGAGGCAGTGAGAGAGGGTCTTC	12_78594339_T_C	NAV3	SRR8615634|29:63|32	1
AGTTAATGGAAGGACCATACCCAACTTGACCAGTCGACCCACCCCCATGACCTGGAGGTTG	12_78444613_A_C	NAV3	SRR8615818|7:3|70	1
ACCAAAAATCTCAGGCATATTTGATAGGATTCATTGGTGTTAGTGGAAAAACCAAGTGGGA	12_78582059_C_T	NAV3	SRR8615340|5:0|100	1
AGCCGATGTGATACTCTCCCTCTATTGCTATATCTTCGCATCAGAAGACAGCATTCCTCTG	12_78569085_G_T	NAV3	SRR8615252|4:0|100	1
CTTGACACATATCCATGGAGCTCAGCAACTATGCCTCAGGAGAGCCCAGCCTTACTTCAGC	12_78598790_C_A	NAV3	SRR8615871|7:7|50	1
TCTGAACCGAATACCAGACACAGCAACTTCTCGGGACATCATCCAGAGAGGGGTTCACGAT	12_78452845_C_T	NAV3	SRR8616056|22:35|39	1
CCATACCCAACTTGACAAGTCGACCCACCCACATGACCTGGAGGTTGGGCCAGGCATGTCC	12_78444627_C_A	NAV3	SRR8615516|4:4|50	1
TCCCGGGACATCATCCAGAGAGGGGTTCACTATGTGACAGTGGATGCAGACAGGTAATGCT	12_78452873_G_T	NAV3	SRR8615954|14:3|82	1
TTCCGGCATCCCCCAAGTTACCCCATAATGTTGGTGACTGTGGCTCAGCATCCATGAAGCC	12_78571045_C_T	NAV3	SRR8615401|15:42|26	1
TATTTTGTTCTTATTTAGGACCAAAAATCTAAGGCATATTTGATAGGATCCATTGGTGTTA	12_78582040_C_A	NAV3	SRR8615599|4:4|50	1
GCAGCCAATTACTCGAGCACACAAAGCTGCAACAGCGAAAGCACCAGCCACCATGAAGACA	12_78604235_G_A	NAV3	SRR8616142|16:39|29	1
CAAATGAAAAAGTTGAAGATATCAATGGATCTCCTAGAAGTCAGTCTCAGATGGTAAGAAT	12_78334891_G_C	NAV3	SRR8615811|46:13|78	1
TACCAAGGGGAGCCCTTCCCAGTCCTTATCGAAGCCTATAACCATGGAGAAAGCAAGTGCT	12_78401016_T_G	NAV3	SRR8615838|7:9|44	1
TAAACCAATTACCCAAAGGTACTTTAACTTTTTGATGGAGCATCACAGAATTATACTCTCA	12_78583843_G_T	NAV3	SRR8615269|7:1|88	1
CAGAAGCTGAGGCAGAGATAATTCTGCAGCAGAAGAGCGAGCTCAGAGAAAAGGAATTAAA	12_78573353_T_A	NAV3	SRR8615612|18:0|100	1
CTTAATTAGGGAAAACCGATGATGCCAAAGGTTCTGAGAAAGGAAAAGCTCCCCTAAAAGG	12_78513038_C_G	NAV3	SRR8616131|36:0|100	1
TAAAATTTGATAGATATTTTGCTAGATGATTCTGGTGATGCAACTGGACATAAAGATGGCC	12_78579398_G_T	NAV3	SRR8615589|4:0|100	1
ATTTCTTTCTATTTTCATGGTTAATTTCAGTGCACATTCAGAAAATGAAGGTACCGCTTTA	12_78415527_G_T	NAV3	SRR8616158|10:26|28	1
AGCAACTTCCCGGGACATCATCCAGAGAGGTGTTCACGATGTGACAGTGGATGCAGACAGG	12_78452866_G_T	NAV3	SRR8616205|11:5|69	1
TTCTGTTTGTTTTCTCCAGTTCATGGCTCTGCATTATCACTGGTGTCCAGCACTTCTTCTC	12_78534073_T_G	NAV3	SRR8615404|4:5|44	1
TCTCCTCATACAGTCTGGCAGCCAGATATGGAACTCAGTCTAATCACAGTGGAATTGCAAC	12_78388600_C_G	NAV3	SRR8615611|4:3|57	1
GGGACAAAAATAAAGTTTGCACTGAAAAACAAGTCAAAGAAGAGAAGGATCAGGTGACAGA	12_78400766_C_A	NAV3	SRR8615245|62:115|35	1
TCTGCAGGCAGCAAGGATACTCCGAGCTACTAGTCCATGACTAGCCTCCACACGAGCTCTG	12_78516060_C_T	NAV3	SRR8615245|21:99|18	1
TTTGATACGCTGATTCCTAAACCAATTACCAAAAGGTACTTTAACTTGTTGATGGAGCATC	12_78583826_C_A	NAV3	SRR8615245|50:144|26	1
TGAAATTGAAATACTGAAAGCTGAAAATGAACGGTTGAAGGCAGAAACTGGTAACACAGCT	12_78574683_C_A	NAV3	SRR8615815|48:0|100	1
GTGCCATCAGTCATTCGGGCTCATTCAGAGGCAGCATGGAAGAAGGTAAGCGTTGAGGGGG	12_78531131_A_G	NAV3	SRR8615312|5:28|15	1
AGGGTGCCTGCTGCAGGAAGCAGCAGCAAGTTCCAGGGAGCCTCTAATTTAAATAGGAGAA	12_78392163_G_T	NAV3	SRR8616113|4:1|80	1
CCTGTACCAGTCCTACAAAGATGGACTTATAATATAGTAAGACTGCTAAGCAGTGCCTGGA	12_78415601_C_A	NAV3	SRR8616219|15:52|22	1
CCCTTCTCCAAGTGCCAGCAAGCCCTGGCGTAGCAAGTCCATGAATGTCAAACACAGTGCC	12_78400317_C_T	NAV3	SRR8615899|10:9|53	1
TAGCAGTCCCAAAGTGTCACCTAAGTTGGCTCCTCCAAAAGCTGGAAGCAAAAATCTCAGC	12_78400659_C_T	NAV3	SRR8615899|16:19|46	1
TAGATGTATGGGAAACGCACACCATGGGAATATCCTTCAAAGTGGGTGCTTGACACATATC	12_78598742_G_T	NAV3	SRR8615899|10:23|30	1
GTGATACTCTCCCTCTATTGCTAGATCTTCACATCAGAAGACAGCATTCCTCTGAAAGTGT	12_78569092_G_A	NAV3	SRR8615861|97:91|52	1
TTTGCTACAGCCAAAGGAAAAAGAAGAAAACAACAGGGACAAAAATAAAGTTTGCACTGAA	12_78400731_G_C	NAV3	SRR8616156|49:49|50	1
AGCATGATGCGCTCAAACAGCATCCCAGCCAAAGACTCTTCCTTCGATCTCTATGATGACT	12_78531028_C_A	NAV3	SRR8616156|39:56|41	1
GGATTCCGAAGACGTGGCATCATCTCAACATTTTTTTGGAAACACACAGTTCTTCTGACGT	12_78593273_G_T	NAV3	SRR8616156|39:50|44	1
TTTTAGGTTGTTTGGTGCCAAGGCAGGTGGTAAATCTGCCTCTGCACCTAATACTGAGGGT	12_78515744_C_T	NAV3	SRR8615276|5:7|42	1
GTCTGGACTGACCACAGGCACTCACGAGGTACAGAGCCTGCTCATGAGAACGGGTAGTGTG	12_78516158_C_A	NAV3	SRR8615994|8:6|57	1
GACCTCCAAAATTGCAAGCTTGATCCCTAAAGGCAGCAAGACAACAGCAGCTAAGAAGGAA	12_78400842_G_A	NAV3	SRR8615626|3:18|14	1
TAGACATTTCTTTTCAGGTACATGACAGATAGAGGACTTAACCTATATACTAGAAGTCTGA	12_78452789_G_A	NAV3	SRR8615626|6:16|27	1
GGAAAAAGCCCCCCTCAGGCATTGGAAGATTGACTGCCACCAGCTCCTTTGGCTTTAAGAA	12_78513152_C_T	NAV3	SRR8616044|29:8|78	1
TTTAATTGCATTCAGCAAATCCATAAACTGTGGAGAGAGCTGGTTGCATCACAAGAAAAAG	12_78542637_C_T	NAV3	SRR8616044|10:28|26	1
ATACTCTCAGGACCGAGTGGTACTGGAAAGGCCTATTTGGCAAACAAACTTGCTGAATATG	12_78583895_A_G	NAV3	SRR8616044|44:12|79	1
CTATCCTCGCAGTGGTACCAGTCGATTCATTCACACAGACCCCTCGAGGTTCATGTATACC	12_78444727_C_T	NAV3	SRR8615238|12:10|55	1
GCTCTTACTCCAACATCACCGTCCCCTCTAAGAAGAATACTCAGGTGAGAATTACCACCTT	12_78510671_G_A	NAV3	SRR8615238|6:10|38	1
GAAGCCACAACCTCAAAGCACATTCCGCAAGCTGACACAGAAGGAGATCCCCTGGTAAGAA	12_78598895_A_G	NAV3	SRR8615859|4:7|36	1
TTTTTTCTCCCATGCCTCCATGAGCTGATCGTAACGCTGGCAGATTTTTTGTTCCTATTAA	17_16049839_A_G	NCOR1	SRR8615630|148:0|100,SRR8615628|233:0|100	2
ATAGCCGCTCACTGGGGTTCCAATTGGTATATTACATGGGGTGCAGGATACCTATAGGAAG	17_15995352_G_A	NCOR1	SRR8615877|144:158|48,SRR8615543|191:247|44	2
ATCAAACTACTCACCGCTGAAATCTTTCTTCCTGTTCTCTTTGTTTTCGAATTTCTGGAAA	17_16049706_G_C	NCOR1	SRR8615877|64:205|24,SRR8615543|73:207|26	2
TGGGGAGATGGTGATTCCTGCTGTGGTCGACAGTGATGTAATGGTCCTTCATATTGTCTGG	17_15961339_T_C	NCOR1	SRR8615523|212:213|50	1
ACAGGTGTAGATACCAAAGCAGAAGGTGAGGTCTGGAATGTAGAAGTAGGAGGCTGCTGGG	17_15960972_T_G	NCOR1	SRR8618301|6:29|17	1
CAGGTGTAGATACCAAAGCAGAAGGTGAGTACTGGAATGTAGAAGTAGGAGGCTGCTGGGG	17_15960973_T_A	NCOR1	SRR8618301|6:29|17	1
CCAGAGCTTACCACTGACGTGTGCCGGGAATGCACGGTCTCGCCTGCTTTCACATCCTCAT	17_15973658_C_T	NCOR1	SRR8615535|137:0|100	1
CCTCGTTCGGCGCGGCGAGTCGGACGCTCATTCCAGCCGCCGCCGCCGCCGCGGCTGCTGC	17_16118790_C_T	NCOR1	SRR8615302|86:0|100	1
CAGGTTGTGAGTTTTGGCTTCGGGGAGAAACTTCTTCCTGCTTGATGTAGGGCAAAGTAGC	17_15983794_A_C	NCOR1	SRR8615421|90:106|46	1
GCTGCTGCTGTTCACTAACTGCTGCTGACCGGCTTCTCAAATTTTCTTCTAACCTGGCAGC	17_15965030_T_G	NCOR1	SRR8615310|155:546|22	1
GGGGGATCACAAACAGAACCCTCTTCAGCATTGTGCTCCTGCTGATCTACATCCATCTGCT	17_16004843_C_T	NCOR1	SRR8618318|68:106|39	1
TGGGAGGAGTGCTTGTTCCCCCTGGATGAGTCACTAAAATTGTTGGAGGCATATTGGTCAG	17_15968292_G_T	NCOR1	SRR8615503|91:84|52	1
GTCTTCAATGGGCATTCTCGAAATGGACCCTTTCACCAAAGCCTCTGTTGGTATGCCAGTC	17_15978966_C_T	NCOR1	SRR8616116|23:45|34	1
GGTGTTTCTGCTCCACAGGAGGAGGGGACATGGGCTTCTCAGGCTCAGGAGGTTTAGCTGC	17_16062139_C_T	NCOR1	SRR8616198|26:167|13	1
CCTCTCCAAGTATGATGCAATTAGTCCAAAATTTTTTGGATGCTGGATAAACCTGAGTGAA	17_16041505_G_A	NCOR1	SRR8615585|51:0|100	1
ACGGCTTGGGTGTTTCTTGAGTGTAGGAAGTCTGATTATGAGAAGTCAAATAAGTGCCTGG	17_15984005_C_T	NCOR1	SRR8615314|192:191|50	1
AATAAAGATCATACCTTCCCCTGGATTTGTTCACAAGATTTTCTGGAGAGACCCTTGAACC	17_15960844_C_T	NCOR1	SRR8615919|149:1|99	1
GGACTCCTAGTCCCTTCTCGGGCATTCTTAGTATCTACAGAATACACAAACAAGACTTGCT	17_15976880_A_G	NCOR1	SRR8615782|72:75|49	1
AATACTTACTATCATATGACAAGATATGTCTACTTTTGCCTTCATAAATAACATGGCCTTT	17_15978869_C_T	NCOR1	SRR8615777|37:0|100	1
TCGTAGCTGAGCAGTTGGATCCAAAGGTGTTATTACACTGGTTCCATTGGTTCCTTGGAAA	17_15965454_G_T	NCOR1	SRR8615593|42:127|25	1
TTGGTATCTGATGGCTGGTTATACAGTGGCAATAAAAGAAATCAAATATTTATGTATAAAA	17_16055314_T_A	NCOR1	SRR8615934|7:0|100	1
TGTCAAAATATGTACAAGAGACTGACATGACTCGTAGCTGAGCAGTTGGATCCAAAGGTGT	17_15965423_T_C	NCOR1	SRR8615771|49:102|32	1
TGACCTGATTTGGCAGATTCCTGTTGCCGTAGCAGTCCAAGAGAGATAGATCCCACTGACG	17_15983947_G_A	NCOR1	SRR8615771|62:145|30	1
GTGAGCTGGCAGGACTTATCACCTCAATAGAATCGCTAGGTGTTTCATACCTGTGAGAAGA	17_15961881_C_A	NCOR1	SRR8615870|99:1|99	1
TGAGTGATAGAGCCCCGTAGGGATGGAATGTTCTCCACTGAAATTTTGCTGGTTGGAGTTC	17_15983309_C_T	NCOR1	SRR8615575|69:72|49	1
TTGTTCTGTGCTGAATGCTCCTTGGTTGGGTGGATAACCTGAACTTGACATTATCAGTAAA	17_16097863_A_T	NCOR1	SRR8615540|59:41|59	1
ACCGCAGAGGGAGCACATGCAATCGGTGTTAGTGGAGTACTGCTGAGCATCCGCATAGTCA	17_15935740_G_A	NCOR1	SRR8615546|44:64|41	1
GTGTTGGTGGAGTACTGCTGAGCATCCGCAGAGTCAGAGGGTTATAAGGAAACTGAGTTGA	17_15935765_T_G	NCOR1	SRR8615546|39:48|45	1
GCAATTAGTCCAAAGTTTTTTGGATGCTGGGTAAACCTGAGTGAAAACGAAAACAAAAACA	17_16041521_A_G	NCOR1	SRR8615873|70:1|99	1
TGTGCTGCCAGAGATGGTATGAGCTTACCCAATTCTCATCATAAATAATTTGGACAATACT	17_16062076_G_A	NCOR1	SRR8615514|42:73|37	1
GTAGAAGTAGGAGGCTGCTGGGGAGTCTGCAAGGAAACTTGATTTCTAGCAAAATCTTGTG	17_15961011_G_A	NCOR1	SRR8616151|112:122|48	1
GCTGGCAGGACTTATCACCTCAATAGCATCACTAGGTGTTTCATACCTGTGAGAAGATACT	17_15961885_G_A	NCOR1	SRR8615354|86:93|48,SRR8615282|49:62|44	2
GGATTTGTCCACAAGATTTTCTGGAGAGACACTTGAACCTGGTCTTTGATGATGGACAGAC	17_15960866_C_A	NCOR1	SRR8616186|126:112|53	1
ATGATCCTCAACTTTGTCATCAAAGCTTCCTATGAGAGCCTTCCTGATAATGTCTTCCAGC	17_15942886_C_T	NCOR1	SRR8616001|66:0|100	1
GGCCTGGGAGGGAAAGTAATCTGTGTACCAAGAATATAAGTGATTCTGTCCATGGGAGGAG	17_15968240_G_A	NCOR1	SRR8616039|56:381|13	1
CTGTGCTGCCAGAGATGGTATGAGCTTACCTGATTCTCATCATAAATAATTTGGACAATAC	17_16062075_C_T	NCOR1	SRR8615750|105:100|51	1
GCATCGCTAGGTGTTTCATACCTGTGAGAACATACTTTAAGAAAAGAAAATCTTATTTCAA	17_15961910_G_C	NCOR1	SRR8615663|50:143|26	1
AAATCACTGGAAATGAAAAAATTTACTTACTAGTTCAACTTTTGGGCCAAGACCTTCAAAA	17_16056653_C_T	NCOR1	SRR8615887|26:57|31	1
TTGATAACTCACAGGGGTCCTCCGTGCACTAGTGTCATCATAAATCCCAGGGCTCAGTTGT	17_15973555_G_A	NCOR1	SRR8616196|49:40|55	1
AGAGACCCTTGAACCTGGTCTTTGATGATGAACAGACTGAGCCTGGGATTCTGGGCTGTAA	17_15960890_G_A	NCOR1	SRR8616049|64:73|47	1
GCACTAAAGGCAAAACCGCAGCACTGACACACTGAAAATGAGAATCAGAAACCTGTTCCAG	17_16075191_G_A	NCOR1	SRR8616206|60:2|97	1
[truncated: 1,687 more rows]

## Sheet: S2
Table S2. Effect of unicity and low complexity masking on mutation and fusion calls (#positive k-mers >=3)
		Unicity	Unicity + Complexity	Unicity + Complexity + min-count filter
Mutations	#probes	3685 (*)	3621	3621
	True + (**)	4615	4421	4255
	False +	14961	3750	911 (***)
	False -	178	180	346
	Precision	0.236	0.541	0.824
	Recall	0.963	0.961	0.925
Fusions	#Probes	8876	8860
	True + (**)	9378	9277
	False +	11777	10048
	False -	218	303
	Precision	0.443	0.480
	Recall	0.977	0.968
* mutations calls from Depmap RNA-seq supported mutations
(*) 3685 probes giving 4859 pairs {probe, sample}
(**) All positive and negative counts are given for pairs {probe, sample}
(***) See table S3

## Sheet: S3
Table S3. List of the 911 False positive mutations calls
gene	mutation (HG19 coord.)	sample	Mut:Ref	Reindeer VAF
APC	5_112174803_G_A	SRR8616120	32:10	76
APC	5_112175216_G_T	SRR8615396	31:0	100
APC	5_112175216_G_T	SRR8615938	17:6	74
APC	5_112175166_C_T	SRR8616158	6:35	15
APC	5_112174605_-_G	SRR8615794	19:19	50
ARID1A	1_27105886_C_T	SRR8615794	236:144	62
ARID1A	1_27058044_T_G	SRR8615843	40:167	19
ARID1A	1_27101425_A_C	SRR8615234	6:194	3
ARID1A	1_27101425_A_C	SRR8615239	9:544	2
ARID1A	1_27101425_A_C	SRR8615245	8:286	3
ARID1A	1_27101425_A_C	SRR8615263	9:549	2
ARID1A	1_27101425_A_C	SRR8615268	7:596	1
ARID1A	1_27101425_A_C	SRR8615304	6:410	1
ARID1A	1_27101425_A_C	SRR8615341	8:555	1
ARID1A	1_27101425_A_C	SRR8615391	6:381	2
ARID1A	1_27101425_A_C	SRR8615411	7:457	2
ARID1A	1_27101425_A_C	SRR8615413	8:489	2
ARID1A	1_27101425_A_C	SRR8615435	7:513	1
ARID1A	1_27101425_A_C	SRR8615543	6:366	2
ARID1A	1_27101425_A_C	SRR8615549	7:439	2
ARID1A	1_27101425_A_C	SRR8615586	6:257	2
ARID1A	1_27101425_A_C	SRR8615592	7:494	1
ARID1A	1_27101425_A_C	SRR8615621	6:459	1
ARID1A	1_27101425_A_C	SRR8615634	6:162	4
ARID1A	1_27101425_A_C	SRR8615724	6:245	2
ARID1A	1_27101425_A_C	SRR8615733	6:286	2
ARID1A	1_27101425_A_C	SRR8615739	7:178	4
ARID1A	1_27101425_A_C	SRR8615789	7:323	2
ARID1A	1_27101425_A_C	SRR8615893	6:344	2
ARID1A	1_27101425_A_C	SRR8615917	7:211	3
ARID1A	1_27101425_A_C	SRR8615956	6:341	2
ARID1A	1_27101425_A_C	SRR8615957	8:337	2
ARID1A	1_27101425_A_C	SRR8615965	6:500	1
ARID1A	1_27101425_A_C	SRR8615975	7:738	1
ARID1A	1_27101425_A_C	SRR8615995	21:967	2
ARID1A	1_27101425_A_C	SRR8615997	7:164	4
ARID1A	1_27101425_A_C	SRR8616086	6:226	3
ARID1A	1_27101425_A_C	SRR8616134	6:655	1
ARID1A	1_27101425_A_C	SRR8616137	6:229	3
ARID1A	1_27101425_A_C	SRR8616144	8:311	3
ARID1A	1_27101425_A_C	SRR8616156	6:140	4
ARID1A	1_27101425_A_C	SRR8616157	9:413	2
ARID1A	1_27101425_A_C	SRR8616164	6:285	2
ARID1A	1_27101425_A_C	SRR8616169	6:331	2
ARID1A	1_27101425_A_C	SRR8616210	6:779	1
ARID1A	1_27101425_A_C	SRR8618305	9:556	2
ARID1A	1_27087528_G_C	SRR8615624	6:228	3
ARID1A	1_27097737_G_A	SRR8615763	6:92	6
ARID1A	1_27105551_G_-	SRR8615977	8:257	3
ARID1A	1_27105966_C_T	SRR8616120	136:82	62
ARID1A	1_27105549_C_-	SRR8616149	8:664	1
ARID1A	1_27087503_C_T	SRR8615666	6:0	100
ARID1A	1_27087503_C_T	SRR8616084	7:207	3
ARID1A	1_27099397_C_T	SRR8616197	8:363	2
ARID1A	1_27023734_C_A	SRR8616120	19:9	68
ASXL1	20_31023599_G_A	SRR8615827	20:191	9
ASXL1	20_31024547_C_T	SRR8615373	15:862	2
ASXL1	20_31024547_C_T	SRR8615804	6:534	1
ASXL1	20_31021192_T_C	SRR8615894	10:141	7
ASXL1	20_31022520_G_A	SRR8615587	20:97	17
ASXL1	20_31022520_G_A	SRR8616120	120:40	75
ASXL1	20_31024759_G_A	SRR8615368	9:178	5
ATM	11_108202200_A_T	SRR8615834	6:53	10
ATM	11_108236081_C_T	SRR8615857	8:92	8
ATM	11_108164164_A_-	SRR8616061	9:58	13
ATM	11_108198448_A_G	SRR8615369	6:300	2
ATM	11_108173640_C_T	SRR8615376	8:143	5
ATM	11_108141829_C_T	SRR8615369	6:197	3
ATM	11_108173640_C_A	SRR8616022	37:22	63
ATM	11_108192057_G_A	SRR8615672	6:59	9
ATM	11_108098418_C_T	SRR8615831	6:115	5
ATRX	X_76954064_C_T	SRR8618315	7:48	13
BAP1	3_52437852_G_A	SRR8618300	7:26	21
BAP1	3_52436847_G_A	SRR8615464	6:404	1
BRAF	7_140500166_T_C	SRR8615857	10:0	100
BRAF	7_140624404_CGGCGCCGGCGC_-	SRR8616193	6:86	7
BRAF	7_140453136_A_T	SRR8618314	16:0	100
BRCA2	13_32914152_C_T	SRR8615376	6:26	19
BRCA2	13_32906610_T_A	SRR8616197	9:0	100
BRCA2	13_32929322_T_C	SRR8615369	7:46	13
BRCA2	13_32971168_G_A	SRR8615369	8:72	10
BRCA2	13_32971168_G_A	SRR8615728	10:10	50
CDH1	16_68867397_G_A	SRR8615973	6:991	1
CDH1	16_68847294_A_G	SRR8615241	8:1517	1
CDH1	16_68847294_A_G	SRR8615243	7:852	1
CDH1	16_68847294_A_G	SRR8615246	10:1650	1
CDH1	16_68847294_A_G	SRR8615266	17:1889	1
CDH1	16_68847294_A_G	SRR8615268	6:616	1
CDH1	16_68847294_A_G	SRR8615269	7:1115	1
CDH1	16_68847294_A_G	SRR8615274	9:1057	1
CDH1	16_68847294_A_G	SRR8615281	6:1066	1
CDH1	16_68847294_A_G	SRR8615284	15:1898	1
CDH1	16_68847294_A_G	SRR8615292	9:1307	1
CDH1	16_68847294_A_G	SRR8615305	8:779	1
CDH1	16_68847294_A_G	SRR8615306	9:1423	1
CDH1	16_68847294_A_G	SRR8615307	8:1484	1
CDH1	16_68847294_A_G	SRR8615308	7:1078	1
CDH1	16_68847294_A_G	SRR8615370	7:1067	1
CDH1	16_68847294_A_G	SRR8615396	7:1367	1
CDH1	16_68847294_A_G	SRR8615452	9:1362	1
CDH1	16_68847294_A_G	SRR8615478	6:611	1
CDH1	16_68847294_A_G	SRR8615495	9:1139	1
CDH1	16_68847294_A_G	SRR8615525	19:1938	1
CDH1	16_68847294_A_G	SRR8615528	6:1083	1
CDH1	16_68847294_A_G	SRR8615529	10:1157	1
CDH1	16_68847294_A_G	SRR8615537	6:745	1
CDH1	16_68847294_A_G	SRR8615554	21:3740	1
CDH1	16_68847294_A_G	SRR8615575	9:879	1
CDH1	16_68847294_A_G	SRR8615576	6:870	1
CDH1	16_68847294_A_G	SRR8615596	6:911	1
CDH1	16_68847294_A_G	SRR8615599	11:1477	1
CDH1	16_68847294_A_G	SRR8615634	9:1233	1
CDH1	16_68847294_A_G	SRR8615636	6:467	1
CDH1	16_68847294_A_G	SRR8615653	6:1181	1
CDH1	16_68847294_A_G	SRR8615658	10:1372	1
CDH1	16_68847294_A_G	SRR8615670	6:1111	1
CDH1	16_68847294_A_G	SRR8615768	10:610	2
CDH1	16_68847294_A_G	SRR8615771	8:1514	1
CDH1	16_68847294_A_G	SRR8615777	8:680	1
CDH1	16_68847294_A_G	SRR8615792	16:1772	1
CDH1	16_68847294_A_G	SRR8615795	10:1273	1
CDH1	16_68847294_A_G	SRR8615796	11:1637	1
CDH1	16_68847294_A_G	SRR8615807	12:2109	1
CDH1	16_68847294_A_G	SRR8615816	12:1847	1
CDH1	16_68847294_A_G	SRR8615818	7:1214	1
CDH1	16_68847294_A_G	SRR8615819	6:696	1
CDH1	16_68847294_A_G	SRR8615824	10:864	1
CDH1	16_68847294_A_G	SRR8615875	9:1653	1
CDH1	16_68847294_A_G	SRR8615931	11:1049	1
CDH1	16_68847294_A_G	SRR8615938	9:966	1
CDH1	16_68847294_A_G	SRR8615939	6:719	1
CDH1	16_68847294_A_G	SRR8615954	9:1256	1
CDH1	16_68847294_A_G	SRR8615958	13:1189	1
CDH1	16_68847294_A_G	SRR8615969	8:1383	1
CDH1	16_68847294_A_G	SRR8615978	9:1302	1
CDH1	16_68847294_A_G	SRR8615997	6:556	1
CDH1	16_68847294_A_G	SRR8616025	7:769	1
CDH1	16_68847294_A_G	SRR8616027	7:1181	1
CDH1	16_68847294_A_G	SRR8616031	9:1000	1
CDH1	16_68847294_A_G	SRR8616033	6:918	1
CDH1	16_68847294_A_G	SRR8616039	7:1136	1
CDH1	16_68847294_A_G	SRR8616046	6:865	1
CDH1	16_68847294_A_G	SRR8616062	8:977	1
CDH1	16_68847294_A_G	SRR8616068	7:1017	1
CDH1	16_68847294_A_G	SRR8616079	7:1005	1
CDH1	16_68847294_A_G	SRR8616116	8:513	2
CDH1	16_68847294_A_G	SRR8616121	8:569	1
CDH1	16_68847294_A_G	SRR8616122	7:857	1
CDH1	16_68847294_A_G	SRR8616124	12:2286	1
CDH1	16_68847294_A_G	SRR8616141	10:1099	1
CDH1	16_68847294_A_G	SRR8616142	6:1198	1
CDH1	16_68847294_A_G	SRR8616180	6:1036	1
CDH1	16_68847294_A_G	SRR8616182	11:1042	1
CDH1	16_68847294_A_G	SRR8616196	16:1853	1
CDH1	16_68847294_A_G	SRR8616199	9:1212	1
CDH1	16_68849586_G_A	SRR8615610	6:917	1
CDH1	16_68849586_G_A	SRR8615978	8:964	1
CDH1	16_68849586_G_A	SRR8616195	7:938	1
CDH1	16_68772273_T_A	SRR8615564	6:123	5
CDKN2A	9_21971111_G_A	SRR8615595	82:758	10
CDKN2A	9_21970953_C_T	SRR8615413	7:1158	1
CDKN2A	9_21970953_C_T	SRR8615554	213:165	56
CDKN2A	9_21971035_T_C	SRR8618307	7:398	2
CDKN2A	9_21971053_G_A	SRR8615666	7:838	1
CDKN2A	9_21971133_G_-	SRR8615666	7:376	2
CDKN2A	9_21971108_C_A	SRR8615300	356:4	99
CDKN2A	9_21971108_C_A	SRR8615345	29:1406	2
CDKN2A	9_21974809_-_C	SRR8615429	6:720	1
CDKN2A	9_21971109_G_A	SRR8615666	7:596	1
CDKN2A	9_21971133_-_G	SRR8615347	91:635	12
CDKN2A	9_21971177_C_A	SRR8615345	7:984	1
CDKN2A	9_21971017_G_A	SRR8615666	8:996	1
CDKN2A	9_21971099_G_A	SRR8615666	10:652	2
CDKN2A	9_21971108_C_G	SRR8615345	8:1406	1
CDKN2A	9_21971158_C_A	SRR8615666	7:371	2
CDKN2A	9_21971208_C_A	SRR8615345	16:141	10
CDKN2A	9_21971120_G_A	SRR8615666	6:501	1
CDKN2A	9_21971028_C_T	SRR8618317	6:992	1
CDKN2A	9_21971161_T_C	SRR8615413	6:509	1
CDKN2A	9_21971161_T_C	SRR8615624	6:581	1
CDKN2A	9_21971161_T_C	SRR8615990	6:775	1
CDKN2A	9_21971161_T_C	SRR8615992	6:1026	1
CDKN2A	9_21974759_-_C	SRR8615861	44:939	4
CDKN2A	9_21974759_-_C	SRR8616197	132:1122	11
CDKN2A	9_21971202_C_G	SRR8618300	10:173	5
CDKN2A	9_21971096_C_A	SRR8615666	8:659	1
CEBPA	19_33792755_GGCGGCGGC_-	SRR8615242	12:0	100
CEBPA	19_33792755_GGCGGCGGC_-	SRR8615293	18:0	100
CEBPA	19_33792755_GGCGGCGGC_-	SRR8615467	15:0	100
CEBPA	19_33792755_GGCGGCGGC_-	SRR8615564	10:0	100
CEBPA	19_33792755_GGCGGCGGC_-	SRR8615707	10:0	100
CEBPA	19_33792755_GGCGGCGGC_-	SRR8615756	8:0	100
CEBPA	19_33792755_GGCGGCGGC_-	SRR8616051	6:0	100
CEBPA	19_33792755_GGCGGCGGC_-	SRR8616063	8:0	100
CEBPA	19_33792755_GGCGGCGGC_-	SRR8616091	13:0	100
CEBPA	19_33792755_GGCGGCGGC_-	SRR8616130	9:0	100
CEBPA	19_33792755_GGCGGCGGC_-	SRR8616148	19:0	100
CREBBP	16_3900680_C_T	SRR8615743	7:88	7
CREBBP	16_3790515_C_G	SRR8615733	6:321	2
CREBBP	16_3820666_G_A	SRR8616170	13:140	8
CREBBP	16_3778796_C_T	SRR8618310	7:146	5
CREBBP	16_3779755_G_-	SRR8615300	12:11	51
CREBBP	16_3843550_G_A	SRR8615368	13:46	22
CREBBP	16_3779578_C_T	SRR8615564	9:13	41
CREBBP	16_3831284_C_T	SRR8615277	91:83	52
CREBBP	16_3807860_G_A	SRR8616022	19:128	13
CREBBP	16_3830839_T_C	SRR8615372	7:270	3
CREBBP	16_3778479_C_T	SRR8616011	14:50	22
CTCF	16_67654642_C_T	SRR8615619	6:210	3
CTCF	16_67660493_C_T	SRR8615335	13:80	14
CTCF	16_67660578_A_G	SRR8615463	18:103	15
CTCF	16_67645920_G_A	SRR8615705	6:401	1
CTNNB1	3_41266097_G_A	SRR8616049	6:863	1
CTNNB1	3_41266101_C_A	SRR8615335	24:753	3
CTNNB1	3_41266098_A_T	SRR8615372	7:999	1
CTNNB1	3_41266134_CTT_-	SRR8615474	1046:930	53
CTNNB1	3_41266136_T_C	SRR8615282	786:707	53
CTNNB1	3_41266136_T_C	SRR8615787	886:1017	47
CTNNB1	3_41266551_T_C	SRR8615373	15:476	3
CTNNB1	3_41266551_T_C	SRR8615622	8:1068	1
CTNNB1	3_41266551_T_C	SRR8615628	6:927	1
CTNNB1	3_41266551_T_C	SRR8615974	9:1580	1
CTNNB1	3_41266137_C_T	SRR8615728	10:373	3
CTNNB1	3_41266137_C_T	SRR8618310	6:835	1
CTNNB1	3_41266020_A_G	SRR8615362	14:2446	1
CTNNB1	3_41266020_A_G	SRR8615737	8:1213	1
CTNNB1	3_41278106_G_A	SRR8615230	6:854	1
CTNNB1	3_41278106_G_A	SRR8615232	6:940	1
CTNNB1	3_41278106_G_A	SRR8615235	6:680	1
CTNNB1	3_41278106_G_A	SRR8615241	13:963	1
CTNNB1	3_41278106_G_A	SRR8615244	6:532	1
CTNNB1	3_41278106_G_A	SRR8615251	7:801	1
CTNNB1	3_41278106_G_A	SRR8615255	6:546	1
CTNNB1	3_41278106_G_A	SRR8615279	6:576	1
CTNNB1	3_41278106_G_A	SRR8615297	12:1834	1
CTNNB1	3_41278106_G_A	SRR8615313	8:1319	1
CTNNB1	3_41278106_G_A	SRR8615317	7:1029	1
CTNNB1	3_41278106_G_A	SRR8615339	6:667	1
CTNNB1	3_41278106_G_A	SRR8615342	7:1126	1
CTNNB1	3_41278106_G_A	SRR8615358	6:420	1
CTNNB1	3_41278106_G_A	SRR8615366	9:1359	1
CTNNB1	3_41278106_G_A	SRR8615379	11:1379	1
CTNNB1	3_41278106_G_A	SRR8615391	7:740	1
CTNNB1	3_41278106_G_A	SRR8615392	9:1386	1
CTNNB1	3_41278106_G_A	SRR8615398	9:766	1
CTNNB1	3_41278106_G_A	SRR8615430	10:1810	1
CTNNB1	3_41278106_G_A	SRR8615431	6:736	1
CTNNB1	3_41278106_G_A	SRR8615432	6:715	1
CTNNB1	3_41278106_G_A	SRR8615440	6:282	2
CTNNB1	3_41278106_G_A	SRR8615449	6:854	1
CTNNB1	3_41278106_G_A	SRR8615457	7:555	1
CTNNB1	3_41278106_G_A	SRR8615459	7:860	1
CTNNB1	3_41278106_G_A	SRR8615468	6:670	1
CTNNB1	3_41278106_G_A	SRR8615472	9:1148	1
CTNNB1	3_41278106_G_A	SRR8615474	7:1119	1
CTNNB1	3_41278106_G_A	SRR8615513	6:864	1
CTNNB1	3_41278106_G_A	SRR8615529	11:1208	1
CTNNB1	3_41278106_G_A	SRR8615542	6:526	1
CTNNB1	3_41278106_G_A	SRR8615554	12:2218	1
CTNNB1	3_41278106_G_A	SRR8615565	7:637	1
CTNNB1	3_41278106_G_A	SRR8615575	6:534	1
CTNNB1	3_41278106_G_A	SRR8615587	6:544	1
CTNNB1	3_41278106_G_A	SRR8615606	10:1210	1
CTNNB1	3_41278106_G_A	SRR8615612	6:552	1
CTNNB1	3_41278106_G_A	SRR8615615	7:882	1
CTNNB1	3_41278106_G_A	SRR8615619	7:516	1
CTNNB1	3_41278106_G_A	SRR8615620	7:769	1
CTNNB1	3_41278106_G_A	SRR8615637	6:995	1
CTNNB1	3_41278106_G_A	SRR8615657	6:534	1
CTNNB1	3_41278106_G_A	SRR8615661	8:1053	1
CTNNB1	3_41278106_G_A	SRR8615662	7:750	1
CTNNB1	3_41278106_G_A	SRR8615690	7:596	1
CTNNB1	3_41278106_G_A	SRR8615699	6:621	1
CTNNB1	3_41278106_G_A	SRR8615703	6:1027	1
CTNNB1	3_41278106_G_A	SRR8615716	8:1420	1
CTNNB1	3_41278106_G_A	SRR8615719	6:981	1
CTNNB1	3_41278106_G_A	SRR8615722	6:576	1
CTNNB1	3_41278106_G_A	SRR8615759	9:1603	1
CTNNB1	3_41278106_G_A	SRR8615802	6:610	1
CTNNB1	3_41278106_G_A	SRR8615804	7:1203	1
CTNNB1	3_41278106_G_A	SRR8615805	6:820	1
CTNNB1	3_41278106_G_A	SRR8615845	7:1327	1
CTNNB1	3_41278106_G_A	SRR8615875	12:1073	1
CTNNB1	3_41278106_G_A	SRR8615876	6:463	1
CTNNB1	3_41278106_G_A	SRR8615880	7:1084	1
CTNNB1	3_41278106_G_A	SRR8615882	7:1078	1
CTNNB1	3_41278106_G_A	SRR8615888	20:2623	1
CTNNB1	3_41278106_G_A	SRR8615897	8:1171	1
CTNNB1	3_41278106_G_A	SRR8615899	6:750	1
CTNNB1	3_41278106_G_A	SRR8615905	6:567	1
CTNNB1	3_41278106_G_A	SRR8615920	6:600	1
CTNNB1	3_41278106_G_A	SRR8615933	6:664	1
CTNNB1	3_41278106_G_A	SRR8615974	7:936	1
CTNNB1	3_41278106_G_A	SRR8615975	6:917	1
CTNNB1	3_41278106_G_A	SRR8615979	7:926	1
CTNNB1	3_41278106_G_A	SRR8615984	7:671	1
CTNNB1	3_41278106_G_A	SRR8615985	7:573	1
CTNNB1	3_41278106_G_A	SRR8616020	8:650	1
CTNNB1	3_41278106_G_A	SRR8616027	6:576	1
CTNNB1	3_41278106_G_A	SRR8616047	6:862	1
CTNNB1	3_41278106_G_A	SRR8616053	8:1195	1
CTNNB1	3_41278106_G_A	SRR8616056	15:1923	1
CTNNB1	3_41278106_G_A	SRR8616062	8:971	1
CTNNB1	3_41278106_G_A	SRR8616082	10:1461	1
CTNNB1	3_41278106_G_A	SRR8616101	6:1124	1
CTNNB1	3_41278106_G_A	SRR8616114	6:560	1
CTNNB1	3_41278106_G_A	SRR8616150	6:738	1
CTNNB1	3_41278106_G_A	SRR8616186	6:472	1
CTNNB1	3_41278106_G_A	SRR8616189	6:315	2
CTNNB1	3_41278106_G_A	SRR8616197	6:766	1
CTNNB1	3_41278106_G_A	SRR8616207	6:710	1
CTNNB1	3_41278106_G_A	SRR8616217	8:893	1
CTNNB1	3_41278106_G_A	SRR8618307	7:145	5
CTNNB1	3_41278106_G_A	SRR8618314	6:423	1
CTNNB1	3_41278106_G_A	SRR8618318	7:927	1
CTNNB1	3_41280704_G_A	SRR8618306	7:367	2
CTNNB1	3_41280824_T_C	SRR8615237	6:591	1
CTNNB1	3_41280824_T_C	SRR8615464	6:574	1
CTNNB1	3_41280824_T_C	SRR8615474	7:1339	1
CTNNB1	3_41280824_T_C	SRR8615567	6:706	1
CTNNB1	3_41280824_T_C	SRR8615573	10:1492	1
CTNNB1	3_41280824_T_C	SRR8615637	7:1349	1
CTNNB1	3_41280824_T_C	SRR8615663	6:1002	1
CTNNB1	3_41280824_T_C	SRR8615739	6:762	1
CTNNB1	3_41280824_T_C	SRR8615833	9:118	7
CTNNB1	3_41280824_T_C	SRR8615887	6:976	1
CTNNB1	3_41280824_T_C	SRR8615897	7:1155	1
CTNNB1	3_41280824_T_C	SRR8615976	6:1165	1
CTNNB1	3_41280824_T_C	SRR8616025	7:887	1
CTNNB1	3_41280824_T_C	SRR8616054	7:995	1
CTNNB1	3_41280824_T_C	SRR8618319	7:771	1
CTNNB1	3_41266080_A_G	SRR8615431	11:1889	1
CTNNB1	3_41267241_A_T	SRR8618308	6:403	1
CTNNB1	3_41266124_A_G	SRR8618309	21:186	10
CTNNB1	3_41277329_G_T	SRR8615269	6:483	1
DNMT3A	2_25470526_C_T	SRR8616120	67:50	57
DNMT3A	2_25466779_C_A	SRR8615831	6:90	6
EGFR	7_55273130_C_T	SRR8618306	7:235	3
EGFR	7_55221822_C_A	SRR8618311	12:146	8
EGFR	7_55259515_T_G	SRR8615955	15:220	6
EGFR	7_55227904_T_C	SRR8615335	7:151	4
EGFR	7_55269472_T_C	SRR8615227	9:209	4
EGFR	7_55269472_T_C	SRR8615252	11:169	6
EGFR	7_55269472_T_C	SRR8615265	11:168	6
EGFR	7_55269472_T_C	SRR8615277	14:211	6
EGFR	7_55269472_T_C	SRR8615284	33:701	4
EGFR	7_55269472_T_C	SRR8615295	6:364	2
EGFR	7_55269472_T_C	SRR8615299	6:445	1
EGFR	7_55269472_T_C	SRR8615316	6:576	1
EGFR	7_55269472_T_C	SRR8615336	31:3852	1
EGFR	7_55269472_T_C	SRR8615342	6:94	6
EGFR	7_55269472_T_C	SRR8615353	9:537	2
EGFR	7_55269472_T_C	SRR8615394	9:619	1
EGFR	7_55269472_T_C	SRR8615455	11:597	2
EGFR	7_55269472_T_C	SRR8615466	10:33	23
EGFR	7_55269472_T_C	SRR8615467	6:111	5
EGFR	7_55269472_T_C	SRR8615481	36:528	6
EGFR	7_55269472_T_C	SRR8615511	13:1867	1
EGFR	7_55269472_T_C	SRR8615516	6:876	1
EGFR	7_55269472_T_C	SRR8615565	6:546	1
EGFR	7_55269472_T_C	SRR8615578	7:318	2
EGFR	7_55269472_T_C	SRR8615599	7:446	2
EGFR	7_55269472_T_C	SRR8615608	10:166	6
EGFR	7_55269472_T_C	SRR8615620	9:534	2
EGFR	7_55269472_T_C	SRR8615721	13:205	6
EGFR	7_55269472_T_C	SRR8615743	8:498	2
EGFR	7_55269472_T_C	SRR8615806	22:506	4
EGFR	7_55269472_T_C	SRR8615828	7:580	1
EGFR	7_55269472_T_C	SRR8615848	6:508	1
EGFR	7_55269472_T_C	SRR8615866	7:608	1
EGFR	7_55269472_T_C	SRR8615892	6:115	5
EGFR	7_55269472_T_C	SRR8615904	7:49	12
EGFR	7_55269472_T_C	SRR8615915	9:811	1
EGFR	7_55269472_T_C	SRR8615936	13:152	8
EGFR	7_55269472_T_C	SRR8615964	11:155	7
EGFR	7_55269472_T_C	SRR8615973	7:142	5
EGFR	7_55269472_T_C	SRR8615991	10:598	2
EGFR	7_55269472_T_C	SRR8616000	7:705	1
EGFR	7_55269472_T_C	SRR8616018	6:258	2
EGFR	7_55269472_T_C	SRR8616029	8:441	2
EGFR	7_55269472_T_C	SRR8616030	6:355	2
EGFR	7_55269472_T_C	SRR8616039	18:265	6
EGFR	7_55269472_T_C	SRR8616040	16:301	5
EGFR	7_55269472_T_C	SRR8616042	9:315	3
EGFR	7_55269472_T_C	SRR8616079	8:151	5
EGFR	7_55269472_T_C	SRR8616095	6:115	5
EGFR	7_55269472_T_C	SRR8616098	13:1327	1
EGFR	7_55269472_T_C	SRR8616105	7:417	2
EGFR	7_55269472_T_C	SRR8616124	11:231	5
EGFR	7_55269472_T_C	SRR8616135	6:361	2
EGFR	7_55269472_T_C	SRR8616162	9:104	8
EGFR	7_55269472_T_C	SRR8616187	6:677	1
EGFR	7_55269472_T_C	SRR8616189	14:179	7
EGFR	7_55269472_T_C	SRR8616190	10:224	4
EGFR	7_55269472_T_C	SRR8616207	8:106	7
EZH2	7_148544318_G_T	SRR8616120	181:172	51
EZH2	7_148508721_C_T	SRR8615429	6:121	5
EZH2	7_148512042_T_G	SRR8616214	6:920	1
EZH2	7_148508778_C_T	SRR8615263	8:1232	1
EZH2	7_148508778_C_T	SRR8615349	7:214	3
EZH2	7_148508778_C_T	SRR8615368	8:245	3
EZH2	7_148508778_C_T	SRR8615373	14:756	2
EZH2	7_148508778_C_T	SRR8615429	9:546	2
EZH2	7_148508778_C_T	SRR8615492	6:537	1
EZH2	7_148508778_C_T	SRR8615521	6:508	1
EZH2	7_148508778_C_T	SRR8615524	6:403	1
EZH2	7_148508778_C_T	SRR8615632	22:252	8
EZH2	7_148508778_C_T	SRR8615850	6:491	1
EZH2	7_148508778_C_T	SRR8615926	6:1018	1
EZH2	7_148508778_C_T	SRR8616031	6:267	2
EZH2	7_148508778_C_T	SRR8616062	6:448	1
EZH2	7_148508778_C_T	SRR8616133	7:401	2
EZH2	7_148508778_C_T	SRR8616134	6:1075	1
EZH2	7_148508778_C_T	SRR8618301	9:135	6
EZH2	7_148508781_C_T	SRR8615901	6:668	1
EZH2	7_148508781_C_T	SRR8615926	6:1040	1
EZH2	7_148508781_C_T	SRR8616134	8:1116	1
EZH2	7_148508781_C_T	SRR8616210	6:724	1
EZH2	7_148526884_A_G	SRR8615411	6:539	1
EZH2	7_148526884_A_G	SRR8615453	6:289	2
EZH2	7_148526884_A_G	SRR8615485	7:589	1
EZH2	7_148526884_A_G	SRR8615499	7:1316	1
EZH2	7_148526884_A_G	SRR8615517	8:1326	1
EZH2	7_148526884_A_G	SRR8615668	6:221	3
EZH2	7_148526884_A_G	SRR8615679	9:1542	1
EZH2	7_148526884_A_G	SRR8615822	6:572	1
EZH2	7_148526884_A_G	SRR8615857	8:137	6
EZH2	7_148526884_A_G	SRR8616070	8:595	1
EZH2	7_148526884_A_G	SRR8616134	9:1432	1
EZH2	7_148526884_A_G	SRR8616149	6:659	1
EZH2	7_148526884_A_G	SRR8618303	13:76	15
EZH2	7_148504743_G_A	SRR8615666	6:1077	1
EZH2	7_148543575_C_T	SRR8615471	9:112	7
EZH2	7_148543575_C_T	SRR8615517	9:909	1
EZH2	7_148543575_C_T	SRR8615520	6:554	1
EZH2	7_148543575_C_T	SRR8615560	8:797	1
EZH2	7_148543575_C_T	SRR8615679	8:948	1
EZH2	7_148543575_C_T	SRR8615705	10:176	5
EZH2	7_148543575_C_T	SRR8615859	8:418	2
EZH2	7_148543575_C_T	SRR8615961	7:256	3
EZH2	7_148525902_G_A	SRR8615369	6:759	1
EZH2	7_148525902_G_A	SRR8615450	294:77	79
FBXW7	4_153249384_C_T	SRR8616061	29:40	42
FBXW7	4_153332919_G_A	SRR8615925	8:8	50
FBXW7	4_153247278_T_C	SRR8616120	39:36	52
FBXW7	4_153332463_T_-	SRR8618314	9:14	39
FLT3	13_28608281_A_G	SRR8615696	5724:148	97
GATA3	10_8111543_C_G	SRR8616120	31:6	84
GATA3	10_8100466_G_A	SRR8615671	8:593	1
IDH1	2_209101836_G_A	SRR8615336	14:259	5
IDH1	2_209110061_G_A	SRR8618302	9:272	3
IDH1	2_209113113_G_A	SRR8615355	7:543	1
IDH1	2_209106812_G_A	SRR8615504	10:686	1
IDH1	2_209113217_C_T	SRR8615471	8:969	1
IDH2	15_90627552_C_T	SRR8616098	8:141	5
IDH2	15_90627552_C_T	SRR8616120	913:363	72
IDH2	15_90631825_G_A	SRR8615268	9:1419	1
IDH2	15_90631825_G_A	SRR8615301	7:249	3
IDH2	15_90631825_G_A	SRR8615338	6:558	1
IDH2	15_90631825_G_A	SRR8615378	8:307	3
IDH2	15_90631825_G_A	SRR8615392	11:728	1
IDH2	15_90631825_G_A	SRR8615477	6:415	1
IDH2	15_90631825_G_A	SRR8615489	12:817	1
IDH2	15_90631825_G_A	SRR8615492	7:580	1
IDH2	15_90631825_G_A	SRR8615554	15:1176	1
IDH2	15_90631825_G_A	SRR8615589	8:283	3
IDH2	15_90631825_G_A	SRR8615677	7:618	1
IDH2	15_90631825_G_A	SRR8615687	6:563	1
IDH2	15_90631825_G_A	SRR8615694	7:598	1
IDH2	15_90631825_G_A	SRR8615706	13:850	2
IDH2	15_90631825_G_A	SRR8615758	6:663	1
IDH2	15_90631825_G_A	SRR8615762	6:425	1
IDH2	15_90631825_G_A	SRR8615831	9:937	1
IDH2	15_90631825_G_A	SRR8615947	6:267	2
IDH2	15_90631825_G_A	SRR8615965	12:1658	1
IDH2	15_90631825_G_A	SRR8615995	6:790	1
IDH2	15_90631825_G_A	SRR8616001	14:756	2
IDH2	15_90631825_G_A	SRR8616021	12:1408	1
IDH2	15_90631825_G_A	SRR8616044	9:552	2
IDH2	15_90631825_G_A	SRR8616060	6:737	1
IDH2	15_90631825_G_A	SRR8616063	7:425	2
IDH2	15_90631825_G_A	SRR8616076	9:593	1
IDH2	15_90631825_G_A	SRR8616147	7:441	2
IDH2	15_90631825_G_A	SRR8616154	6:706	1
IDH2	15_90631825_G_A	SRR8616159	11:941	1
IDH2	15_90631825_G_A	SRR8616175	7:748	1
IDH2	15_90631825_G_A	SRR8616196	7:976	1
IDH2	15_90631825_G_A	SRR8616208	6:384	2
IDH2	15_90631825_G_A	SRR8618305	9:729	1
IDH2	15_90628583_A_G	SRR8615382	7:1109	1
IDH2	15_90628583_A_G	SRR8615771	6:927	1
IDH2	15_90628583_A_G	SRR8615906	6:1020	1
IDH2	15_90645600_A_G	SRR8615355	6:837	1
IDH2	15_90645600_A_G	SRR8615475	6:1037	1
IDH2	15_90645600_A_G	SRR8616141	6:923	1
IDH2	15_90631918_C_A	SRR8615345	8:905	1
IDH2	15_90628091_C_A	SRR8615345	7:1187	1
IDH2	15_90628112_C_T	SRR8615925	15:115	12
IDH2	15_90634800_C_A	SRR8615345	11:868	1
IDH2	15_90631946_T_A	SRR8615465	17:541	3
IDH2	15_90628282_G_A	SRR8615894	6:133	4
IDH2	15_90628282_G_A	SRR8618302	6:296	2
IDH2	15_90628282_G_A	SRR8618308	12:157	7
KRAS	12_25398285_C_T	SRR8615349	204:0	100
KRAS	12_25378562_C_T	SRR8615926	7:292	2
KRAS	12_25378562_C_T	SRR8618308	12:131	8
KRAS	12_25398284_C_T	SRR8616050	44:20	69
KRAS	12_25398284_C_T	SRR8616182	56:48	54
MTOR	1_11270903_G_A	SRR8615576	7:208	3
MTOR	1_11264735_G_A	SRR8615671	14:170	8
MTOR	1_11199698_T_C	SRR8615672	6:42	12
MTOR	1_11288752_A_G	SRR8616120	28:49	36
MTOR	1_11182133_C_T	SRR8615562	6:103	6
MTOR	1_11298077_C_T	SRR8616120	57:52	52
MTOR	1_11288767_C_T	SRR8616120	28:49	36
NCOR1	17_15935740_G_A	SRR8616197	6:229	3
NCOR1	17_15973661_A_G	SRR8615368	14:87	14
NCOR1	17_15961011_G_A	SRR8615373	13:205	6
NCOR1	17_16024414_C_T	SRR8616061	11:290	4
NCOR1	17_16004843_C_T	SRR8618314	25:68	27
NF1	17_29508465_A_G	SRR8616120	57:53	52
NF1	17_29553671_G_A	SRR8616120	54:133	29
NOTCH1	9_139402435_G_A	SRR8618307	9:15	38
NOTCH1	9_139412732_T_C	SRR8615632	8:202	4
NOTCH1	9_139410043_GG_-	SRR8615373	8:0	100
NOTCH1	9_139410043_GG_-	SRR8615411	12:941	1
NOTCH1	9_139410043_GG_-	SRR8615435	7:470	1
NOTCH1	9_139410043_GG_-	SRR8615686	7:294	2
NOTCH1	9_139410043_GG_-	SRR8615817	6:317	2
NOTCH1	9_139410043_GG_-	SRR8616210	8:686	1
NOTCH1	9_139390760_G_A	SRR8615671	7:384	2
NOTCH1	9_139407565_A_T	SRR8616210	8:912	1
NOTCH1	9_139391907_C_T	SRR8615671	14:512	3
NOTCH1	9_139399875_C_T	SRR8615712	6:137	4
NOTCH1	9_139393659_G_A	SRR8615831	9:206	4
NOTCH1	9_139410033_G_A	SRR8615411	13:824	2
NOTCH1	9_139410033_G_A	SRR8615514	6:59	9
NOTCH1	9_139410033_G_A	SRR8615694	9:399	2
NOTCH1	9_139410033_G_A	SRR8616061	7:539	1
NOTCH1	9_139410033_G_A	SRR8616063	6:161	4
NOTCH1	9_139410033_G_A	SRR8616154	6:266	2
NOTCH1	9_139395205_G_A	SRR8616120	60:78	43
NOTCH1	9_139413143_G_A	SRR8616120	42:58	42
NPM1	5_170834718_C_T	SRR8615334	8:62	11
NPM1	5_170834718_C_T	SRR8615345	6:78	7
NPM1	5_170834718_C_T	SRR8615379	6:54	10
NPM1	5_170834718_C_T	SRR8615491	8:98	8
NPM1	5_170834718_C_T	SRR8615562	7:31	19
NPM1	5_170834718_C_T	SRR8615615	20:73	22
NPM1	5_170834718_C_T	SRR8615666	91:71	56
NPM1	5_170834718_C_T	SRR8615760	7:46	13
NPM1	5_170834718_C_T	SRR8615904	10:51	16
NPM1	5_170834718_C_T	SRR8615926	6:69	8
NPM1	5_170834718_C_T	SRR8615967	13:65	17
NPM1	5_170834718_C_T	SRR8615995	15:278	5
NPM1	5_170834718_C_T	SRR8616151	8:100	7
NPM1	5_170834718_C_T	SRR8618306	19:33	37
NPM1	5_170814986_C_T	SRR8615234	7:23	24
NPM1	5_170814986_C_T	SRR8615240	6:14	31
NPM1	5_170814986_C_T	SRR8615244	6:5	55
NPM1	5_170814986_C_T	SRR8615263	11:43	20
NPM1	5_170814986_C_T	SRR8615279	8:8	50
NPM1	5_170814986_C_T	SRR8615283	7:10	41
NPM1	5_170814986_C_T	SRR8615306	6:6	50
NPM1	5_170814986_C_T	SRR8615314	6:13	32
NPM1	5_170814986_C_T	SRR8615332	9:9	50
NPM1	5_170814986_C_T	SRR8615358	8:7	53
NPM1	5_170814986_C_T	SRR8615359	6:15	30
NPM1	5_170814986_C_T	SRR8615361	6:8	43
NPM1	5_170814986_C_T	SRR8615379	7:6	50
NPM1	5_170814986_C_T	SRR8615386	7:26	21
NPM1	5_170814986_C_T	SRR8615425	7:8	45
NPM1	5_170814986_C_T	SRR8615430	9:7	56
NPM1	5_170814986_C_T	SRR8615439	8:0	100
NPM1	5_170814986_C_T	SRR8615446	8:7	54
NPM1	5_170814986_C_T	SRR8615459	6:4	60
NPM1	5_170814986_C_T	SRR8615468	7:10	40
NPM1	5_170814986_C_T	SRR8615472	7:6	54
NPM1	5_170814986_C_T	SRR8615491	13:10	57
NPM1	5_170814986_C_T	SRR8615496	10:8	56
NPM1	5_170814986_C_T	SRR8615498	8:10	44
NPM1	5_170814986_C_T	SRR8615500	6:5	53
NPM1	5_170814986_C_T	SRR8615510	6:0	100
NPM1	5_170814986_C_T	SRR8615517	7:9	45
NPM1	5_170814986_C_T	SRR8615539	7:0	100
NPM1	5_170814986_C_T	SRR8615540	9:5	64
NPM1	5_170814986_C_T	SRR8615554	11:14	44
NPM1	5_170814986_C_T	SRR8615615	10:0	100
NPM1	5_170814986_C_T	SRR8615629	6:0	100
NPM1	5_170814986_C_T	SRR8615631	7:9	44
NPM1	5_170814986_C_T	SRR8615636	6:0	100
NPM1	5_170814986_C_T	SRR8615659	9:5	64
NPM1	5_170814986_C_T	SRR8615660	6:13	32
NPM1	5_170814986_C_T	SRR8615684	9:4	69
NPM1	5_170814986_C_T	SRR8615685	6:6	50
NPM1	5_170814986_C_T	SRR8615688	6:10	38
NPM1	5_170814986_C_T	SRR8615694	6:10	39
NPM1	5_170814986_C_T	SRR8615698	6:0	100
NPM1	5_170814986_C_T	SRR8615699	6:7	46
NPM1	5_170814986_C_T	SRR8615719	6:5	55
NPM1	5_170814986_C_T	SRR8615720	6:0	100
NPM1	5_170814986_C_T	SRR8615741	8:15	35
NPM1	5_170814986_C_T	SRR8615758	7:11	39
NPM1	5_170814986_C_T	SRR8615762	6:7	46
NPM1	5_170814986_C_T	SRR8615768	6:10	38
NPM1	5_170814986_C_T	SRR8615776	7:0	100
NPM1	5_170814986_C_T	SRR8615802	6:7	46
NPM1	5_170814986_C_T	SRR8615810	12:34	26
NPM1	5_170814986_C_T	SRR8615834	9:6	60
NPM1	5_170814986_C_T	SRR8615843	8:9	47
NPM1	5_170814986_C_T	SRR8615861	6:7	46
NPM1	5_170814986_C_T	SRR8615876	6:17	26
NPM1	5_170814986_C_T	SRR8615894	9:0	100
NPM1	5_170814986_C_T	SRR8615898	7:10	41
NPM1	5_170814986_C_T	SRR8615924	8:8	50
NPM1	5_170814986_C_T	SRR8615935	7:8	48
NPM1	5_170814986_C_T	SRR8615949	6:10	38
NPM1	5_170814986_C_T	SRR8615954	10:18	35
NPM1	5_170814986_C_T	SRR8615966	6:7	46
NPM1	5_170814986_C_T	SRR8615967	12:28	30
NPM1	5_170814986_C_T	SRR8615975	11:16	41
NPM1	5_170814986_C_T	SRR8615976	6:11	35
NPM1	5_170814986_C_T	SRR8615990	6:17	26
NPM1	5_170814986_C_T	SRR8615995	13:18	42
NPM1	5_170814986_C_T	SRR8616001	6:11	35
NPM1	5_170814986_C_T	SRR8616006	7:7	50
NPM1	5_170814986_C_T	SRR8616019	7:9	45
NPM1	5_170814986_C_T	SRR8616037	6:7	46
NPM1	5_170814986_C_T	SRR8616043	6:10	38
NPM1	5_170814986_C_T	SRR8616044	9:0	100
NPM1	5_170814986_C_T	SRR8616069	6:4	60
NPM1	5_170814986_C_T	SRR8616082	9:19	33
NPM1	5_170814986_C_T	SRR8616084	6:28	18
NPM1	5_170814986_C_T	SRR8616106	6:8	44
NPM1	5_170814986_C_T	SRR8616114	8:4	67
NPM1	5_170814986_C_T	SRR8616118	6:4	61
NPM1	5_170814986_C_T	SRR8616125	7:9	43
NPM1	5_170814986_C_T	SRR8616131	13:27	33
NPM1	5_170814986_C_T	SRR8616137	9:9	51
NPM1	5_170814986_C_T	SRR8616155	7:10	41
NPM1	5_170814986_C_T	SRR8616167	6:15	29
NPM1	5_170814986_C_T	SRR8616170	6:11	37
NPM1	5_170814986_C_T	SRR8616185	10:7	59
NPM1	5_170814986_C_T	SRR8616186	11:5	68
NPM1	5_170814986_C_T	SRR8616197	16:14	53
NPM1	5_170814986_C_T	SRR8616211	9:25	26
NPM1	5_170814986_C_T	SRR8618311	10:0	100
NRAS	1_115258747_C_T	SRR8616061	154:162	49
NRAS	1_115256529_T_A	SRR8615958	11:239	4
NRAS	1_115258745_C_G	SRR8615466	6:170	3
NRAS	1_115256531_T_A	SRR8618309	8:244	3
PBRM1	3_52643937_T_C	SRR8616120	126:22	85
PBRM1	3_52597381_T_C	SRR8615728	8:72	10
PBRM1	3_52668656_G_A	SRR8615470	7:49	12
PBRM1	3_52668656_G_A	SRR8616120	134:20	87
PBRM1	3_52613074_C_T	SRR8616058	39:32	55
PIK3CA	3_178919193_G_A	SRR8615630	6:81	7
PIK3CA	3_178919193_G_A	SRR8615797	7:299	2
PIK3CA	3_178919193_G_A	SRR8615947	7:88	7
PIK3CA	3_178919193_G_A	SRR8615997	13:217	6
PIK3CA	3_178919193_G_A	SRR8616022	8:21	27
PIK3CA	3_178919193_G_A	SRR8616184	9:164	5
PIK3CA	3_178919193_G_A	SRR8616188	6:80	7
PIK3CA	3_178919193_G_A	SRR8616193	7:140	5
PIK3CA	3_178919193_G_A	SRR8618311	7:22	24
PIK3CA	3_178947873_T_C	SRR8615671	16:99	14
PIK3CA	3_178921552_A_G	SRR8618301	12:50	19
PIK3CA	3_178948136_G_A	SRR8615671	10:138	7
PIK3R1	5_67592099_C_T	SRR8615471	6:117	5
PIK3R1	5_67589609_G_A	SRR8615857	6:24	20
PIK3R1	5_67589609_G_A	SRR8615995	21:1758	1
PTEN	10_89692901_G_A	SRR8615304	8:1225	1
PTEN	10_89692901_G_A	SRR8616061	6:751	1
PTEN	10_89692901_G_A	SRR8616125	6:850	1
PTEN	10_89711993_C_T	SRR8618308	24:0	100
PTEN	10_89692896_GAAAGGGAC_-	SRR8615899	9:106	8
PTEN	10_89692896_GAAAGGGAC_-	SRR8615977	7:129	5
PTEN	10_89720812_A_-	SRR8615390	7:242	3
PTEN	10_89720812_A_-	SRR8615743	149:253	37
PTEN	10_89720812_A_-	SRR8616144	250:1765	12
PTEN	10_89692887_G_C	SRR8615345	6:484	1
PTEN	10_89692993_G_A	SRR8615331	8:0	100
PTEN	10_89692993_G_A	SRR8615616	6:0	100
PTEN	10_89692993_G_A	SRR8615893	8:0	100
PTEN	10_89692993_G_A	SRR8616110	8:0	100
PTEN	10_89720670_G_A	SRR8616149	375:0	100
RB1	13_49030485_G_A	SRR8615373	14:0	100
RB1	13_49030485_G_A	SRR8615833	17:0	100
RB1	13_49030485_G_A	SRR8615940	6:0	100
RB1	13_49039374_C_T	SRR8615477	8:297	3
RUNX1	21_36252961_G_A	SRR8615696	331:332	50
RUNX1	21_36259344_T_G	SRR8616120	226:21	91
SETD2	3_47127717_C_T	SRR8618313	6:80	7
SETD2	3_47108576_A_G	SRR8615373	12:321	4
SETD2	3_47098912_C_T	SRR8615733	7:157	4
SETD2	3_47098912_C_T	SRR8615924	6:32	16
SETD2	3_47158181_T_C	SRR8615587	10:75	12
SETD2	3_47158181_T_C	SRR8616120	117:21	85
SETD2	3_47061322_T_G	SRR8616082	6:159	4
SETD2	3_47155365_C_T	SRR8615237	7:0	100
SETD2	3_47155365_C_T	SRR8615262	9:0	100
SETD2	3_47155365_C_T	SRR8615275	8:0	100
SETD2	3_47155365_C_T	SRR8615293	6:0	100
SETD2	3_47155365_C_T	SRR8615302	6:0	100
SETD2	3_47155365_C_T	SRR8615303	6:0	100
SETD2	3_47155365_C_T	SRR8615304	10:0	100
SETD2	3_47155365_C_T	SRR8615329	8:0	100
SETD2	3_47155365_C_T	SRR8615342	9:0	100
SETD2	3_47155365_C_T	SRR8615346	6:0	100
SETD2	3_47155365_C_T	SRR8615376	7:0	100
SETD2	3_47155365_C_T	SRR8615378	9:0	100
SETD2	3_47155365_C_T	SRR8615390	11:0	100
SETD2	3_47155365_C_T	SRR8615427	6:0	100
SETD2	3_47155365_C_T	SRR8615446	8:0	100
SETD2	3_47155365_C_T	SRR8615472	6:25	21
SETD2	3_47155365_C_T	SRR8615485	10:0	100
SETD2	3_47155365_C_T	SRR8615488	6:0	100
SETD2	3_47155365_C_T	SRR8615509	17:0	100
SETD2	3_47155365_C_T	SRR8615523	7:0	100
SETD2	3_47155365_C_T	SRR8615524	6:0	100
SETD2	3_47155365_C_T	SRR8615568	6:0	100
SETD2	3_47155365_C_T	SRR8615586	10:0	100
SETD2	3_47155365_C_T	SRR8615621	7:0	100
SETD2	3_47155365_C_T	SRR8615622	7:0	100
SETD2	3_47155365_C_T	SRR8615631	6:0	100
SETD2	3_47155365_C_T	SRR8615635	6:0	100
SETD2	3_47155365_C_T	SRR8615658	7:0	100
SETD2	3_47155365_C_T	SRR8615732	8:0	100
SETD2	3_47155365_C_T	SRR8615861	7:0	100
SETD2	3_47155365_C_T	SRR8615896	8:0	100
SETD2	3_47155365_C_T	SRR8615967	10:0	100
SETD2	3_47155365_C_T	SRR8615995	7:0	100
SETD2	3_47155365_C_T	SRR8616044	6:0	100
SETD2	3_47155365_C_T	SRR8616061	6:0	100
SETD2	3_47155365_C_T	SRR8616082	7:0	100
SETD2	3_47155365_C_T	SRR8616084	18:13	58
SETD2	3_47155365_C_T	SRR8616089	7:0	100
SETD2	3_47155365_C_T	SRR8616134	6:0	100
SETD2	3_47155365_C_T	SRR8616149	12:0	100
SETD2	3_47155365_C_T	SRR8616179	8:0	100
SETD2	3_47155365_C_T	SRR8616193	7:0	100
SETD2	3_47155365_C_T	SRR8616198	10:0	100
SETD2	3_47163987_T_A	SRR8615587	11:77	12
SETD2	3_47163987_T_A	SRR8616120	122:19	87
SETD2	3_47098425_C_T	SRR8615587	16:104	13
SETD2	3_47098425_C_T	SRR8616120	183:25	88
SETD2	3_47163049_T_C	SRR8615338	8:48	14
SRSF2	17_74732891_G_C	SRR8615232	6:650	1
SRSF2	17_74732891_G_C	SRR8615239	7:959	1
SRSF2	17_74732891_G_C	SRR8615263	12:1359	1
SRSF2	17_74732891_G_C	SRR8615314	6:712	1
SRSF2	17_74732891_G_C	SRR8615592	6:607	1
SRSF2	17_74732891_G_C	SRR8615801	7:998	1
SRSF2	17_74732891_G_C	SRR8615880	6:918	1
SRSF2	17_74732891_G_C	SRR8615927	6:736	1
SRSF2	17_74732891_G_C	SRR8615957	7:772	1
SRSF2	17_74732891_G_C	SRR8615972	7:1027	1
SRSF2	17_74732933_C_T	SRR8616218	6:1189	1
SRSF2	17_74732933_C_T	SRR8618303	7:469	1
SRSF2	17_74733223_G_-	SRR8615574	28:369	7
SRSF2	17_74732898_G_A	SRR8615471	7:258	3
SRSF2	17_74732898_G_A	SRR8615615	6:761	1
SRSF2	17_74732994_G_A	SRR8615444	6:1024	1
SRSF2	17_74732235_C_T	SRR8615310	2608:770	77
SRSF2	17_74732235_C_T	SRR8615549	1137:346	77
SRSF2	17_74732235_C_T	SRR8615741	3184:535	86
SRSF2	17_74732235_C_T	SRR8615841	998:151	87
SRSF2	17_74732235_C_T	SRR8615861	1939:326	86
SRSF2	17_74732235_C_T	SRR8615931	889:345	72
SRSF2	17_74732235_C_T	SRR8616119	2503:305	89
TAF1	X_70602956_C_T	SRR8615671	13:97	12
TAF1	X_70618475_G_A	SRR8615911	6:150	4
TAF1	X_70618475_G_A	SRR8615927	7:189	4
TAF1	X_70613991_T_C	SRR8615372	7:0	100
TAF1	X_70613991_T_C	SRR8618308	19:0	100
TET2	4_106164914_G_A	SRR8615763	12:39	24
TET2	4_106197095_G_A	SRR8615477	7:33	18
TP53	17_7578391_T_-	SRR8615504	12:251	5
TP53	17_7577550_C_T	SRR8615370	6:197	3
TP53	17_7577550_C_T	SRR8615441	7:573	1
TP53	17_7578212_G_A	SRR8616061	7:320	2
TP53	17_7573992_A_G	SRR8615368	15:187	7
TP53	17_7577551_C_A	SRR8615991	6:735	1
TP53	17_7578500_G_A	SRR8615794	24:0	100
TP53	17_7578393_A_C	SRR8615733	132:0	100
TP53	17_7578475_G_-	SRR8615880	11:251	4
TP53	17_7578375_G_A	SRR8618301	7:59	11
TP53	17_7577121_G_A	SRR8616144	10:258	4
TP53	17_7577556_C_T	SRR8615474	11:121	8
TP53	17_7578394_T_C	SRR8615672	10:267	4
TP53	17_7579311_C_A	SRR8615229	106:0	100
TP53	17_7579311_C_A	SRR8615299	226:0	100
TP53	17_7579311_C_A	SRR8615314	237:4	98
TP53	17_7579311_C_A	SRR8615318	394:4	99
TP53	17_7579311_C_A	SRR8615446	244:0	100
TP53	17_7579311_C_A	SRR8615509	534:8	99
TP53	17_7579311_C_A	SRR8615565	407:4	99
TP53	17_7579311_C_A	SRR8615597	245:0	100
TP53	17_7579311_C_A	SRR8615802	314:4	99
TP53	17_7579311_C_A	SRR8615875	165:0	100
TP53	17_7579311_C_A	SRR8615975	732:7	99
TP53	17_7579311_C_A	SRR8615979	238:0	100
TP53	17_7579311_C_A	SRR8616060	210:6	97
TP53	17_7579311_C_A	SRR8616064	314:0	100
TP53	17_7579583_-_A	SRR8615899	80:36	69
TP53	17_7578553_T_C	SRR8615441	6:84	7
TP53	17_7578553_T_C	SRR8615509	6:135	4
TP53	17_7578552_G_C	SRR8615349	16:0	100
TP53	17_7578552_G_C	SRR8615862	20:0	100
TP53	17_7577093_C_T	SRR8615449	7:685	1
TP53	17_7577093_C_T	SRR8615509	7:1150	1
TP53	17_7577093_C_T	SRR8618303	11:85	11
TP53	17_7577565_T_C	SRR8615466	9:191	5
TP53	17_7578455_C_G	SRR8615372	6:204	3
TP53	17_7577506_C_A	SRR8615345	6:541	1
TP53	17_7576921_G_A	SRR8616197	9:557	2
TP53	17_7577094_G_A	SRR8615449	6:683	1
TP53	17_7577094_G_A	SRR8615635	6:731	1
TP53	17_7577094_G_A	SRR8615671	7:209	3
TP53	17_7577094_G_A	SRR8615822	8:457	2
TP53	17_7577094_G_A	SRR8615854	6:130	4
TP53	17_7577094_G_A	SRR8615947	7:1080	1
TP53	17_7577094_G_A	SRR8615995	11:569	2
TP53	17_7577094_G_A	SRR8616080	7:387	2
TP53	17_7579420_G_-	SRR8615317	39:547	7
TP53	17_7578199_A_C	SRR8615318	9:1117	1
TP53	17_7578199_A_C	SRR8616137	8:749	1
TP53	17_7579882_C_G	SRR8615733	153:0	100
TP53	17_7577118_C_A	SRR8615300	89:43	67
TP53	17_7578176_C_A	SRR8615947	8:120	6
TP53	17_7578190_T_C	SRR8615512	6:307	2
TP53	17_7578190_T_C	SRR8615661	436:0	100
TP53	17_7578474_C_T	SRR8618301	19:68	22
TP53	17_7576852_C_T	SRR8615705	164:14	92
TP53	17_7577520_A_G	SRR8615671	6:211	3
TP53	17_7578467_T_G	SRR8615230	6:430	1
TP53	17_7578467_T_G	SRR8615263	6:1050	1
TP53	17_7578467_T_G	SRR8615268	8:680	1
TP53	17_7578467_T_G	SRR8615274	6:388	2
TP53	17_7578467_T_G	SRR8615318	7:1050	1
TP53	17_7578467_T_G	SRR8615380	9:492	2
TP53	17_7578467_T_G	SRR8615383	6:466	1
TP53	17_7578467_T_G	SRR8615392	7:530	1
TP53	17_7578467_T_G	SRR8615449	6:833	1
TP53	17_7578467_T_G	SRR8615517	7:805	1
TP53	17_7578467_T_G	SRR8615565	7:1077	1
TP53	17_7578467_T_G	SRR8615606	7:338	2
TP53	17_7578467_T_G	SRR8615631	9:632	1
TP53	17_7578467_T_G	SRR8615679	7:649	1
TP53	17_7578467_T_G	SRR8615691	7:805	1
TP53	17_7578467_T_G	SRR8615732	6:653	1
TP53	17_7578467_T_G	SRR8615746	7:1028	1
TP53	17_7578467_T_G	SRR8615817	7:626	1
TP53	17_7578467_T_G	SRR8615962	6:1083	1
TP53	17_7578467_T_G	SRR8616064	13:732	2
TP53	17_7578467_T_G	SRR8616118	8:704	1
TP53	17_7578467_T_G	SRR8616149	6:749	1
TP53	17_7578467_T_G	SRR8616168	6:456	1
TP53	17_7578467_T_G	SRR8616216	6:236	2
TP53	17_7578467_T_G	SRR8616218	6:616	1
TP53	17_7590693_A_G	SRR8615307	6:0	100
TP53	17_7579471_G_-	SRR8615743	6:267	2
TP53	17_7579471_G_-	SRR8616061	7:109	6
TP53	17_7579547_G_-	SRR8615341	32:388	8
TP53	17_7577538_C_T	SRR8615952	311:0	100
TP53	17_7577538_C_T	SRR8616149	363:4	99
TP53	17_7577538_C_T	SRR8618306	6:190	3
TP53	17_7578461_C_A	SRR8615253	456:0	100
TP53	17_7578535_T_G	SRR8615423	237:10	96
TP53	17_7578535_T_G	SRR8615481	173:14	93
TP53	17_7578535_T_G	SRR8615654	261:9	97
TP53	17_7578535_T_G	SRR8615871	246:7	97
TP53	17_7578535_T_G	SRR8615930	200:180	53
TP53	17_7578535_T_G	SRR8616027	333:13	96
TP53	17_7578535_T_G	SRR8616117	156:5	97
TP53	17_7578535_T_G	SRR8616216	231:19	92
TP53	17_7577539_G_A	SRR8615687	7:358	2
TP53	17_7578490_A_C	SRR8615318	6:1018	1
TP53	17_7578457_C_A	SRR8615345	10:464	2
TP53	17_7577094_G_C	SRR8615831	8:382	2
TP53	17_7577120_C_T	SRR8615303	40:40	50
TP53	17_7577120_C_T	SRR8615476	120:0	100
TP53	17_7577120_C_T	SRR8615567	88:0	100
TP53	17_7577120_C_T	SRR8616061	228:32	88
TP53	17_7577139_G_A	SRR8615693	11:223	5
TP53	17_7578271_T_C	SRR8616050	171:0	100
UBA1	X_47073745_C_T	SRR8615666	8:858	1
UBA1	X_47074287_G_A	SRR8615368	9:542	2
UBA1	X_47074287_G_A	SRR8615496	6:790	1
UBA1	X_47074287_G_A	SRR8615504	7:354	2
UBA1	X_47074287_G_A	SRR8615544	6:941	1
UBA1	X_47074287_G_A	SRR8615825	6:262	2
UBA1	X_47074287_G_A	SRR8616058	9:748	1
UBA1	X_47074287_G_A	SRR8616197	7:1139	1
UBA1	X_47074287_G_A	SRR8618314	6:224	3
UBA1	X_47060991_A_G	SRR8618306	7:528	1
UBA1	X_47058285_C_A	SRR8616058	14:808	2
UBA1	X_47069028_C_T	SRR8616067	6:773	1
UBA1	X_47073815_C_T	SRR8616185	7:437	2
UBA1	X_47069030_G_T	SRR8616014	6:1134	1
UBA1	X_47060978_C_T	SRR8615561	6:591	1
VHL	3_10183698_C_-	SRR8615373	13:373	3
VHL	3_10183665_C_G	SRR8615771	7:456	2
VHL	3_10188315_T_C	SRR8615373	23:201	10
VHL	3_10188315_T_C	SRR8615466	7:40	15
VHL	3_10188315_T_C	SRR8615532	7:150	4
VHL	3_10188315_T_C	SRR8615686	6:764	1
VHL	3_10188315_T_C	SRR8615741	6:226	3
VHL	3_10188315_T_C	SRR8616180	6:147	4
ZNF444	19_56658373_G_A	SRR8615857	10:60	14
ZNF444	19_56671072_C_-	SRR8615926	8:104	7

## Sheet: S4
Table S4. Subset of 78 putative false positive mutations reanalysed with CRAC or countTags
gene	mutation (HG19 coord.)	sample	Mut:Ref	Reindeer VAF	Validated by
APC	5_112174803_G_A	SRR8616120	32:10	76	CRAC
APC	5_112175216_G_T	SRR8615938	17:6	74	CRAC
ARID1A	1_27023734_C_A	SRR8616120	19:9	68	CRAC
ARID1A	1_27105966_C_T	SRR8616120	136:82	62	CRAC
ASXL1	20_31022520_G_A	SRR8616120	120:40	75	CRAC
ATM	11_108164164_A_-	SRR8616061	9:58	13	CRAC
CDKN2A	9_21971108_C_A	SRR8615300	356:4	99	CRAC
CDKN2A	9_21970953_C_T	SRR8615554	213:165	56	CRAC
CREBBP	16_3779755_G_-	SRR8615300	12:11	51	CRAC
CTNNB1	3_41266134_CTT_-	SRR8615474	1046:930	53	CRAC
DNMT3A	2_25470526_C_T	SRR8616120	67:50	57	CRAC
EZH2	7_148544318_G_T	SRR8616120	181:172	51	CRAC
FBXW7	4_153249384_C_T	SRR8616061	29:40	42	CRAC
KRAS	12_25398284_C_T	SRR8616050	44:20	69	CRAC
KRAS	12_25398284_C_T	SRR8616182	56:48	54	CRAC
MTOR	1_11288752_A_G	SRR8616120	28:49	36	CRAC
MTOR	1_11288767_C_T	SRR8616120	28:49	36	CRAC
NF1	17_29553671_G_A	SRR8616120	54:133	29	CRAC
NRAS	1_115258747_C_T	SRR8616061	154:162	49	CRAC
PBRM1	3_52668656_G_A	SRR8616120	134:20	87	CRAC
PTEN	10_89720812_A_-	SRR8615743	149:253	37	CRAC
SETD2	3_47098425_C_T	SRR8616120	183:25	88	CRAC
SETD2	3_47163987_T_A	SRR8616120	122:19	87	CRAC
TP53	17_7578271_T_C	SRR8616050	171:0	100	CRAC
TP53	17_7577120_C_T	SRR8616061	228:32	88	CRAC
TP53	17_7577118_C_A	SRR8615300	89:43	67	CRAC
TP53	17_7579471_G_-	SRR8616061	7:109	6	CRAC
CDKN2A	9_21971108_C_A	SRR8615345	29:1406	2	countTags
CDKN2A	9_21971108_C_G	SRR8615345	8:1406	1	countTags
CDKN2A	9_21971177_C_A	SRR8615345	7:984	1	countTags
CREBBP	16_3900680_C_T	SRR8615743	7:88	7	countTags
IDH2	15_90627552_C_T	SRR8616120	913:363	72	countTags
IDH2	15_90628091_C_A	SRR8615345	7:1187	1	countTags
IDH2	15_90631918_C_A	SRR8615345	8:905	1	countTags
IDH2	15_90634800_C_A	SRR8615345	11:868	1	countTags
MTOR	1_11298077_C_T	SRR8616120	57:52	52	countTags
NCOR1	17_16024414_C_T	SRR8616061	11:290	4	countTags
NPM1	5_170814986_C_T	SRR8615554	11:14	44	countTags
PTEN	10_89692896_GAAAGGGAC_-	SRR8615899	9:106	8	countTags
PTEN	10_89692887_G_C	SRR8615345	6:484	1	countTags
RUNX1	21_36259344_T_G	SRR8616120	226:21	91	countTags
TP53	17_7579583_-_A	SRR8615899	80:36	69	countTags
TP53	17_7577556_C_T	SRR8615474	11:121	8	countTags
TP53	17_7579471_G_-	SRR8615743	6:267	2	countTags
TP53	17_7578212_G_A	SRR8616061	7:320	2	countTags
ASXL1	20_31024547_C_T	SRR8615373	15:862	2	countTags
CDH1	16_68847294_A_G	SRR8615554	21:3740	1	countTags
CDH1	16_68847294_A_G	SRR8615938	9:966	1	countTags
CDH1	16_68847294_A_G	SRR8616182	11:1042	1	countTags
CDKN2A	9_21971208_C_A	SRR8615345	16:141	10	countTags
CTNNB1	3_41266551_T_C	SRR8615373	15:476	3	countTags
CTNNB1	3_41278106_G_A	SRR8615899	6:750	1	countTags
CTNNB1	3_41278106_G_A	SRR8615474	7:1119	1	countTags
CTNNB1	3_41280824_T_C	SRR8615474	7:1339	1	None
CTNNB1	3_41278106_G_A	SRR8615554	12:2218	1	countTags
EGFR	7_55269472_T_C	SRR8615743	8:498	2	countTags
EZH2	7_148508778_C_T	SRR8615373	14:756	2	countTags
FBXW7	4_153247278_T_C	SRR8616120	39:36	52	countTags
GATA3	10_8111543_C_G	SRR8616120	31:6	84	countTags
IDH2	15_90631825_G_A	SRR8615554	15:1176	1	countTags
NCOR1	17_15961011_G_A	SRR8615373	13:205	6	countTags
NF1	17_29508465_A_G	SRR8616120	57:53	52	countTags
NOTCH1	9_139410043_GG_-	SRR8615373	8:0	100	None
NOTCH1	9_139395205_G_A	SRR8616120	60:78	43	countTags
NOTCH1	9_139413143_G_A	SRR8616120	42:58	42	countTags
NOTCH1	9_139410033_G_A	SRR8616061	7:539	1	countTags
NPM1	5_170834718_C_T	SRR8615345	6:78	7	countTags
PBRM1	3_52643937_T_C	SRR8616120	126:22	85	countTags
PTEN	10_89692901_G_A	SRR8616061	6:751	1	countTags
RB1	13_49030485_G_A	SRR8615373	14:0	100	countTags
SETD2	3_47158181_T_C	SRR8616120	117:21	85	countTags
SETD2	3_47155365_C_T	SRR8616061	6:0	100	countTags
SETD2	3_47108576_A_G	SRR8615373	12:321	4	countTags
TP53	17_7578457_C_A	SRR8615345	10:464	2	countTags
TP53	17_7577506_C_A	SRR8615345	6:541	1	countTags
VHL	3_10188315_T_C	SRR8615373	23:201	10	countTags
VHL	3_10183698_C_-	SRR8615373	13:373	3	countTags
VHL	3_10183698_C_-	SRR8615373	19:13	3	countTags

## Sheet: S5
Table S5. Subset of 44 putative FP mutations analyzed at the DNA level by WES data
gene	mutation (HG19 coord.)	sample	Mut:Ref	Reindeer VAF	WES
TP53	17_7578461_C_A	SRR8615253	456:0	100	TRUE
CREBBP	16_3831284_C_T	SRR8615277	92:23	52	TRUE
CDKN2A	9_21971108_C_A	SRR8615300	356:4	99	TRUE
CREBBP	16_3779755_G_-	SRR8615300	12:11	51	TRUE
TP53	17_7577118_C_A	SRR8615300	89:43	67	TRUE
TP53	17_7579420_G_-	SRR8615317	39:547	7	TRUE
TP53	17_7579547_G_-	SRR8615341	32:388	8	TRUE
KRAS	12_25398285_C_T	SRR8615349	204:0	100	TRUE
TP53	17_7578552_G_C	SRR8615349	16:0	100	TRUE
MTOR	1_11270903_G_A	SRR8615576	7:208	3	TRUE
FLT3	13_28608281_A_G	SRR8615696	5726:28	97	TRUE
RUNX1	21_36252961_G_A	SRR8615696	331:332	50	TRUE
PTEN	10_89720812_A_-	SRR8615743	149:253	37	TRUE
TP53	17_7579471_G_-	SRR8615743	6:267	2	TRUE
BRAF	7_140500166_T_C	SRR8615857	10:0	100	TRUE
TP53	17_7578552_G_C	SRR8615862	20:0	100	TRUE
TP53	17_7578475_G_-	SRR8615880	11:251	4	TRUE
PTEN	10_89692896_GAAAGGGAC_-	SRR8615899	9:106	8	TRUE
TP53	17_7579583_-_A	SRR8615899	80:36	69	TRUE
ATM	11_108173640_C_A	SRR8616022	37:22	63	TRUE
KRAS	12_25398284_C_T	SRR8616050	44:20	69	TRUE
TP53	17_7578271_T_C	SRR8616050	171:0	100	TRUE
ATM	11_108164164_A_-	SRR8616061	09:58	13	TRUE
FBXW7	4_153249384_C_T	SRR8616061	29:40	42	TRUE
NRAS	1_115258747_C_T	SRR8616061	154:162	49	TRUE
TP53	17_7578212_G_A	SRR8616061	7:320	2	TRUE
TP53	17_7577120_C_T	SRR8616061	228:32	88	TRUE
EZH2	7_148544318_G_T	SRR8616120	181:172	51	TRUE
RUNX1	21_36259344_T_G	SRR8616120	226:21	91	TRUE
PTEN	10_89720812_A_-	SRR8616144	250:1765	12	TRUE
PTEN	10_89720670_G_A	SRR8616149	375:0	100	TRUE
ARID1A	1_27087528_G_C	SRR8615624	6:228	3	FALSE
ARID1A	1_27101425_A_C	SRR8615733	6:286	2	FALSE
CDH1	16_68847294_A_G	SRR8615958	13:1189	1	FALSE
CDKN2A	9_21971161_T_C	SRR8615624	6:581	1	FALSE
CREBBP	16_3790515_C_G	SRR8615733	6:321	2	FALSE
CTNNB1	3_41278106_G_A	SRR8615661	8:1053	1	FALSE
CTNNB1	3_41278106_G_A	SRR8615933	6:664	1	FALSE
EZH2	7_148543575_C_T	SRR8615961	7:256	3	FALSE
IDH2	15_90631825_G_A	SRR8615677	7:618	1	FALSE
NRAS	1_115256529_T_A	SRR8615958	11:239	4	FALSE
SRSF2	17_74732891_G_C	SRR8615957	7:772	1	FALSE
TP53	17_7579311_C_A	SRR8615979	238:0	100	FALSE
UBA1	X_47069030_G_T	SRR8616014	6:1134	1	FALSE

## Sheet: S6
Table S6. 51-nt fusion probes (lowercase: repeats from Repeatmasker and Tandem Repeats Finder)
Probe	Fusion (HG38 coord.)	Genes	Filtered_list	Cosmic_HostSpot	DepMap_recurrence
TGGAGCCCAGGCCCTGAGGCAGGACGGAAGTCAGCCTCATACCAAACCATC	chr10:101130757:-_chr14:22462932:+	TLX1NB--TRDC	TRUE	FALSE	1
AAAGTAGAAGACTGTCTACTCCCCAGGAAGTCAGCCTCATACCAAACCATC	chr10:101130786:-_chr14:22462932:+	TLX1NB--TRDC	TRUE	FALSE	1
TGCAAGAGAAGGCACTCAAGTTTATGCCGATGGGGTGCCAGGCATTAGAAA	chr10:101354228:+_chr10:101237939:+	BTRC--LBX1-AS1	TRUE	FALSE	2
TGCAAGAGAAGGCACTCAAGTTTATGCCTTGTTGTCCTCCTGGTGCGAAGA	chr10:101354228:+_chr10:79277181:+	BTRC--ZMIZ1	TRUE	FALSE	1
CCCCTGAGAATCTGGGACCTCAACAGAGCCATCATCAACCACTTTAACCCC	chr10:101624745:-_chr10:101889490:-	FBXW4--ARMH3	TRUE	FALSE	1
AAAGGAGGTTTTAAACAGTATAACAGGTTCCTCATGCCATGCACCTGCTGT	chr10:102260116:+_chr10:119174592:-	GBF1--PRDX3	TRUE	FALSE	1
AAAGGAGGTTTTAAACAGTATAACAGAACCCAACGTCTTCCTCATCTTCAG	chr10:102260116:+_chr17:62664548:+	GBF1--MRC2	TRUE	FALSE	1
GTGTTCCCGAGCAGCCTGACCTCCAGGATAAGGAAGCCTGTGTGGGTACCA	chr10:102358729:+_chr10:102797993:+	GBF1--WBP1L	TRUE	FALSE	1
GAGAGCACCTCAAGTTCCAAATGGAGGATAAGGAAGCCTGTGTGGGTACCA	chr10:102361120:+_chr10:102797993:+	GBF1--WBP1L	TRUE	FALSE	1
AGTCATGGGAGAAGCCAAAAAGACAGAAATGTCTTTCCTCCAGGACCCAAG	chr10:102450330:+_chr10:80420466:+	RPARP-AS1--PRXL2A	TRUE	FALSE	1
ctctatggtgacaacagagtccaTGAGCCCCCATCTTCTGACTTTTCCTCG	chr10:102509303:+_chr10:102465982:+	SUFU--MFSD13A	TRUE	FALSE	1
ctctatggtgacaacagagtccaTGAGGACGAGGATGGGAAGACCGCCTGT	chr10:102509303:+_chr10:102468955:+	SUFU--MFSD13A	TRUE	FALSE	1
CTTGGCACGATACGTGTTCCAGTCAGAACTCTCAGAAATTGAGCCCAATGT	chr10:102550106:+_chr10:102344051:+	SUFU--GBF1	TRUE	FALSE	1
CTTGGCACGATACGTGTTCCAGTCAGgagttcagtggcatgaccagggctc	chr10:102550106:+_chr10:102455337:+	SUFU--RPARP-AS1	TRUE	FALSE	1
ACATCAGCCACATCACACCTACACAGCTGCCAGAGTCTCTCCTGGAGGCGG	chr10:102705346:-_chr10:102834177:+	ARL3--WBP1L	TRUE	FALSE	1
TGTCAGCCAGGGCTGAACCCCCGCAGGAGCCGCAAAGACAGCCTGGAAAGT	chr10:102744143:+_chr10:102615268:+	WBP1L--SUFU	TRUE	FALSE	1
CTGCAACTACTACTATGAACTCTGGTatatctttgagaagcctggacatca	chr10:102798095:+_chr10:104351927:-	WBP1L--CFAP58-DT	TRUE	FALSE	1
CGCTATGCTGGAAGAATTTAAGAAAGGTATTGCCTGCCTGTGCTGCGATGC	chr10:102920101:+_chr10:102379521:+	CNNM2--GBF1	TRUE	FALSE	2
CGCTATGCTGGAAGAATTTAAGAAAGAGTGAGAGAGGCATCCATGTACACA	chr10:102920101:+_chr3:187198702:-	CNNM2--AC007920.1	TRUE	FALSE	1
AAGTATCGTCGAGAAGCCTATCATCGGATGGTCTGCTTGTCCTTCATTATG	chr10:103174858:-_chr10:103303961:-	NT5C2--PCGF6	TRUE	FALSE	2
AGCTGCGGAATTTGCGGCTTTGGCAGTTCTTTCTGTCACCTCTCTGAAGAC	chr10:103396409:-_chr11:104569131:-	ATP5MD--LINC02552	TRUE	FALSE	1
AGCTGCGGAATTTGCGGCTTTGGCAGAGAGCCCATTTTGCCTAAACAAGAA	chr10:103396409:-_chr11:104572597:-	ATP5MD--LINC02552	TRUE	FALSE	1
AGCTGCGGAATTTGCGGCTTTGGCAGTGACTCTGGAAGGTTGTGCTGAGAA	chr10:103396409:-_chr11:104595533:-	ATP5MD--LINC02552	TRUE	FALSE	1
ACAGATCACCCGGAGCACTCTCCACGTGAGCTGGAGGATGGCCACACTGCT	chr10:103555413:+_chr10:103432129:+	NEURL1--PDCD11	TRUE	FALSE	1
AGCGGAGGAACCCCTCCAAGCACTACGTGTATTTTTGTACAATGGACATCC	chr10:103855195:-_chr10:103910622:-	SH3PXD2A--STN1	TRUE	FALSE	2
TCAGCAGGACTGCCAGAAACCAAATCTGGAGTGTGACAATATGAACCGCTT	chr10:103889072:-_chr10:84425731:+	STN1--CCSER2	TRUE	FALSE	1
ACGGAGCCTTTGGGAAAGTGTACAAGGCTTCTTGGATTTCTAGTACACTGG	chr10:103967895:+_chr5:13701436:-	SLK--DNAH5	TRUE	FALSE	1
ACGGAGCCTTTGGGAAAGTGTACAAGGTGTCTGTGGGAGGTTATGTTTATT	chr10:103967895:+_chr5:39394421:-	SLK--DAB2	TRUE	FALSE	1
TGGCATTCCTAGTGGTCCTTCTGAAGTGTTTTCATATCCCCTGTGTGGTTG	chr10:104039071:-_chr10:104167737:-	COL17A1--CFAP43	TRUE	FALSE	1
CTTATTGACTCGGGTGCTCAATACAAATTCCTGTCTTGGTCACACAGATAA	chr10:109875528:-_chr10:20164468:+	XPNPEP1--PLXDC2	TRUE	FALSE	1
ACTGCTAGACCTCCCAGATACTATAGTGCCGCCAAGCTCCTGGACAAGAAC	chr10:110985765:+_chr10:110780801:+	SHOC2--RBM20	TRUE	FALSE	1
TGCGAGGGTCCCACGACTCCCGCCTGAATGCCAAGTTCTCCATCAAGAAAG	chr10:112447467:+_chr10:112293738:+	VTI1A--TECTB	TRUE	FALSE	2
AACAGCTTGAAGAAGCGAAAGAACTGTCTAACAAAGTGCCAGTGGTGCAGC	chr10:112460582:+_chr10:113141184:+	VTI1A--TCF7L2	TRUE	TRUE	1
AAATGGGAAAACTCGAAACAGATTTTTCTAACAAAGTGCCAGTGGTGCAGC	chr10:112464657:+_chr10:113141184:+	VTI1A--TCF7L2	TRUE	TRUE	1
AAATGGGAAAACTCGAAACAGATTTTCCTGATAGCGCATATCAAGGTGGAG	chr10:112464657:+_chr10:58363609:+	VTI1A--UBE2D1	TRUE	FALSE	1
AAATGGGAAAACTCGAAACAGATTTTATTGCTTTCACAACAAAAATTTACC	chr10:112464657:+_chr10:58364771:+	VTI1A--UBE2D1	TRUE	FALSE	1
AAATGGGAAAACTCGAAACAGATTTTTTTTATTGTCCATATGTTCTCTACT	chr10:112464657:+_chr10:58367923:+	VTI1A--UBE2D1	TRUE	FALSE	1
TGGATACCAAATAGCAGTGGAAACCGGCACAGAAGCTGAAATCCAATGTGT	chr10:112538330:+_chr10:116065626:-	VTI1A--GFRA1	TRUE	FALSE	1
GGTCCCCATCACCGGCACACATTGTCACTGGCGTCAGCAGGAAAGATCAGC	chr10:113040126:+_chr10:112888735:+	TCF7L2--AL158212.1	TRUE	FALSE	1
CGTCTGTGTTTTCCTGTTTTCCAGAGCTACTCTCCAGAGAGACCGGATCTT	chr10:114248765:+_chr14:61443111:+	VWA2--PRKCH	TRUE	FALSE	1
TTCCAGACCTCCCGCCACCCAAGATGGACCCAGCCATTTCTGGCAATGAGA	chr10:114331803:-_chr7:142183266:+	AFAP1L2--MGAM2	TRUE	FALSE	1
ACAGAATGCAGAGTCTCAAGGCAAAGATCAAGGAATCAACATTTACCGAAA	chr10:114333221:-_chr10:114451671:-	AFAP1L2--ABLIM1	TRUE	FALSE	1
TGCCAGCACTGCCAGGGCAGGTTCAAAAGCTGGAATGCCTTCTCCAGAATG	chr10:115094043:+_chr10:114942645:+	ATRNL1--TRUB1	TRUE	FALSE	1
AAATATGAAGTTAACACTAAGACTTGGTGCAGTTATATGATAGACAATGTG	chr10:115215880:+_chr8:86139457:+	ATRNL1--ATP6V0D2	TRUE	FALSE	1
ACATTCAGACCCATTTCCAGTCATGAGCCTAGTAAATGACAAAGACTCAAA	chr10:11597631:-_chr10:11948508:-	USP6NL--UPF2	TRUE	FALSE	1
ACATTCAGACCCATTTCCAGTCATGAGTTTTGAGACAGATGCGAAAGCTGC	chr10:11597631:-_chr10:11956523:-	USP6NL--UPF2	TRUE	FALSE	1
CACACCCTACCGAATTACAAGATCAGAAGCTGCAGTTCATCATCTGCTGTG	chr10:117374356:-_chr2:229859574:-	PDZD8--TRIP12	TRUE	FALSE	1
CACACCCTACCGAATTACAAGATCAGGTCACATTTAGGGCAGGCAAAACAT	chr10:117374356:-_chr2:229860531:-	PDZD8--TRIP12	TRUE	FALSE	1
TCAGCAACCAGCTAGCTACTCGAGAGGTTTCTGAAGGATTGTCATTCTTGC	chr10:118326154:-_chr12:100311044:+	FAM204A--SCYL2	TRUE	FALSE	1
GGAAAATGCCCTCAAACGCGCCAACGTGCAAGCCAGTGGAATGAATGTCTA	chr10:119080628:-_chr10:119155177:-	EIF3A--SFXN4	TRUE	FALSE	1
CAGTCAAGCAAAATTATTCAGCACCAGCATTTGAAAACTTTGCTTTTAGAA	chr10:119177021:-_chr10:132342213:+	PRDX3--LRRC27	TRUE	FALSE	1
CTGTAGGACGGTTGCTCCGAGCGTCGGGAGCGTAACCACGCTGAAAGCACT	chr10:119178755:-_chr10:132344498:+	PRDX3--LRRC27	TRUE	FALSE	1
CTGTAGGACGGTTGCTCCGAGCGTCGGTTTTTGGATTCAAAGCATAAAAAC	chr10:119178755:-_chr10:87925513:+	PRDX3--PTEN	TRUE	FALSE	1
CACGGTCTTGCTGAAAGCCAGGGAAGGTTACGTCGCTGGATTTGTAGACTT	chr10:119207969:+_chr10:119129515:+	GRK5--FAM45A	TRUE	FALSE	1
CACGGTCTTGCTGAAAGCCAGGGAAGAGGCCATGGCAATGGGCAAACTGCA	chr10:119207969:+_chr10:119132515:+	GRK5--FAM45A	TRUE	FALSE	1
CACGGTCTTGCTGAAAGCCAGGGAAGGCGGCTGTGGTGCTTCAGGCAGCTT	chr10:119207969:+_chr7:2604881:+	GRK5--IQCE	TRUE	FALSE	1
GTAAAAGCTGTAAAATGATAACAGAGCCCAAAATGGAGTTAATCCTGACTG	chr10:119588152:-_chr10:119859884:-	TIAL1--MCMBP	TRUE	FALSE	2
TATTGGGAAAATTCAACTTCATTCAGTaagaagaaaacgaggaaagataag	chr10:119751156:+_chr20:29494955:-	INPP5F--FRG1EP	TRUE	FALSE	1
GAATTCTCACTCTCACAACCAATGAGATGGCTGGGATCCTGATACCTACAT	chr10:121483698:-_chr10:121183376:+	FGFR2--LINC01153	TRUE	FALSE	1
GAATTCTCACTCTCACAACCAATGAGCTACACATTGTTGTCAGTGAGACTT	chr10:121483698:-_chr8:120289608:+	FGFR2--COL14A1	TRUE	FALSE	39
GCATGGAGTACTTGGCTTCCCAAAAATTTTACAGAGTTTTTGGATCCGTTC	chr10:121496532:-_chr10:120503818:+	FGFR2--PLPP4	TRUE	FALSE	1
TGAGGATACCACATTAGAGCCAGAAGGTGGAATGCAAGCTTTAGGACTTCA	chr10:121593709:-_chr3:41233341:+	FGFR2--CTNNB1	TRUE	FALSE	1
TGAGGATACCACATTAGAGCCAGAAGATCACCTCCAATGAGAAGCACTTGG	chr10:121593709:-_chr3:41249574:-	FGFR2--ULK4	TRUE	FALSE	1
ATTCATGTCCCAAGATGAAATATAAGCAATAGGCGAATATGAAGACCTTAG	chr10:121836718:-_chr10:116979308:-	ATE1--SHTN1	TRUE	FALSE	1
ATTCATGTCCCAAGATGAAATATAAGGTTTGCCCTCCAATCAGTGGTCTGC	chr10:121836718:-_chr10:117048510:-	ATE1--SHTN1	TRUE	FALSE	1
TTCATCACTCGTGACTTCACTCAGCCGTCAGCAACAGCCCACTGTCAGAAG	chr10:12217467:+_chr10:12106246:+	CDC123--DHTKD1	TRUE	FALSE	1
TTCATCACTCGTGACTTCACTCAGCCGAGAGGCCAAGTGGCTCCTACAAAG	chr10:12217467:+_chr10:12107909:+	CDC123--DHTKD1	TRUE	FALSE	1
TTCATCACTCGTGACTTCACTCAGCCATGTGTGACAGTGCGGAAGAGGGGG	chr10:12217467:+_chr10:12112900:+	CDC123--DHTKD1	TRUE	FALSE	1
TCGTGTGGTACATGGATAATCCACAGCATCTCCCCAGCTGCTGCCCATGCG	chr10:122393341:+_chr10:122143572:+	PLEKHA1--TACC2	TRUE	FALSE	1
TCGTGTGGTACATGGATAATCCACAGGAGTTCCGATTCTGAAGAGGCATTT	chr10:122393341:+_chr10:122195040:+	PLEKHA1--TACC2	TRUE	FALSE	1
GCGTACCCATCATTACTCCCACTCAGGAGTTCCGATTCTGAAGAGGCATTT	chr10:122413045:+_chr10:122195040:+	PLEKHA1--TACC2	TRUE	FALSE	1
ATGGCCACTGTGGCACTATCCAGCAGGCATGCAGCCAGTCATGCTGGCCCT	chr10:122821093:+_chr20:33055422:+	DMBT1P1--BPIFB3	TRUE	FALSE	1
GTGACAGATGCAGAAACAAAACCCAAGAAGAAGAGCCCAAGGACCGTAGCA	chr10:123162828:+_chr10:123361319:+	BUB3--AL160290.2	TRUE	FALSE	23
CCCTGTCCGACAGCTGGAGACCCCTGGTTGAGAACAAAAACATGCACCTGG	chr10:124449730:-_chr10:43396590:-	NKX1-2--HNRNPF	TRUE	FALSE	1
AAGGTTTATCTAACATTAAGTTAAAGGTATAATCAGAGGATATCACTCGCT	chr10:124774675:-_chr10:124828756:+	AC068896.1--ABRAXAS2	TRUE	FALSE	2
ACAGCGATTGGACAGAATTTGTGAAGGGACTGTTGACATTTAGGGATGTGG	chr10:125038997:-_chr19:23919373:+	CTBP2--ZNF726	TRUE	FALSE	1
TAGAGTTTGTGGACAGATTTATATTGTTGTGCTGAAAGACATTATGACACC	chr10:125110990:-_chr10:87931046:+	CTBP2--PTEN	TRUE	FALSE	1
CGTGGACGCCGACCGTCCGGGACGAGTTGTGCTGAAAGACATTATGACACC	chr10:125160319:-_chr10:87931046:+	CTBP2--PTEN	TRUE	FALSE	1
CAAGCGCGAGGAGAAGTACGGCGTGGGTAGGTCGATTTGGACAATTAACTT	chr10:126905563:+_chr3:158658922:+	DOCK1--GFM1	TRUE	FALSE	1
AGCTCAAGGACCTGATTGCTTGGCAGGAAGTTGCGCTGTACCTGAGAGCAC	chr10:127419749:+_chr2:214473769:-	DOCK1--AC068051.1	TRUE	FALSE	1
CGGGATGCAGGAGGAGAGCCTGCAGGTATTTGCTGGCCGTTGGTTAATGTC	chr10:131981761:-_chr5:10415488:+	BNIP3--MARCH6	TRUE	FALSE	1
TCGAGCTGCAGCAGGAGAAGAGCAAGGGAGCGTAACCACGCTGAAAGCACT	chr10:132104943:+_chr10:132344498:+	JAKMIP3--LRRC27	TRUE	FALSE	1
GGAGAAATCAAGAGCTTGTGGAAAAGCCAGAAAACCTGCAGAAGAACTGGC	chr10:132145580:+_chr10:132607915:+	JAKMIP3--INPP5A	TRUE	FALSE	1
TGTGGCCGTGGGGGACATCGTCTGGGGTGTGAGAAGCATGAACAGTACGGA	chr10:132405986:+_chr1:235693486:-	PWWP2B--LYST	TRUE	FALSE	1
TGAAACGTAACTGGTTCCCTGACCAGGTCGTGCACACACACAAGCCGCACT	chr10:132406289:+_chr10:132645868:+	PWWP2B--INPP5A	TRUE	FALSE	2
TGAAACGTAACTGGTTCCCTGACCAGGTGTGAGAAGCATGAACAGTACGGA	chr10:132406289:+_chr1:235693486:-	PWWP2B--LYST	TRUE	FALSE	1
CCAACGTGGGCTCGCTCTTCGACGACCGTGTCCATGGGCCCAGTGCCTGGC	chr10:132538171:+_chr10:132445696:+	INPP5A--C10orf91	TRUE	FALSE	1
AGAACTGGCTTCGGGAATTTTACCAGGTCACCGACGATGAGGGCGCACCTG	chr10:132607956:+_chr10:132417061:+	INPP5A--PWWP2B	TRUE	FALSE	2
AGAATAAAACCCAGGGATTCCGGAAGGAGCCTGGATTTCCGGCTGAAATAC	chr10:13283690:-_chr10:9286592:+	PHYH--LINC00709	TRUE	FALSE	1
CAAAGAGACACAGCCCATTTTTTTAGATGACGGAGGGCCGCCGATGTCAAG	chr10:13526138:-_chr10:13858912:-	BEND7--FRMD4A	TRUE	FALSE	1
GACCATCAATTATTGACACGCCCAAGGTACGGAAAAAGGACCAGATCAATA	chr10:14774253:-_chr10:11967454:-	FAM107B--UPF2	TRUE	FALSE	1
CGGCAGCCGCCACCATGGCCCTGCAGGTGTCTGTGGAAGAATTAGAACATA	chr10:15088717:-_chr3:90215763:-	ACBD7--PROS2P	TRUE	FALSE	1
GAGGAGGAGACGGAGCACGCCAAAGGCTCATGGGGCATTCAGAATGGGACC	chr10:15168503:-_chr12:20556660:+	NMT2--PDE3A	TRUE	FALSE	1
TTCTTCAAGAATTTTTTCCTGATCAGATATCTATTGAAATCGAGACTCCTA	chr10:15786561:-_chr10:14939869:-	MINDY3--DCLRE1C	TRUE	FALSE	1
TTGGACCTTGTTTCAGATCCTGAATAACCATGTTCCGTGCTCCCCACCTTG	chr10:15789247:-_chr6:157766385:+	MINDY3--SNX9	TRUE	FALSE	1
GTCTAGTTGCCAAGTGGAACATTCTTGCTGATTTTGACAGGGCTGCAGAAG	chr10:15841426:-_chr10:15079040:-	MINDY3--ACBD7	TRUE	FALSE	1
CCTCACCGTTCTGCCCCCAGAACTAGGGACAGAGTCCTGAGCAAGGAAACC	chr10:16752539:-_chr19:56789928:+	RSU1--AC006115.3	TRUE	FALSE	2
AAGCTGCTGGAAGGCGAGGAGAGCAGGCTGGAGTCTGGGATGCAGAACATG	chr10:17235389:+_chr12:52898519:-	VIM--KRT8	TRUE	FALSE	48
gaggaggcggaggTCCAAGCGGAAAGGAGGAAGATCTTCCTTCCATAGAGC	chr10:1737051:-_chr20:20360210:+	ADARB2--CFAP61	TRUE	FALSE	1
ATTGCCAACATTGACCGTATTACAAATGACCTGGACAGAAATAATATCACC	chr10:180128:+_chr5:169251459:-	ZMYND11--SLIT3	TRUE	FALSE	1
TGGGGATAGCAGTGATGAACGGCACTCTTCCTGAAATGACTCATGTTCAAA	chr10:19049137:+_chr10:18042705:+	MALRD1--SLC39A12	TRUE	FALSE	1
CTCACGGAGCTGGAGAACCTTTCAAGACACTACCCGAAGCAGTCCTTCACC	chr10:21369967:-_chr10:21020201:-	AL158209.1--NEBL	TRUE	FALSE	10
CTCACGGAGCTGGAGAACCTTTCAAGTATTGGCATAAAGGATGTTTCCATT	chr10:21369967:-_chr10:21172477:-	AL158209.1--NEBL	TRUE	FALSE	51
TCAGGAAAGCTCAGCAGCATAAAACTTATTGGCATAAAGGATGTTTCCATT	chr10:21372895:-_chr10:21172477:-	AL158209.1--NEBL	TRUE	FALSE	33
CGGCTGCAGCGTCGCGGTGCATCAAGGTTGCTCCAACAGCCAAGTTATGAT	chr10:21534804:+_chr10:89462515:+	MLLT10--SLC16A12-AS1	TRUE	FALSE	1
AATCTCAGGAGAGAGCAGCCAGAGTGATACAGTTTATGTAACTTGATGGAA	chr10:21538912:+_chr11:85959060:-	MLLT10--PICALM	TRUE	FALSE	1
AATCTCAGGAGAGAGCAGCCAGAGTGCCTCCACAAATGGGAAGTGTTCCTG	chr10:21538912:+_chr11:85974812:-	MLLT10--PICALM	TRUE	FALSE	1
AATCTCAGGAGAGAGCAGCCAGAGTGGCACCCCCTGTAATGGCCTATCCTG	chr10:21538912:+_chr11:85976682:-	MLLT10--PICALM	TRUE	FALSE	1
ctagaactacatagttggagtcagggATACAGTTTATGTAACTTGATGGAA	chr10:21557824:+_chr11:85959060:-	MLLT10--PICALM	TRUE	FALSE	1
AGAGTTGCTGAATGCAATACACAACGgtcttaagagaaaacactgaggtcc	chr10:21682257:+_chr2:16080898:+	MLLT10--GACAT3	TRUE	FALSE	1
TCCTCATGTGGGGGGTAAACCACTCGAGAAAGTATAAAGATGAAGCAGAGA	chr10:22714183:-_chr10:20828634:-	PIP4K2A--NEBL	TRUE	FALSE	1
CAAAAACTATGAATGGAGACATGAGGATAGAGGGCCTGGATATTTTATTTC	chr10:24438479:+_chr13:24825619:+	KIAA1217--RNF17	TRUE	FALSE	1
CTACTAGTGACTCAACAAAATCTAAGAGACTGTGAATACAACAATATCATT	chr10:24589271:-_chr8:74026789:+	ARHGAP21--LY96	TRUE	FALSE	1
TGCTTTTGAAGCTGGATTATGTACAGATTCTGGCTACATTGGAGATTGGTT	chr10:24635011:-_chr10:29686651:-	ARHGAP21--SVIL	TRUE	FALSE	1
ATGGTGACAAGCTCAAGGCCTGCGAGGATGCTGGGGAAATGGTTCGTTCCT	chr10:24721837:-_chr10:27862622:-	ARHGAP21--ARMC4	TRUE	FALSE	1
ATGGTGACAAGCTCAAGGCCTGCGAGGATAATTGATCGCTTAGATGGAGTT	chr10:24721837:-_chr10:27907777:-	ARHGAP21--ARMC4	TRUE	FALSE	1
ATAAATGCCACCTCAACAATTCAGAGacagagtcaggttctgttgcccagg	chr10:25221157:+_chr10:25117292:+	GPR158--LINC01516	TRUE	FALSE	1
TGCGTTATTTTCAAGCTTTGCTAACGCCTACTTCTGCTTCCTCCTGGCCGC	chr10:25935830:+_chr4:82705413:-	MYO3A--SCD5	TRUE	FALSE	1
GAGACAAGCTGTGGTTGGTTCTTGAGCCTACTTCTGCTTCCTCCTGGCCGC	chr10:25955008:+_chr4:82705413:-	MYO3A--SCD5	TRUE	FALSE	1
TGCAATATTCATCATAACAACTCCCGgctcagctttctcatcactgaactg	chr10:26709768:+_chr5:80951480:-	PDSS1--RASGRF2-AS1	TRUE	FALSE	1
ACAGAGCTCGACAGTATGTACTACAGGGTTTGTGTTTAGTGAATCAGAGGG	chr10:26742577:+_chr10:15847943:-	PDSS1--MINDY3	TRUE	FALSE	1
ACCTTCGCCACCCACTATTGGACCAGCAGAGAGACTTTCAAGCAGCTGGCT	chr10:26765218:-_chr12:66203711:+	ABI1--IRAK3	TRUE	FALSE	1
AGTCTTCCATCAATCATATCTCACAGGTTGAATGTACAGCTGGTATAAAAA	chr10:26823138:-_chr10:52561115:-	ABI1--LNCAROD	TRUE	FALSE	1
ACTACTGTGAAAACAACTACATACAGACTCTATCGGGGGCCCCTTCCCCGT	chr10:26860747:-_chr10:103570872:+	ABI1--NEURL1	TRUE	FALSE	1
GAAAGGAGCAGAACAAAGTGATAATGATTTCTATGTTGGATGCATGTAGAA	chr10:27219723:-_chr10:33579369:-	ACBD5--AC018980.1	TRUE	FALSE	1
TTCAGAAGCTGGTGAAATATTTAAAGAAGGAACATCTGAAGGAACGCCTGA	chr10:27288824:+_chr10:27331566:-	ARMC4P1--AL355493.1	FALSE	FALSE	12
TTCAGAAGCTGGTGAAATATTTAAAGAAGGAACATCTGAAGGAACGCCTGA	chr10:27961568:-_chr10:27331566:-	ARMC4--AL355493.1	FALSE	FALSE	8
GGAGGGGGGACTCGCAGCCTTACCAGGTCTGGCTCAGAATCCCAGCAGCAG	chr10:28534034:+_chr7:50541346:+	WAC--DDC-AS1	TRUE	FALSE	1
ACTGAAGAGGTGGTCATCGCAGCCACATCAATGAACTGAGCCATGTTCAAA	chr10:29529705:-_chr10:22609717:-	SVIL--PIP4K2A	TRUE	FALSE	1
GCCATGATTTAAATATCGGCGTTAAGCTGGTTTTAGAAAAAGTTTTCGTCT	chr10:29657969:-_chr10:28089841:-	SVIL--MPP7	TRUE	FALSE	2
GCAGCCTTCAGGGAGCGTGGAGACAGacagggtctccctctgttgcccagg	chr10:30349119:-_chr10:30069821:-	MTPAP--JCAD	TRUE	FALSE	1
TGCTAAGAACTGCTGGGAGGATGACAGACATGGAAGTTTCCAATCAGATCA	chr10:31461237:+_chr10:30716927:+	ZEB1--SVIL2P	TRUE	FALSE	1
CCTGCTGCGAGGCCGCCGGGCTCCCGATAATAAACCTGCTGAAGAAGTTGT	chr10:31928683:-_chr1:231270758:+	ARHGAP12--GNPAT	TRUE	FALSE	1
AACTTCTACAGAGCAACCACTCACCAatggagtctccctctgttgcccagg	chr10:32686080:+_chr9:71982657:+	CCDC7--C9orf85	TRUE	FALSE	1
TTCGATTTGGAGGACAGAGACTGCAATGGAAGAAGACACAGAAGAAAGTTC	chr10:33330708:-_chr10:34317338:-	NRP1--PARD3	TRUE	FALSE	2
TTCGATTTGGAGGACAGAGACTGCAACACAGCCCTCATGCTTGCCATATGT	chr10:33330708:-_chr15:19882277:+	NRP1--AC138701.1	TRUE	FALSE	1
AATTCCAAACCCTCACCTGTAGACAGGCTAAACATATTTTTGACTGGTATG	chr10:34269657:-_chr12:29768075:-	PARD3--TMTC1	TRUE	FALSE	1
GGTCACACCTTCAGTCCTTCGAGCAAGTTGTCCCAGCATCAGCTATTGAGG	chr10:34516979:-_chr21:17810495:+	PARD3--AL109761.1	TRUE	FALSE	1
GTGATGTAGCAGACGATAAAGACAGAGGAGGAGCTCTTCCTGCAGGCGTGG	chr10:34696318:-_chr2:86442018:+	PARD3--KDM3A	TRUE	FALSE	1
GTGATGTAGCAGACGATAAAGACAGAGTGTGTGTGGAATTTGATGGGGAAT	chr10:34696318:-_chr2:86449807:+	PARD3--KDM3A	TRUE	FALSE	1
GTGATGTAGCAGACGATAAAGACAGAGCAGACAGTCCAGAAGACATGCACA	chr10:34696318:-_chr8:38968592:+	PARD3--PLEKHA2	TRUE	FALSE	1
CCCGCTACCGGAAGGCCATCGCCAAGGTGAAGTTAAAATGAACTATTTGGG	chr10:34814876:-_chr10:35016394:-	PARD3--CUL2	TRUE	FALSE	2
CCCGCTACCGGAAGGCCATCGCCAAGGATAGAGGCACTCTCCATTCCTGAT	chr10:34814876:-_chr10:35101060:-	PARD3--AL392046.1	TRUE	FALSE	2
CCCGCTACCGGAAGGCCATCGCCAAGGCAGACAGTCCAGAAGACATGCACA	chr10:34814876:-_chr8:38968592:+	PARD3--PLEKHA2	TRUE	FALSE	1
TACATGGTTACATTATCTGTGTACAGATATTCCAATGGAGACAGTTGGAAA	chr10:35025132:-_chr10:13707113:-	CUL2--FRMD4A	TRUE	FALSE	1
TTTGCTGTCTTTCCTCGCGGAGACAGACGGAGATGCGGCTGCAGGACCAGC	chr10:35090430:-_chr8:11424636:-	CUL2--FAM167A	TRUE	FALSE	1
CATCAGCGACCGGGAGAACATAGACGACAAATGACCATGGAAACAGTTGAA	chr10:35337207:+_chr10:35148368:+	CCNY--CREM	TRUE	FALSE	1
CATCAGCGACCGGGAGAACATAGACGGAAAATACTGAATGAACTGTCCTCT	chr10:35337207:+_chr10:35179134:+	CCNY--CREM	TRUE	FALSE	1
CGGCTGAATGTGCCATCGTCACCCTGTTTGGTAAAGGTTGCTCTTACAACA	chr10:35530243:+_chr3:91421911:-	CCNY--ABBA01000935.2	TRUE	FALSE	1
AGAATTCCCAAGCCAAAGCTTTCCAGGATCAGAATGGCCAGCAGGAGGCCA	chr10:38017386:+_chr10:37992327:+	ZNF33A--AL117337.1	TRUE	FALSE	1
AGAATTCCCAAGCCAAAGCTTTCCAGcactactgggttggggtctccacga	chr10:38017386:+_chr10:42486979:+	ZNF33A--LINC00839	TRUE	FALSE	1
CCACCGAATCGCTGTCACGCCGGCAGTTCAACATCATGGATATAGTGGCCC	chr10:43409090:-_chr10:46999912:+	HNRNPF--PTPN20	TRUE	FALSE	1
CAGGACTGCGCCGCGTCTTCCTCAAGGTCTCAACTGCTTCTTACCAATATT	chr10:43409131:-_chr10:43421670:+	HNRNPF--AL450326.1	TRUE	FALSE	1
CAGGACTGCGCCGCGTCTTCCTCAAGTTCAACATCATGGATATAGTGGCCC	chr10:43409131:-_chr10:46999912:+	HNRNPF--PTPN20	TRUE	FALSE	1
GAAAGCAAAAATTCGAAGATTGGAAGGGCCCGGGATGGTGCTCTCCCTGAC	chr10:45663542:-_chr15:66128411:-	ZFAND4--MEGF11	TRUE	FALSE	1
TCACAATGAATGTCTAATTATCACAGGTGGTCTTCGAGGGATAGCACGAGG	chr10:45888165:-_chr10:46003203:+	PARGP1--TIMM23	TRUE	FALSE	1
GCACGCGGATTTGGCTGGCGTCCCGCCCATTGCTGAAGCCATAAAGAAAGC	chr10:45972730:+_chr10:46373377:+	TIMM23--FAM25BP	TRUE	FALSE	1
GCACGCGGATTTGGCTGGCGTCCCGCgcgtcatctcacgtgtcgaggtgat	chr10:45972730:+_chr21:8405960:+	TIMM23--FP236383.1	TRUE	FALSE	1
CAGTGGATCTCTGTGCCACATGGGAGGCCCTGGAGAAGTGTAAGGATGCAG	chr10:4968386:+_chr10:4885520:-	AKR1C1--AKR1C6P	TRUE	FALSE	51
CCCTGTTGTTCAGCAGTGATGAGGAGGTCTTTGCTTGGCTGTTCTTTCCCA	chr10:50106465:+_chr5:90863757:+	WASHC2A--ADGRV1	TRUE	FALSE	1
GATCTTTTTGCCATTGCCAAGGACAGGTCTTTGCTTGGCTGTTCTTTCCCA	chr10:50110270:+_chr5:90863757:+	WASHC2A--ADGRV1	TRUE	FALSE	1
agagctgagcgctcggaagaaccaagACTCCCAAAAGCCAGGCTGCCGAGG	chr10:5035616:+_chr10:5163020:-	AKR1C3--AKR1C8P	TRUE	FALSE	1
GGGGGCGGCGGCCACGCCAAGGACGGACCCCCAAGAGCAAGGCTGGTGAAG	chr10:5685175:+_chr10:5286012:-	FAM208B--AKR1C7P	TRUE	FALSE	1
GGGGGCGGCGGCCACGCCAAGGACGGGGAGAGATGCTGATGCCGGTCCACT	chr10:5685175:+_chr10:5373715:+	FAM208B--UCN3	TRUE	FALSE	1
GGGGGCGGCGGCCACGCCAAGGACGGatgcagagattcagagagtctaagc	chr10:5685175:+_chr4:4648977:+	FAM208B--STX18-AS1	TRUE	FALSE	1
ACAAATCATTCTTTGTAAGAACAAAGGAGCCAAGCAATAAAAGAGTTCGAC	chr10:5750027:+_chr10:5451830:+	FAM208B--NET1	TRUE	FALSE	1
GCACATGTACGGGAAGGACAAAGTGGACCCACTATGAAAATGGAGAATATA	chr10:58267422:-_chr10:52054484:+	IPMK--PRKG1	TRUE	FALSE	1
GAGGAAAATGCTGCTTGCAATTTCAGACCTATAGGAAGAAAATCTGAACCA	chr10:58820468:+_chr10:59001229:+	BICC1--LINC00844	TRUE	FALSE	58
GAGGCCCCGCCGAGGCCGGGACTCAGGTATACTGCAACATCCAGATGGCAC	chr10:59709479:-_chr10:58237814:-	SLC16A9--IPMK	TRUE	FALSE	1
ACCTGCGCAAAGCCAGCGTGACCATCGGAGAAGGTTTTAAGGTGAAAACGA	chr10:59906122:-_chr10:60042756:-	CCDC6--ANK3	TRUE	FALSE	1
ACCTGCGCAAAGCCAGCGTGACCATCCAGGGAGAAGGTTTTAAGGTGAAAA	chr10:59906122:-_chr10:60042759:-	CCDC6--ANK3	TRUE	FALSE	1
ACCTGCGCAAAGCCAGCGTGACCATCGTGAAGATGCAATGACCGGGGACAC	chr10:59906122:-_chr10:60139087:-	CCDC6--ANK3	TRUE	FALSE	2
TACCAAAATAGAGAAAATTGGAGAAGCGCTCAACGAACCCACCATCGATTA	chr10:60780202:+_chr5:158731157:-	CDK1--EBF1	TRUE	FALSE	1
AGGGCAGAAATAGCGACCATGGCGAGATGTGCCCGTGGAGAAGCTGGCCGC	chr10:61902413:+_chr10:70301508:-	ARID5B--LRRC20	TRUE	FALSE	1
CAGCTTTGGTAGTACCCATTAACAAGTTAGAGAAAAGATTGGCCCCATTGC	chr10:62217118:-_chr20:34926877:+	RTKN2--ACSS2	TRUE	FALSE	1
ctgcagcagcagcagcaacaAGTCGGCACTATTCCTAGGCCTCCAAGGTGT	chr10:62374458:+_chr10:25159903:-	AC024598.1--GPR158-AS1	TRUE	FALSE	2
GCAAACAGATTCAGTGGCCTGCATTGAAGGAACATCTGAAGGAACACCTGA	chr10:63380318:-_chr10:45156778:+	JMJD1C--AL358394.2	TRUE	FALSE	2
GGAGCTCCGCAGCGACGTGGACCAAGGAATTGGCCCCTACAAGTCAAGTTG	chr10:63521738:-_chr10:62643742:+	JMJD1C--AC067752.1	TRUE	FALSE	1
ATCATTTGGAAACCTTGTGTCCACAGAGTCGCTTGGATGTTTATTTGTCAC	chr10:66621692:-_chr10:88739996:+	CTNNA3--LIPK	TRUE	FALSE	1
CTCCCCGCAAAATTCAGATTCTTCAGataagcaaaagcagagaatctgctg	chr10:67805583:-_chr21:25095026:+	DNAJC12--AP000233.2	TRUE	FALSE	1
GGGAAAAGAAGCCCAAAGTTTTAAAGAAAGAGAAAAAAGAGAAGCCAAAAT	chr10:68601034:+_chr10:68959806:+	TET1--DDX21	TRUE	FALSE	1
TACAGCCACTGCAGTATCACAGCCAGGGGCAGACACTGGCCTCAGATACCT	chr10:68722577:+_chr19:58571429:-	CCAR1--MZF1	TRUE	FALSE	1
AATCAAGTGATAATAAACTAGAGGAGCTGGTTTATTGCAGCCTCCTGTTCG	chr10:68907007:+_chr10:68749136:+	DDX50--CCAR1	TRUE	FALSE	5
CGAGCTGGAGCTGGAGCTGTCGGAAGATTTTGTGGAAGTATAATACTTTGT	chr10:689494:-_chr2:173090998:+	DIP2C--MAP3K20	TRUE	FALSE	1
ATGACGGAGAATCCGTTTCAGGAAAGatgttgtttgaagccgtgagactga	chr10:69133047:+_chr10:52454749:-	VPS26A--LNCAROD	TRUE	FALSE	1
ATGACGGAGAATCCGTTTCAGGAAAGATTTGGTATAAGGGGAAAGAAGTTA	chr10:69133047:+_chr10:73208619:+	VPS26A--FAM149B1	TRUE	FALSE	1
GTCTTGGATCTTTACTTGTGGCTAAGGTATCATTTAAAGGATGTGATTGTT	chr10:69207941:+_chr10:69162406:+	SUPV3L1--VPS26A	TRUE	FALSE	1
ACCAAGTTTCTCTCTCAGATCGAGAGggtggctcacaacatggcagttggc	chr10:69395105:+_chr10:68999715:+	HK1--KIF1BP	TRUE	FALSE	1
TTATCATCTATTCCACCGTGTTCTGGGGAACACTCATAGGGTGGACCAAAG	chr10:69451690:+_chr10:69257036:+	TSPAN15--HKDC1	TRUE	FALSE	1
TGGTGGCCTTGACCTTCCGGAACCAGCTTTTTGATCATGTTGCTGAGTGCC	chr10:69485215:+_chr10:69364783:+	TSPAN15--HK1	TRUE	FALSE	1
TCTGGAACTATGGTGCCATCCCTCAGGGGAGCCCTCCCAGCCTCCCAACAG	chr10:70217812:-_chr10:70266391:-	PPA1--NPFFR1	TRUE	FALSE	1
ATGATATTCCAATTTATGCAGATAAGCTGGAGAACACAGCAGCATGCCTGG	chr10:70230341:-_chr10:73110375:+	PPA1--NUDT13	TRUE	FALSE	1
ATGATATTCCAATTTATGCAGATAAGGACCTGACAATGTCCCTGTATTGTG	chr10:70230341:-_chr10:73114357:+	PPA1--NUDT13	TRUE	FALSE	1
AGGACGAGGGCACCCCAACCCTGTCGGTCAGTGAGAGCCCAAGCCAATTGC	chr10:71741921:+_chr1:26161212:+	CDH23--FAM110D	TRUE	FALSE	1
CCGCCGGTGGAGTCTCGGCGGCCGGGGAGATTTCCTCTGGAAGACATCCCG	chr10:71964694:+_chr21:43978046:+	CHST3--AGPAT3	TRUE	FALSE	1
CATTTGATGGCCGAAATATTTTAAAGTGACCATGCAGCAGGTGGCCAGGAC	chr10:72128082:-_chr10:72375872:-	ASCC1--MICU1	TRUE	FALSE	1
CATTTGATGGCCGAAATATTTTAAAGGAAAGGGCACCATCTTCATGGGGAG	chr10:72128082:-_chr10:72379583:-	ASCC1--MICU1	TRUE	FALSE	1
TACACTATTCAGGAAAGACCCCAATGTGACCATGCAGCAGGTGGCCAGGAC	chr10:72133057:-_chr10:72375872:-	ASCC1--MICU1	TRUE	FALSE	1
AGGAAGTACTGGCGAAGTGCTCCATGCCCTGATTGAGTCCCTCAACCAGAA	chr10:72196811:-_chr10:72345127:-	ASCC1--DNAJB12	TRUE	FALSE	2
AGGAAGTACTGGCGAAGTGCTCCATGTTTGAACGCCATGACCCTGTGGATG	chr10:72196811:-_chr10:72423371:-	ASCC1--MICU1	TRUE	FALSE	1
TAAACCTGGACAAGACGGGGAAATTGTGACCATGCAGCAGGTGGCCAGGAC	chr10:72203427:-_chr10:72375872:-	ASCC1--MICU1	TRUE	FALSE	2
ACCGGCAGCAGCAGCACCACCGGACGACTgaggaggaggagaaggaggagg	chr10:72692301:+_chr10:73667726:+	MCU--AC073389.2	TRUE	FALSE	1
ACCGGCAGCAGCAGCACCACCGGACGGAGACTGCAGTCAAATAAAACAGAT	chr10:72692301:+_chr10:73674573:+	MCU--AC073389.2	TRUE	FALSE	1
CGCAGGGGAAACTTGAACATTCGCAGACTgaggaggaggagaaggaggagg	chr10:72715902:+_chr10:73667726:+	MCU--AC073389.2	TRUE	FALSE	1
CGCAGGGGAAACTTGAACATTCGCAGGAGACTGCAGTCAAATAAAACAGAT	chr10:72715902:+_chr10:73674573:+	MCU--AC073389.2	TRUE	FALSE	1
ATGAACCCCATTTTGACTTTGCACGGTCAAATAATTGGAGTCTGGAAGATG	chr10:73016846:-_chr9:36657241:+	P4HA1--MELK	TRUE	FALSE	1
CGCCGCCCTCTCGTCCCACTTTCCAGATTAACCAGAAGGGCTCGGAGAAGC	chr10:73096766:-_chr3:45731301:+	P4HA1--SACM1L	TRUE	FALSE	1
GCTACCCACCTTTCCCTGGATATCCTGTGTGTGATCCTGTAAAATTAAATC	chr10:73400803:-_chr10:73074915:-	ANXA7--P4HA1	TRUE	FALSE	1
TCCTCGATTGTGCCGCGAGGGCTCAGGAACCTTTTGAGGATGGCTTTGCAA	chr10:73782441:+_chr5:128112814:+	CHCHD1--SLC12A2	TRUE	FALSE	1
GGAGGTATCCAGATATGGACACTGAGCTGCCAAAAGCCTATTGAACAAGAA	chr10:73802674:-_chr10:73837511:-	AC022400.6--CAMK2G	TRUE	FALSE	2
GAGTACTACAGTGAAGCAGATGCCAGATGACGTCAGTTGCCAAGGTGTATT	chr10:73852254:-_chr1:160042532:-	CAMK2G--KCNJ10	TRUE	FALSE	1
GGGTTTCACTACCTCGTGTTTGACCTATGACGTCAGTTGCCAAGGTGTATT	chr10:73853192:-_chr1:160042532:-	CAMK2G--KCNJ10	TRUE	FALSE	1
TCGACTTCTGAAACATCCAAACATCGATGACGTCAGTTGCCAAGGTGTATT	chr10:73860830:-_chr1:160042532:-	CAMK2G--KCNJ10	TRUE	FALSE	1
AGGCGGCCGTCAGCAACCTCGTCcggGTGAAGCTGGCATACCAGGAGTCTG	chr10:73998375:+_chr10:73794147:+	VCL--ZSWIM8	TRUE	FALSE	1
AGAGATATGCCACCAGCATTTATTAACCTTGCTGAAGATCCGTTCCAAGGA	chr10:74043153:+_chr10:73914776:+	VCL--PLAU	TRUE	FALSE	1
CGCGATGGGAACTTTCTGCAGATCATACCAAGGATGCCCTCTTCACAATTC	chr10:7411345:-_chr10:7586069:-	SFMBT2--ITIH5	TRUE	FALSE	1
GCCTTCTACCCCATGAGAAAGACCAGAGTGACAGAAGGAAGTCAAGGCACC	chr10:74843478:+_chr10:68906711:+	KAT6B--DDX50	TRUE	FALSE	1
CGGGGAGCCCGACTCGGACCGCGGAGGGCTTTTTTCTTACAGTTTCCCCAG	chr10:75111722:+_chr10:74525256:+	SAMD8--ADK	TRUE	FALSE	1
CGGGGAGCCCGACTCGGACCGCGGAGGAAGCTGCCACTTTTGCTAGAGAGC	chr10:75111722:+_chr10:74589282:+	SAMD8--ADK	TRUE	FALSE	2
CGGGGAGCCCGACTCGGACCGCGGAGGCTATTTGCTTTCTAGAAGAGAAGG	chr10:75111722:+_chr10:75020582:+	SAMD8--KAT6B	TRUE	FALSE	1
AGCTTGGGGGGCGCCTGCTGCCAAGGGGCTTTTTTCTTACAGTTTCCCCAG	chr10:75111778:+_chr10:74525256:+	SAMD8--ADK	TRUE	FALSE	1
AGCTTGGGGGGCGCCTGCTGCCAAGGGAAGCTGCCACTTTTGCTAGAGAGC	chr10:75111778:+_chr10:74589282:+	SAMD8--ADK	TRUE	FALSE	2
CTTGATCTGAGCTTTAACCTTCTGAGGTATTCTCTGAAACCAAATGACCAA	chr10:75438494:+_chr10:74224538:+	LRMDA--ADK	TRUE	FALSE	1
CTTGATCTGAGCTTTAACCTTCTGAGGGCTTTTTTCTTACAGTTTCCCCAG	chr10:75438494:+_chr10:74525256:+	LRMDA--ADK	TRUE	FALSE	2
CTTGATCTGAGCTTTAACCTTCTGAGGAAGCTGCCACTTTTGCTAGAGAGC	chr10:75438494:+_chr10:74589282:+	LRMDA--ADK	TRUE	FALSE	1
CTTGATCTGAGCTTTAACCTTCTGAGAAAGTGAAGTCACTGCTTTTGCTGT	chr10:75438494:+_chr10:74670183:+	LRMDA--ADK	TRUE	FALSE	2
CTTGATCTGAGCTTTAACCTTCTGAGGTTTTCTGTCTCAACTGGTCTCTGA	chr10:75438494:+_chr10:74708321:+	LRMDA--ADK	TRUE	FALSE	4
CTTGATCTGAGCTTTAACCTTCTGAGGCAGCGGAGGAGGAAATGGCAGGTC	chr10:75438494:+_chr10:75150514:+	LRMDA--SAMD8	TRUE	FALSE	2
CTTGATCTGAGCTTTAACCTTCTGAGTACTTTAATCAGCATTTAATGACCC	chr10:75438494:+_chr10:75358510:+	LRMDA--ZNF503-AS1	TRUE	FALSE	3
CTTGATCTGAGCTTTAACCTTCTGAGACTTAATTCAGTGCACAAATGAGAT	chr10:75438494:+_chr11:86031611:-	LRMDA--PICALM	TRUE	FALSE	1
TTCCAGGGAACTCACCAGTCACCAAGTAATTAGTGAATGCCAAAGGCAGCA	chr10:76324485:+_chr10:88362725:-	LRMDA--RNLS	TRUE	FALSE	1
GCTGCCACTGCGGGGGCAAGACGAAGGTTCTACCTACAGCGTCCTGTCCAC	chr10:77637265:-_chr10:77869197:-	KCNMA1--DLG5	TRUE	FALSE	2
ATGAACCCAAACATAGACTTGCAAGACAACGATCCACGGTGGCATCCATGA	chr10:78035720:+_chr10:73842541:-	RPS24--CAMK2G	TRUE	FALSE	1
ATGAACCCAAACATAGACTTGCAAGATTCCCATCACCAGAATGGGACACGG	chr10:78035720:+_chr10:73847347:-	RPS24--CAMK2G	TRUE	FALSE	1
ATGAACCCAAACATAGACTTGCAAGAGGGTCATCCTGTATATCCTCCTGGT	chr10:78035720:+_chr10:73848082:-	RPS24--CAMK2G	TRUE	FALSE	1
TCCATGAAACCCACTCTGTCGCACAGTAATTCCTGAATTTGTAACACAAGT	chr10:79277325:+_chr10:66280621:-	ZMIZ1--CTNNA3	TRUE	FALSE	1
CAGAAGACAGAGGGTTTTCTTTTGAGgtgtgtgtctggggaagagacttac	chr10:79766271:-_chr10:80176155:-	NUTM2B-AS1--ANXA11	TRUE	FALSE	1
ATTGTTCTGATACTAAGGACAAGTATACCACTGGAGCGATCCAGCGAAGAT	chr10:79808759:-_chr2:172795025:+	NUTM2B-AS1--RAPGEF4	TRUE	FALSE	1
TTTTCAGCTACAACATCATCTTCTGGTGGGTTGTCTTCTGGCCTCAGAGTA	chr10:80489314:+_chr10:80081841:+	TSPAN14--TMEM254	TRUE	FALSE	1
ACCTCATCGACTCCCTTCAGAAAGCTGAACTGACTTCTGAAACTGTTTCCA	chr10:80509471:+_chr10:80366688:+	TSPAN14--DYDC2	TRUE	FALSE	1
AGAAACTAGCACCAGCCCCAAATTTCGGAATCTTTAACCAGTTTCAGTGTA	chr10:81876163:+_chr10:73545672:-	NRG3--USP54	TRUE	FALSE	1
CGAGGAGGCAGCGCGACCTCCGCACGGAGGTTGCTGATGTTCCATCCACCC	chr10:84328808:+_chr10:84247498:+	CCSER2--RGR	TRUE	FALSE	1
CGAGGAGGCAGCGCGACCTCCGCACGCTCTCTCCGGTCTCAGCCTCAATAC	chr10:84328808:+_chr10:84247591:+	CCSER2--RGR	TRUE	FALSE	1
CGAGGAGGCAGCGCGACCTCCGCACGACCCCGGAGCTGCGGACTCCCTGCC	chr10:84328808:+_chr10:84247641:+	CCSER2--RGR	TRUE	FALSE	1
CGAGGAGGCAGCGCGACCTCCGCACGGCGCTGGCCCTACGGCTCGGACGGC	chr10:84328808:+_chr10:84248922:+	CCSER2--RGR	TRUE	FALSE	1
CGAGGAGGCAGCGCGACCTCCGCACGGTAGCCAGCTGGCCTGGAACTCAGC	chr10:84328808:+_chr10:84252857:+	CCSER2--RGR	TRUE	FALSE	1
CGAGGAGGCAGCGCGACCTCCGCACGCTAAAGTCCAGGAAGAGATTGAATG	chr10:84328808:+_chr10:94724346:+	CCSER2--AL583836.1	TRUE	FALSE	1
CGAGGAGGCAGCGCGACCTCCGCACGCTAAAGTCCAGGAAGAGATTGAACG	chr10:84328808:+_chr10:94842837:+	CCSER2--AL583836.1	TRUE	FALSE	2
GATGGCATGATAGAGACGGACAGTTCGTGATTTCCATGGTGATGGTGGCTG	chr10:870013:-_chr7:129161679:+	LARP4B--TSPAN33	TRUE	FALSE	1
TGCAGACTGCCTCAACAGAGTGATAGGTTTTTGGATTCAAAGCATAAAAAC	chr10:87187200:+_chr10:87925513:+	SHLD2--PTEN	TRUE	FALSE	1
CAGAAGACAGAGGGTTTTCTTTTGAGGAGCAGCGACTGGACCCAGAGCCAT	chr10:87288442:-_chr10:79611803:+	NUTM2A-AS1--SFTPA1	TRUE	FALSE	1
CAGAAGACAGAGGGTTTTCTTTTGAGTGTCTGTTCAAGAGAGTTTAGAAAG	chr10:87288442:-_chr10:87057782:-	NUTM2A-AS1--GLUD1	TRUE	FALSE	1
TGTCGGGGATCAAGAAGCAAAAGACGGTGCAGCTCAGTTGCCGTGATGCTC	chr10:87660008:+_chr10:87398200:-	PAPSS2--LINC00864	TRUE	FALSE	1
TATGCACTTTGACACCCTGCTAGATGGTCTCAGCCAATTTCTTCTCCAGTC	chr10:87715843:+_chr10:87552082:+	PAPSS2--MINPP1	TRUE	FALSE	1
AGGAACAATATTGATGATGTAGTAAGCACCTTTGTGTGTCCTACAGAAATT	chr10:87894109:+_chr10:119173872:-	PTEN--PRDX3	TRUE	FALSE	1
AGGAACAATATTGATGATGTAGTAAGAGCTGCTTGGAAAGAGGACCAAAGA	chr10:87894109:+_chr1:169793897:-	PTEN--METTL18	TRUE	FALSE	1
AGGAACAATATTGATGATGTAGTAAGAGATGTGCTGAATTTCCTGCGCTCA	chr10:87894109:+_chr7:66638253:+	PTEN--KCTD7	TRUE	FALSE	1
GGGAAGTAAGGACCAGAGACAAAAAGCTGGATCTCCAGTGGGTCCAGGTTT	chr10:87933251:+_chr10:87715732:+	PTEN--PAPSS2	TRUE	FALSE	1
AATGCCAAAAATGGAGACATTCACAGGCAGAAAAACTAATGAAGCAAATTG	chr10:88314466:-_chr10:87792755:-	RNLS--ATAD1	TRUE	FALSE	1
CAAGTTCCATCCCACCTTTGAGTCAGGTGATTTCCATGGTGATGGTGGCTG	chr10:884447:-_chr7:129161679:+	LARP4B--TSPAN33	TRUE	FALSE	1
TGGGCATCTGGACCCTCCTACCTCTGACACATAATGAATTTACTATTACCC	chr10:88990906:+_chr10:88916680:+	FAS--STAMBPL1	TRUE	FALSE	1
GCAGAGACACAGAGGGCAGTCATGAGTATAATATGCTTTTTCTTAGCTTTC	chr10:89328078:+_chr10:88587266:+	IFIT3--LIPJ	TRUE	FALSE	1
GTTTTTTTAAGCAACAGAATGAAATGGTAGTTATTACTAGTAAAAGCGGAG	chr10:89754673:+_chr3:81649921:-	KIF20B--GBE1	TRUE	FALSE	1
CCGGATCGTGGCCTCTCGAGAGCAAGgcttcaatgtggatatgatggctgg	chr10:91163081:+_chr10:91006145:+	PCGF5--AL365434.1	TRUE	FALSE	1
TTAAAGCTACAGGCCACGTATTCCAGAAGTTGCTGGGTTTGTTTTGCTACT	chr10:92016465:+_chr10:92311135:+	BTAF1--MARCH5	TRUE	FALSE	1
GCCGCTCCACTGTCGGTAGCAACAAGCCTGAAGTGATTCAGAACATGACCG	chr10:92290926:-_chr10:92454539:-	CPEB3--IDE	TRUE	FALSE	1
ATACCTAATAGTTTTTCCAAAATTGGACCATTTAATTTGGCAGAGCGGAAA	chr10:92311337:+_chr10:92606265:+	MARCH5--KIF11	TRUE	FALSE	1
GATTTTGAGACAATTGGACAAAATAACTATCCAGGAAAAACTTGTGAGAAA	chr10:93452050:-_chr11:74415759:+	MYOF--AP001085.1	TRUE	FALSE	1
GATTTTGAGACAATTGGACAAAATAAaggaatgcactacttcccataacaa	chr10:93452050:-_chr11:74415847:+	MYOF--AP001085.1	TRUE	FALSE	1
GATTTTGAGACAATTGGACAAAATAAagatggggtttcaccacgttggcca	chr10:93452050:-_chr11:74428333:+	MYOF--AP001372.1	TRUE	FALSE	1
AGAGGCCTCCAAGAAAAAAGATAAAGAACCTCCAGGTCTCCTGCCTCAATG	chr10:93681480:-_chr19:35807121:-	FRA10AC1--PRODH2	TRUE	FALSE	1
CGAGGCAGCTGGGGCGCCAGACCGCGATGATTCAATGAAAGTGAAAGATGA	chr10:93894160:+_chr17:39792933:-	SLC35G1--IKZF3	TRUE	FALSE	1
GCCGTGTTGCTCCCGCACCGAGCCGGATGATTCAATGAAAGTGAAAGATGA	chr10:93894211:+_chr17:39792933:-	SLC35G1--IKZF3	TRUE	FALSE	1
GTCTGTCAGAAGCCCAGTGGTATCCTaactgtaaaatagcctcaggcaggt	chr10:94032252:+_chr10:93954009:+	PLCE1--SLC35G1	TRUE	FALSE	1
AAGATCTGGTGATGAGGTTTAATGAGCCTCACCCTGTGATCCCACTTTCAT	chr10:94171496:+_chr10:94694917:+	PLCE1--AL583836.1	TRUE	FALSE	1
AAGATCTGGTGATGAGGTTTAATGAGCTTCACCCTGTGATCCCACTTTCAT	chr10:94171496:+_chr10:94780499:+	PLCE1--AL583836.1	TRUE	FALSE	2
AGAGAGAGCGGAAGATGCTGGAAAAGATGCAGGTTTATTCTTTCCATCTTT	chr10:94546498:+_chr6:64082002:-	HELLS--EYS	TRUE	FALSE	1
GAACCCAGGAGGAACGTCAAAAATTGATTGTTGCCTGCCCTGATGTGCTTC	chr10:94576709:+_chr7:99512453:+	HELLS--ZKSCAN5	TRUE	FALSE	1
CCATGAGAGACCGAAATGCGTTACAGATTGTTGCCTGCCCTGATGTGCTTC	chr10:94576805:+_chr7:99512453:+	HELLS--ZKSCAN5	TRUE	FALSE	1
CCTGCTGAAGCACCCAGAGGTCACAGAAATTTCAAGAGAAGTTAAATGTTG	chr10:94820637:+_chr10:93636995:+	AL583836.1--PDE6C	TRUE	FALSE	2
agcccgcccgcccggcgaccagcaagGCTTTTCAACAGAGCACAGCTGCTT	chr10:95561320:-_chr10:95683629:-	SORBS1--TCTN3	TRUE	FALSE	1
TGCGCTTTCCTGCCTGCTTCTAGCAATACTTTGGAAGTGTTGCTGAAATCA	chr10:96050466:+_chr10:96192092:-	CCNJ--BLNK	TRUE	FALSE	1
TGTCATGGAGTGAAACAGAAACAAATatgaggaaactgaggtccagagaag	chr10:96089266:-_chr10:96155924:+	ENTPD1-AS1--ZNF518A	TRUE	FALSE	1
TGTCATGGAGTGAAACAGAAACAAATGTATTGTTGGTGAGGCTGATGAAAA	chr10:96089266:-_chr10:96562138:-	ENTPD1-AS1--TM9SF3	TRUE	FALSE	1
CACCCCATGTCCTGTGGCCAAAAAATAACCAGAGCTGGGGTCTGGGGCGGG	chr10:97259402:-_chr22:29258817:+	ARHGAP19--EMID1	TRUE	FALSE	2
GATGGAGGAAGAGGAAGGTGCCAAAGCCACCTAATGATCCCCATGGTATCC	chr10:97366108:-_chr10:97470861:-	RRP12--MMS19	TRUE	FALSE	1
CTGACTGGGGAGTCGGCAGGCGGCAGATGCTGGCTATGAGTTTGACATCTG	chr10:97446353:+_chr10:97430379:+	ZDHHC16--PGAM1	TRUE	FALSE	1
CTGACTGGGGAGTCGGCAGGCGGCAGAAAAAAAGCGACAATTTGAAATGAA	chr10:97446353:+_chr3:195519185:-	ZDHHC16--PPP1R2	TRUE	FALSE	1
GTCCAGGGCTTCCATGCTGCTCCCCAGCTCTCGGATACAGCCGACACCATG	chr10:97460048:-_chr2:206159958:+	MMS19--EEF1B2	TRUE	FALSE	1
CCCGGGACACCCCCGCAAGCGAGCAGATTCCTGCAGGTAGACACCAAGGAT	chr10:97499273:+_chr10:97342807:+	UBTD1--AL355490.1	TRUE	FALSE	1
AACTCAACATTGTTCCCCGTACAAAGGACTGACTGCATTGCACAGATGATG	chr10:97651141:+_chr5:38530666:-	AL355315.1--LIFR	TRUE	FALSE	2
GTCTGTCGGAGCTGCCCTTCAGTGTGTGACCAAGATCTGCGCCCAGTGTGA	chr10:97686766:-_chr10:97769745:-	AVPI1--SFRP5	TRUE	FALSE	2
GGTGATGGTGTTCGATACTTGCTCAGAGCCATCATCAACCACTTTAACCCC	chr10:97738674:+_chr10:101889490:-	ZFYVE27--ARMH3	TRUE	FALSE	1
GAGGCCGTGGCTGAGGTGAAGAGCTTAGCCATCATCAACCACTTTAACCCC	chr10:97744915:+_chr10:101889490:-	ZFYVE27--ARMH3	TRUE	FALSE	1
CTAAGAAAATAAATGTTACTTACATGGGCAAGCTGCCTGTCCTGCTGCTTG	chr10:98163397:+_chr10:122506691:+	R3HCC1L--HTRA1	TRUE	FALSE	1
GCCTGGATCCACGTCTTCTACAAGAGAAACACCAAGGGACCCACGACAGGC	chr10:98209899:+_chr19:2230612:-	R3HCC1L--PLEKHJ1	TRUE	FALSE	1
AGATTTACACTGATCTGGAGCTGAAGGACTACTGGCTCTCTCTCCTCTACA	chr10:98407582:-_chr10:98490196:-	PYROXD2--HPSE2	TRUE	FALSE	1
GAATATGGAACTCCAGCAACTAAGAGGTACAATGGACCCAACCTGGTTCTG	chr10:99955214:-_chr10:97936366:-	DNMBP--CRTAC1	TRUE	FALSE	1
GTTGGATAATCTTCCCCTCCATCGAGGACTGTTTCCTTGGGCCCTCGGTTT	chr10:99969115:-_chr10:23877406:+	DNMBP--KIAA1217	TRUE	FALSE	1
GTGAAATGCAAAGACTGTGAGGAGAGGGTATCTTTGTTACTAGGGTTCAGC	chr1:100132750:-_chr1:70107752:+	SASS6--LRRC7	TRUE	FALSE	1
CCTGGAGCAGGAATGCGGGGAAGCTGGTTATAGAAACATTATCACGACTTT	chr1:100249770:-_chr1:107779492:-	DBT--VAV3	TRUE	FALSE	1
CGATGGAGGAGCTGAGCGCTGATGAGAGGCTAAAGGCAGCAGTTCACTATA	chr1:10033694:+_chr1:10433842:+	UBE4B--CENPS	TRUE	FALSE	2
CGATGGAGGAGCTGAGCGCTGATGAGACATGCGAAAAGAACCACAATTAAC	chr1:10033694:+_chr1:10440347:+	UBE4B--CENPS	TRUE	FALSE	2
CGATGGAGGAGCTGAGCGCTGATGAGGTCATTGACCACAGTGGCGCCCGCC	chr1:10033694:+_chr19:36120710:+	UBE4B--TBCB	TRUE	FALSE	1
CTACTCTACGGCATCTGGAGCAACTGgtcttcgctgaaacatgggcactcg	chr1:100896671:+_chr10:31259982:+	SLC30A7--AL356258.1	TRUE	FALSE	1
CTTATAGCCATTCTTATAGTTGTAAGTGAAGGTGTCTGTGAAGCTGCAGTA	chr1:100921841:+_chr3:126496108:-	SLC30A7--UROC1	TRUE	FALSE	2
TTCCTTGTGGTTGGTGATCCATTTGGGCTGGAGTGAGACAGCTCTACGTAC	chr1:101021641:-_chr1:100974810:+	DPH5--SLC30A7	TRUE	FALSE	1
TCGCGAAAGCCATTGCTGACGACCAGatgacgagctccatgagggccaagg	chr1:10171329:+_chr1:239714264:-	UBE4B--CHRM3-AS2	TRUE	FALSE	2
GCCCGTCGGTCTGCAGCGCGGCTGAGGAAATCAGGGATCCTCTTATGCAGT	chr1:10210878:+_chr21:36897131:-	KIF1B--HLCS	TRUE	FALSE	1
CATTCAGATGCAAGGCAACTCGACCACTCCGGGAAGCAGTTTGTTCGCTAT	chr1:10232434:+_chr1:10161142:+	KIF1B--UBE4B	TRUE	FALSE	1
GGATTTTGGATGAAGAAGTTTTTGAGGTTCAAACCTTGTACTACTCAGCTG	chr1:103074618:-_chr1:185305643:-	COL11A1--IVNS1ABP	TRUE	FALSE	10
TCCAGTGCCTCCGACGCCTCCTGATGGGGGGGCCCTCAGCCTCTTGGCCTT	chr1:1035324:+_chr12:132150981:+	AGRN--NOC4L	TRUE	FALSE	13
AAAATGTGCTGCCTCGAGAGCCGCTGGCACTCTACGCTTCCAAGATCATCT	chr1:10495321:+_chr1:10417376:+	PEX14--PGD	TRUE	FALSE	1
AAAATGTGCTGCCTCGAGAGCCGCTGCTTTATAACAGCTCAACTTGTGTCC	chr1:10495321:+_chr1:214348313:-	PEX14--AL929236.1	TRUE	FALSE	2
AAAATGTGCTGCCTCGAGAGCCGCTGAAGGTGGAAGTGCCCATGATGCTGA	chr1:10495321:+_chr1:214358050:-	PEX14--PTPN14	TRUE	FALSE	2
GGCAGCTTCACCGCCGAGTCCTCCAGAGGCCCAGAAATCTAAAGATCTTTG	chr1:108560565:+_chr1:92247144:-	FAM102B--GLMN	TRUE	FALSE	1
GGCAGCTTCACCGCCGAGTCCTCCAGGATGTGTCTAGTCCGAATGAAGCAG	chr1:108560565:+_chr20:35347272:-	FAM102B--UQCC1	TRUE	FALSE	1
TTTATTTCATCACTCCGACATCAAAGCATGGATAGTGATGGATCAATGACA	chr1:108756766:+_chr1:108284240:+	STXBP3--SLC25A24P1	TRUE	FALSE	1
ATTTATTTTTTTTCCTTTCAAACACGGCCTGCGTCCGAACTTTCTATGAGA	chr1:108929975:+_chr1:109921847:+	GPSM2--CSF1	TRUE	FALSE	1
CCCAGGCGCAAGTCTGTGTGGTCCAGGTTGTTCCTGGTCATTGAGTACGTC	chr1:1090353:-_chr1:2169518:+	C1orf159--PRKCZ	TRUE	FALSE	1
CCCAGGCGCAAGTCTGTGTGGTCCAGgtacactaagatGAAGACGGCCACC	chr1:1090353:-_chr1:28858954:+	C1orf159--OPRD1	TRUE	FALSE	1
TGGCAGATGAGGAAGAAGACCCCACGATAATTCTATCCAGACCATGATCAC	chr1:109075921:-_chr1:109336346:-	TAF13--SORT1	TRUE	FALSE	1
TTGTTCTGGCTGAGGACGAGGAGATGcaggccctgacattgtataagcttc	chr1:109586345:+_chr1:108665750:+	GNAI3--AL160171.1	TRUE	FALSE	1
AAGAGCACCATCGTCAAACAGATGAAGATCATCCACGAGGATGGCTACTCC	chr1:109610465:-_chr3:50252397:+	GNAT2--GNAI2	TRUE	FALSE	11
atgaatctgctggcagtggatataagCTCCTGAAATACCCACTATTGATCA	chr1:109726068:+_chr1:108717777:+	AL158847.1--FNDC7	TRUE	FALSE	1
CCACCGTCACCAAGGCGCCCAAGAAGCCTCAGGGATTTAGAGATACTGTTG	chr1:109985172:+_chr17:58734118:+	AHCYL1--RAD51C	TRUE	FALSE	3
AGTAGCTGCAGCACTGGCTGAGGCTGTCTGAGTACCACTATGAGTACACGG	chr1:110012999:+_chr1:109161894:+	AHCYL1--KIAA1324	TRUE	FALSE	1
AGTAGCTGCAGCACTGGCTGAGGCTGCCTTCTCCTGCAACGCCGGGGAGTT	chr1:110012999:+_chr1:109164499:+	AHCYL1--KIAA1324	TRUE	FALSE	1
CTCTCTGCTCATTGGGGCGTTGAGGATTCCGAAGACAGCACCCACCAATGT	chr11:100687832:+_chr11:100297625:+	ARHGAP42--CNTN5	TRUE	FALSE	1
CTCTCTGCTCATTGGGGCGTTGAGGAGTTTTTTATAGGCAAGAGGGTCACA	chr11:100687832:+_chr11:100350702:+	ARHGAP42--CNTN5	TRUE	FALSE	1
CTCTCTGCTCATTGGGGCGTTGAGGAGTGGAGGCAATGCCCAGAGCTGTGG	chr11:100687832:+_chr11:69341510:+	ARHGAP42--MYEOV	TRUE	FALSE	1
CTCTCTGCTCATTGGGGCGTTGAGGAGTTTAGGCTTCAGTATTGCAGGAGG	chr11:100687832:+_chr11:83980642:-	ARHGAP42--DLG2	TRUE	FALSE	2
CTCTCTGCTCATTGGGGCGTTGAGGAGTGCAAGTTCTCTCCTGTTGCCCTG	chr11:100687832:+_chr2:149437638:+	ARHGAP42--LYPD6	TRUE	FALSE	1
CACCTTTTCCACAGGGAATTGAGTTGGATAAAAACTTTGAATCTGGTCCTA	chr11:10193902:-_chr16:24556308:+	SBF2--RBBP6	TRUE	FALSE	1
CGGAGCCCAAATCCCACTCCCGACAGGAAGATTTCCAACCCGCAGCAGCTT	chr11:102111169:+_chr11:103947724:-	YAP1--PDGFD	TRUE	FALSE	1
CGGAGCCCAAATCCCACTCCCGACAGACTTGTACCGAAGAGATGAGACCAT	chr11:102111169:+_chr11:104000237:-	YAP1--PDGFD	TRUE	FALSE	1
CGGAGCCCAAATCCCACTCCCGACAGAGAGCAATCACCTCACAGACTTGTA	chr11:102111169:+_chr11:104000255:-	YAP1--PDGFD	TRUE	FALSE	1
TCTTCTGGTCAGAGATACTTCTTAAAgtcGCACTGGGGCAGTGTTGTCTGG	chr11:102114394:+_chr11:101593680:+	YAP1--AP003080.1	TRUE	FALSE	1
TGAAACAGCAAGAACTGCTTCGGCAGAATAAAGGTTCTCTTCAGTTTGAAG	chr11:102206074:+_chr11:108033802:+	YAP1--CUL5	TRUE	FALSE	1
TGAAACAGCAAGAACTGCTTCGGCAGCTCCAGGGTTCCTTGAAAAGAAAAC	chr11:102206074:+_chr11:96093517:-	YAP1--MAML2	TRUE	FALSE	3
AACTGCTTCGGCAGGTGAGGCCACAGCTCCAGGGTTCCTTGAAAAGAAAAC	chr11:102206086:+_chr11:96093517:-	YAP1--MAML2	TRUE	FALSE	2
GCACAGCAAATTCTCCAAAATGTCAGCTCCAGGGTTCCTTGAAAAGAAAAC	chr11:102209564:+_chr11:96093517:-	YAP1--MAML2	TRUE	FALSE	3
ACACAACTCCAGTGCTAACTCAACAGATCACGGGGATTCCTATCCATTCGA	chr11:102448812:-_chr11:102610030:-	TMEM123--MMP20	TRUE	FALSE	1
ACACAACTCCAGTGCTAACTCAACAGAATATCTAAATACACACCTTCCATG	chr11:102448812:-_chr11:102611903:-	TMEM123--MMP20	TRUE	FALSE	1
AAGAACAAGATGCAGAGATAGTCCAGAAATACCTGGAAAAATACTACAACC	chr11:102754827:-_chr11:102797500:-	AP000619.1--MMP1	TRUE	FALSE	9
tcaacactctgaactgaaacaagaagGTTTTGCTAGTGGAAGACTCAGAAA	chr11:102832906:+_chr11:102075873:+	WTAPP1--CFAP300	TRUE	FALSE	1
tcaacactctgaactgaaacaagaagGCCAGTACTGATGCAGGCACTGCAG	chr11:102832906:+_chr11:102114144:+	WTAPP1--YAP1	TRUE	FALSE	1
tcaacactctgaactgaaacaagaagGTTATTTCACAGTTGAGGATTTTGG	chr11:102832906:+_chr11:103358243:+	WTAPP1--DYNC2H1	TRUE	FALSE	1
CTGATCTCAAGGATGTTATTAAAAAGAAGGCAACCACAGAAAAAAGCCACT	chr11:103198063:+_chr11:104955001:-	DYNC2H1--CASP4	TRUE	FALSE	1
CATCTCAGCGCATGATCAGTTCTCAGATGATTTGTCATTAATTCGGAAGAA	chr11:103323990:+_chr11:102377496:+	DYNC2H1--BIRC2	TRUE	FALSE	1
AATGCTCTTCGCCAGGAAACTGCAAGtcatctctaggtatccatggaagat	chr11:103455295:+_chr11:99049591:+	DYNC2H1--CNTN5	TRUE	FALSE	1
CTTGTTTTATGGGCTGGATTCCACAGAGCATCCAGGATGTGAGGAGTGATG	chr11:103468705:+_chr15:100402865:-	DYNC2H1--CERS3	TRUE	FALSE	1
GGTCCAAGGCTCTTTGCGTGCAGAAGCCCAAGATTCTTAGACCTGCTCTGC	chr11:10568448:-_chr11:9850218:-	LYVE1--SBF2	TRUE	FALSE	2
CCGTGGTCCAGTGTGAGATCGACGAGGTGTCTTTAAGAGTGATTGAAGAGA	chr1:11058800:-_chr1:61762858:+	SRM--PATJ	TRUE	FALSE	2
CCGTGGTCCAGTGTGAGATCGACGAGTACAGGCAGAAAACTACCTGGCACT	chr1:11058800:-_chr1:8004558:-	SRM--ERRFI1	TRUE	FALSE	2
ACATGGCGACGTCTAATCTGTTAAAGCCCACATGCCTCTGCTGTACGCCTC	chr11:108009372:+_chr3:64561708:+	CUL5--ADAMTS9-AS1	TRUE	FALSE	1
CTCAAAGTCTTATGTGTGGACATCAGATCAATAACCCGATCTTATTACCGC	chr11:108135242:+_chr11:107961946:+	ACAT1--RAB39A	TRUE	FALSE	1
CAATTGATGAATTCCTAGGACTTCCGACCAACAAAGAAAATTCATCCAGTG	chr11:108185232:-_chr7:7877281:+	NPAT--UMAD1	TRUE	FALSE	1
CTCGGACGTAGCCCGGCTTGTATTGGGGAAGAAATTTTTATATTGTGAGCC	chr11:108222500:-_chr11:94517583:+	NPAT--C11orf97	TRUE	FALSE	1
CTCGGACGTAGCCCGGCTTGTATTGGTGGCCCTGGAAGGGATTTGGAGCAT	chr11:108222500:-_chr11:94528084:+	NPAT--C11orf97	TRUE	FALSE	1
ACTACTTTGACCTTCCGAGTGCAGTGAGCCTTCCCTGGACTCTGAGGTGAC	chr11:108223186:+_chr11:66491253:+	ATM--DPP3	TRUE	FALSE	1
ACCTTAAAGACGAGAAAACATTACAGAATAAAGGTTCTCTTCAGTTTGAAG	chr11:108723462:+_chr11:108033802:+	DDX10--CUL5	TRUE	FALSE	1
AGTGAAGATATGGAAAATAAAATAAGATATACAAGAATCCATTTGCAAAAA	chr11:108918018:+_chr11:101992778:+	DDX10--CEP126	TRUE	FALSE	1
CCAATGATGTAATTCTGGAGAGAGTGGGCCTCCTGCAAAACATCCTTCCTT	chr1:11095758:-_chr21:8866871:+	EXOSC10--CR381670.1	TRUE	FALSE	1
ctaattttgtcaaggtcacacaactgGTATAAAATAAGTTCAACACTGGCA	chr11:109780982:-_chr11:109583643:-	AP002444.1--AP003049.2	TRUE	FALSE	10
ACACAGGGAGACAGGTTGCTTCAGTGAAATTTTGGACGGTGTGGAACTTGG	chr1:11098020:-_chr1:11109729:-	EXOSC10--MTOR	TRUE	FALSE	1
GGCGGCACCGGATCACCAAGACGGAGGGAAACAATTCCAAGAAAAAGGACA	chr11:111602698:+_chr11:111404722:-	SIK2--POU2AF1	TRUE	FALSE	1
ATATGCCAAAAATGGAGAAATTTTTGCACCCCTGCCACTTTGGAACAGAAC	chr11:111620402:+_chr11:108688936:+	SIK2--DDX10	TRUE	FALSE	1
ATATGCCAAAAATGGAGAAATTTTTGacaaggtctcactctgtcacccaga	chr11:111620402:+_chr11:111524883:+	SIK2--C11orf88	TRUE	FALSE	1
ATATGCCAAAAATGGAGAAATTTTTGGCTAAAACAAGAGAAGAGATTCTCC	chr11:111620402:+_chr11:111533746:+	SIK2--C11orf88	TRUE	FALSE	1
ATATGCCAAAAATGGAGAAATTTTTGGAAGACCAGGGAATTTATCAGAGCA	chr11:111620402:+_chr6:52283406:-	SIK2--MCM3	TRUE	FALSE	1
AAGAAGAGTGTGTGGACACTCCAAAGAGACAGAACCTCGCCTGTTTCCTCA	chr11:111712375:+_chr11:111882368:+	SIK2--C11orf1	TRUE	FALSE	1
GTCCTGACTTTGCCCACTGTCTGCTGgtgactgtatttggagacaggacct	chr11:111764805:-_chr17:15516659:-	PPP2R1B--TVP23C	TRUE	FALSE	1
TACTCCTCATGGACCTGATCTTTATGACTATCTTGCTAATCATGGCCGGTT	chr11:111853380:-_chr11:111688001:+	ALG9--SIK2	TRUE	FALSE	2
ACGTCCTGCAGGAGGGCTTCAATGAGGTACAATCATTGGTTTGATGGGATG	chr11:111937559:+_chr11:112193474:+	DIXDC1--BCO2	TRUE	FALSE	2
GACTTTGTTTTTCCTGGGAACTGCAGGGTGAGGTGTGCAATATGATTAGCA	chr11:112961664:+_chr11:113768967:-	NCAM1--ZW10	TRUE	FALSE	1
GACTTTGTTTTTCCTGGGAACTGCAGAAAATCTGCAGCTGTGCCTAGGGGA	chr11:112961664:+_chr11:113799415:-	NCAM1--USP28	TRUE	FALSE	1
GACTTTGTTTTTCCTGGGAACTGCAGGTACCAAGAGGCACTTTCCTACCTG	chr11:112961664:+_chr11:113803281:-	NCAM1--USP28	TRUE	FALSE	1
GACTTTGTTTTTCCTGGGAACTGCAGAAGTGGCATGAAGATTATAGTTTGT	chr11:112961664:+_chr11:113803877:-	NCAM1--USP28	TRUE	FALSE	1
TTCTCCCTGCACTCACAGGCGTTCTGAATGAAGACCAGCAAGAAGTAATCC	chr11:113351299:+_chr11:107392895:-	TTC12--CWF19L2	TRUE	FALSE	1
TTGGGGATGGCTGCTTGAGCCTCCTGAATGAAGACCAGCAAGAAGTAATCC	chr11:113352207:+_chr11:107392895:-	TTC12--CWF19L2	TRUE	FALSE	1
GTCTTCAGGCTCCCTTTGTCTCTGAGAATGAAGACCAGCAAGAAGTAATCC	chr11:113359461:+_chr11:107392895:-	TTC12--CWF19L2	TRUE	FALSE	1
ACAGCCAGGATGGAGGAATCCTGACAAATGAAGACCAGCAAGAAGTAATCC	chr11:113360008:+_chr11:107392895:-	TTC12--CWF19L2	TRUE	FALSE	1
TCTGGTGGATGACAACAGCAGTAACGTTTCGATAATGGACAAGGTGACGAC	chr11:11432621:-_chr11:9963882:-	GALNT18--SBF2	TRUE	FALSE	1
TCTGGTGGATGACAACAGCAGTAACGGAGAATCCAAATCCTCATATGGCAT	chr11:11432621:-_chr11:9968545:-	GALNT18--SBF2	TRUE	FALSE	1
TCGAAATCCTGGATACTGCAGGGACAGAGCAATTTACAGCAATGAGGGATT	chr1:111697497:+_chr12:68654112:+	RAP1A--RAP1B	FALSE	FALSE	46
CCACGCACCTCGTCACCAAGGCCAAGGAAAAGCCGTGGAAACACACCCGGA	chr11:117098143:-_chr11:111298666:-	SIK3--COLCA1	TRUE	FALSE	2
CCACGCACCTCGTCACCAAGGCCAAGGTGACCACTGACTGGGACCTTCAGA	chr11:117098143:-_chr11:117219758:-	SIK3--PCSK7	TRUE	FALSE	1
GGGGCCCGCACGGACCCTCTACTTCAGTTGCTATCAAGATCATAGATAAGA	chr11:117144418:+_chr11:116957064:-	PAFAH1B2--SIK3	TRUE	FALSE	2
GGGGCCCGCACGGACCCTCTACTTCATTGCCAGGTATAAACTCCGAATTGT	chr11:117144418:+_chr11:118978782:+	PAFAH1B2--FOXR1	TRUE	FALSE	4
GGGGCCCGCACGGACCCTCTACTTCAGTGGAGGCGGCCCGCAAGGCCATCC	chr11:117144418:+_chr11:118998430:+	PAFAH1B2--CCDC84	TRUE	FALSE	1
GGGGCCCGCACGGACCCTCTACTTCACCCAGAGCACAAGAAAGCAACCAAC	chr11:117144418:+_chr11:118999011:+	PAFAH1B2--CCDC84	TRUE	FALSE	1
AAGGAGATGACCGATGGATGTCTCAGTTGCCAGGTATAAACTCCGAATTGT	chr11:117152528:+_chr11:118978782:+	PAFAH1B2--FOXR1	TRUE	FALSE	3
AAGGAGATGACCGATGGATGTCTCAGGTGGAGGCGGCCCGCAAGGCCATCC	chr11:117152528:+_chr11:118998430:+	PAFAH1B2--CCDC84	TRUE	FALSE	1
AAGGAGATGACCGATGGATGTCTCAGCCCAGAGCACAAGAAAGCAACCAAC	chr11:117152528:+_chr11:118999011:+	PAFAH1B2--CCDC84	TRUE	FALSE	1
GAGAAGCTTTGTGAGAAGGGCAGAAGGGTTTGTTACCTCGAGGTGAGAAAC	chr11:117246948:+_chr11:117167421:+	RNF214--PAFAH1B2	TRUE	FALSE	1
AGGAGAACCAACTGGTCCCGAAAGAGGTAGTGCTGACTTCCAGACCACTGA	chr11:11842224:+_chr11:15572400:-	USP47--AC073172.1	TRUE	FALSE	1
AACAAACCGACCAGCCCAAAGCACAGGTACTTTGGCCCAGTCAATCAAAGG	chr11:118474315:+_chr11:118349027:+	KMT2A--CD3G	TRUE	FALSE	2
GATTTTGTCTTCCATGGGGAATGATGCCTCTCCCACTAGGTCTGGATGGAG	chr11:118476982:+_chr11:118365040:+	KMT2A--UBE4A	TRUE	FALSE	2
AAAGCAGCCTCCACCACCAGAATCAGGATTTGGAGTTCCATGGAGTGATGA	chr11:118482092:+_chr6:167864551:+	KMT2A--AFDN	TRUE	FALSE	2
CTGTAAAACAAAAACCAAAAGAAAAGTCTGCCCAGTCAAGCCCGtccaact	chr11:118482495:+_chr19:6218041:-	KMT2A--MLLT1	TRUE	TRUE	2
CTGTAAAACAAAAACCAAAAGAAAAGCAGACCTACTCCAATGAAGTCCATT	chr11:118482495:+_chr4:87084120:+	KMT2A--AFF1	TRUE	TRUE	6
CTGTAAAACAAAAACCAAAAGAAAAGACCTACTCCAATGAAGTCCATTGTG	chr11:118482495:+_chr4:87084123:+	KMT2A--AFF1	TRUE	TRUE	2
CTGTAAAACAAAAACCAAAAGAAAAGGAAATGACCCATTCATGGCCGCCTC	chr11:118482495:+_chr4:87089984:+	KMT2A--AFF1	TRUE	TRUE	2
CTGTAAAACAAAAACCAAAAGAAAAGGATTTGGAGTTCCATGGAGTGATGA	chr11:118482495:+_chr6:167864551:+	KMT2A--AFDN	TRUE	FALSE	4
CTGTAAAACAAAAACCAAAAGAAAAGTCTGAACAACCCAGTCCTGccagct	chr11:118482495:+_chr9:20365744:-	KMT2A--MLLT3	TRUE	TRUE	2
TCCACAGGATCAGAGTGGACTTTAAGTCTGAACAACCCAGTCCTGccagct	chr11:118484314:+_chr9:20365744:-	KMT2A--MLLT3	TRUE	TRUE	8
TCTGTGCCAGTAGTGGGCATGTAGAGTCTGAACAACCCAGTCCTGccagct	chr11:118484975:+_chr9:20365744:-	KMT2A--MLLT3	TRUE	TRUE	7
CGAAGACCACATCGACCCTCAAAGAGACTCAAGAACGTGAAGCTAAGGCTG	chr11:118639251:+_chr11:118583809:+	PHLDB1--ARCN1	TRUE	FALSE	1
CTATCTCCATCGTATTGGAAGATCAGGGAGCCCCCAACCCAGACCACACCC	chr11:118755402:-_chr11:118918879:-	DDX6--BCL9L	TRUE	FALSE	1
GCTGGGAAAAGCCATCTCCTATTCAGTTGCCAGGTATAAACTCCGAATTGT	chr11:118779632:-_chr11:118978782:+	DDX6--FOXR1	TRUE	FALSE	1
ATCTATTTTGAATAAATCAGAAACTGTGTCTCATAGTTGGGGGAGGACCCT	chr11:11892106:+_chr11:12204250:+	USP47--MICAL2	TRUE	FALSE	1
AATCCGGGGGCAAGGCCAAAAAGAAGTTGCCAGGTATAAACTCCGAATTGT	chr11:119017958:-_chr11:118978782:+	RPS25--FOXR1	TRUE	FALSE	1
GCTGCTATTCTCCGAGCTTCGCAATGTTGCCAGGTATAAACTCCGAATTGT	chr11:119018282:-_chr11:118978782:+	RPS25--FOXR1	TRUE	FALSE	2
AGAAGTGCTGGAAGCTCATGGACAAGTTGCCAGGTATAAACTCCGAATTGT	chr11:119206612:+_chr11:118978782:+	CBL--FOXR1	TRUE	FALSE	1
TTTTGGAGAAAAGCTTTTGGGGAAAAGCTGGACGAGTCATTCACAGTCAAG	chr11:119271881:+_chr3:49890650:-	CBL--MST1R	TRUE	FALSE	1
CCTGCCATTCTAGAATCTCTCATCAGCTGACAACATAGAAGGACCCATAGC	chr1:11199258:-_chr4:74312185:+	MTOR--EPGN	TRUE	FALSE	1
GGAAATCTGGCAAGCAGACTATGCTGGTTTCCACTGTATCCAAAAGGAGGG	chr11:120115338:-_chr11:76065710:+	TRIM29--UVRAG	TRUE	FALSE	1
GGCACACAGTCTACTATCACCGACAGACAGCCTGTTTCCGGGAGGAGCGGG	chr11:120337275:+_chr11:64840648:-	ARHGEF12--CDC42BPG	TRUE	FALSE	1
TGCATCACATGATTTTGACCCCACAGATATCAAGATGAGTGGGGATGTAGC	chr11:120407823:+_chr11:120246449:+	ARHGEF12--POU2F3	TRUE	FALSE	1
AGAGGAGAGTAGATCCGAGATATATGATATCAAGATGAGTGGGGATGTAGC	chr11:120409450:+_chr11:120246449:+	ARHGEF12--POU2F3	TRUE	FALSE	1
TCTGGAGGTGGTGAAGCTAATCAAATATGGGGTGGCTGGACGAGAGCAGCT	chr11:120424415:+_chr7:18496262:+	ARHGEF12--HDAC9	TRUE	FALSE	1
GGGCCGGGCAGCCCGCGCGACTTTCGTTCTGGGAGGTGATCAGTGATGAAC	chr11:12110726:+_chr6:30722537:+	MICAL2--TUBB	TRUE	FALSE	1
GTACCTGGACCGGCCCCCGGAATGTGGTGGAAGTTGATGGGTCGAAACTAA	chr11:121615055:+_chr13:100425633:+	SORL1--PCCA	TRUE	FALSE	1
TGCGGGCCCCGCTCCGCTTCGAATGGGTTTTGCACACTAGGGACCAAGAAG	chr11:122100374:-_chr1:172144437:-	MIR100HG--DNM3OS	TRUE	FALSE	28
TTTACATAAGAAGTTACCTTTTTCAGGGACTGGTAACGTTCAAGGATGTGG	chr11:122155551:-_chr11:123728262:-	MIR100HG--ZNF202	TRUE	FALSE	1
TTGGCTTCCTCGCTTCTGCTCCTCAGGGAACCTCCACAAGGAGCTCATTTT	chr11:122180336:-_chr5:80638009:-	MIR100HG--DHFR	TRUE	FALSE	1
TCCATGGGGTTCCCCAGAGCCCGCGCGCTCACCTGTTGTGGAAGTGGAAGA	chr11:122656210:+_chr11:117986684:+	UBASH3B--IL10RA	TRUE	FALSE	2
TCCATGGGGTTCCCCAGAGCCCGCGCGGACAGAGCTGCCCAGCCCTCCGTC	chr11:122656210:+_chr11:117988382:+	UBASH3B--IL10RA	TRUE	FALSE	2
TCCATGGGGTTCCCCAGAGCCCGCGCTCCGTGCTCCAGTACCGAGTACCTG	chr11:122656210:+_chr11:118910015:-	UBASH3B--BCL9L	TRUE	FALSE	1
AACCTGAGTGTTGATACAACCTACAGACATATCTCACCTCAACTCTACACA	chr11:122801332:+_chr18:32216991:+	UBASH3B--MEP1B	TRUE	FALSE	1
TTATCAACTGGCTTGATAAGAATCAGTGAAGCCCAAGAGCCAAAGGAATCA	chr11:123058252:-_chr11:58554940:-	HSPA8--LPXN	TRUE	FALSE	1
GAGCGGAAGGAGTGCAGTGAAAGCAGAATTAAGAAAAAGAGAGAGCAAGAA	chr11:123431166:+_chr11:125038431:+	GRAMD1B--CCDC15	TRUE	FALSE	1
GGCCCGGAGGAAGAAAGCCAAGGAGGGTGTTTGTTGAAAGCTCCGAGACTT	chr11:12377783:+_chr11:11942335:+	PARVA--USP47	TRUE	FALSE	1
GGGACCTTGTTATAGAAGCCTTAAAGctgcgtaagatatgcctgcttcctg	chr1:112416264:+_chr12:76615303:+	CTTNBP2NL--AC107032.2	TRUE	FALSE	1
GGGACCTTGTTATAGAAGCCTTAAAGGAAATCAAACCCCAAAGCCATTATA	chr1:112416264:+_chr12:76797434:+	CTTNBP2NL--ZDHHC17	TRUE	FALSE	1
TGAGAGCCTTCTAGAGAAAAGAGAGATATTTTTGAGCAGTGGCTCCGAAGG	chr11:124675418:+_chr11:89284773:+	SPA17--TYR	TRUE	FALSE	1
agcatggccaacattcccaatgatccGAACATCAAGTCAGCCTAATGAGCT	chr11:125874246:-_chr11:125678297:-	AP000842.3--ACRV1	TRUE	FALSE	4
GCAGAGAGCGGACTTCCGCGACGCGGGTGGTCTTCGAGGGATAGCACGAGG	chr11:125887765:+_chr10:46003203:+	HYLS1--TIMM23	TRUE	FALSE	1
TGAAACCAGCAGACAGAATTTGTCAGAAAAAGAACAGCAAGAAGCGATTGA	chr1:112610841:-_chr9:128691170:+	ST7L--SET	TRUE	FALSE	1
ATGACCTTATCCAGAAACTCTCTCCTGTGCCAGGACTACAGACAGGGCAAC	chr11:126241044:+_chr11:126610661:+	FAM118B--KIRREL3-AS1	TRUE	FALSE	1
CCCTGGAAAACTTCCCTTCCCTTTCGGTGTCAGTAATGGAGTATGTCACTG	chr11:12675561:+_chr2:96611138:-	TEAD1--KANSL3	TRUE	FALSE	1
GGAGAGAGCTGGCCAAGATGAAGCAGGAGCCGGTGAAACCTGAAGAAGGCA	chr1:112702563:-_chr3:49360382:-	RHOC--RHOA	TRUE	FALSE	97
TGCTGCTGCCCTAGCTGGCTACACAGGCAGCGGACAGATCCAGCTGTGGCA	chr11:128480191:-_chr2:218982256:-	ETS1--FEV	TRUE	FALSE	38
ATGCCTTCTTCCTCGTAAAATTCTGGACACAATTTCTCGGGGTTTACTTTG	chr11:12902113:+_chr11:17453283:-	TEAD1--ABCC8	TRUE	FALSE	1
CGGCGCTGCGATCCGCGCATATAACGacagaatcttgccctatcacccagg	chr1:112956035:-_chr1:113013839:-	SLC16A1--AL357055.3	TRUE	FALSE	1
TGAGCAAATCTTGGGAAGATTTCAAGactgaaggatccttgaggacggcag	chr1:112960575:+_chr1:112491011:+	SLC16A1-AS1--WNT2B	TRUE	FALSE	1
AGGCTCCCTCTTGTGGATGCAGCAAGGTACAAGAGAACTCTGCATTTGTCT	chr11:129767313:-_chr11:129617269:-	AP003327.2--LINC01395	TRUE	FALSE	5
TGCTACATCGATGACAGAGGATTCAGgaatggattttcttctgtgtattgc	chr11:130200137:+_chr5:127966928:-	ST14--LINC01184	TRUE	FALSE	1
CTTATCTTTGGGACCCTAGTTCAAAGAGCGATCGCCTCACCGGCCCATCCT	chr11:130903255:-_chr10:121520169:-	SNX19--FGFR2	TRUE	FALSE	1
GCTGGACTCACAAGTCTCACTAAACTAAGCCTTTGTGATAACCACAGAATC	chr1:113098785:+_chr1:111310400:+	LRIG2--CHIA	TRUE	FALSE	1
CATCCGTCTCAAGACTGTGAAACCAGAGCATGGTTTCAGAAGAAGAGACAT	chr1:113391349:+_chr1:114994698:+	MAGI3--SYCP1	TRUE	FALSE	1
CGGCACCCGAGGGCTTGCGGCTGAAGGCTCGGGGACCAGTTCTACAAGGAA	chr11:133956691:-_chr14:72771893:-	IGSF9B--DPF3	TRUE	FALSE	1
TACAACAAGTTCCCCCAGTCAGAGAGGTCCACAGAAGTGGTTTCTGCCAAT	chr11:134168917:-_chr11:135061947:-	NCAPD3--AP005135.1	TRUE	FALSE	1
TACAACAAGTTCCCCCAGTCAGAGAGtaagaagaaactaagtcttagcgat	chr11:134168917:-_chr11:135074371:-	NCAPD3--AP005135.1	TRUE	FALSE	1
ATCGATTCACACCCAGACATTGCCAGGTCCACAGAAGTGGTTTCTGCCAAT	chr11:134176307:-_chr11:135061947:-	NCAPD3--AP005135.1	TRUE	FALSE	1
GCTGGGATGGTGTTCGTAACTACCAGGACATTGACGTTGTGGAAAGTGAGG	chr11:134250275:-_chr11:133845190:-	THYN1--SPATA19	TRUE	FALSE	1
ACTGAAGGGGGACTACAGGTTCGAGAGGGTTGGCTGTGTTCCGGCCGCAGA	chr11:13463092:-_chr5:1282624:-	BTBD10--TERT	TRUE	FALSE	1
AGTCAATCGAACAGACTCAGATTAAGATCCATAATGAGATGGCATCAACAT	chr1:113757699:-_chr1:110950123:-	PHTF1--LRIF1	TRUE	FALSE	1
AGTCAATCGAACAGACTCAGATTAAGTGTTTCAGGCTGCATGTACCAAGTA	chr1:113757699:-_chr1:110952815:-	PHTF1--LRIF1	TRUE	FALSE	1
GCCTCTGATCAAAGCCCCCAAGAGAGCCGGGCAGGGCCTGACATACAGCTT	chr1:113811710:-_chr1:113897868:+	RSBN1--AP4B1-AS1	TRUE	FALSE	3
GCCTCTGATCAAAGCCCCCAAGAGAGGTTCTCAAGAAGGAAAAGGAGCAGA	chr1:113811710:-_chr1:113899872:+	RSBN1--AP4B1-AS1	TRUE	FALSE	3
GCCTCTGATCAAAGCCCCCAAGAGAGGGTCTCTGGCCCTGTTCTTGCCCCA	chr1:113811710:-_chr1:113905469:+	RSBN1--DCLRE1B	TRUE	FALSE	3
GTGCCCAGAGATCATGGTCCAGGCAGTAACACTTTCAGCTGCTCCTCCCTC	chr11:13840851:+_chr11:13982847:+	LINC02548--SPON1	TRUE	FALSE	1
ACCTACTTACAGTCACGTTACTACAGCTTGTATTGAAAATAGATGACATAT	chr1:113941459:+_chr1:114618482:-	HIPK1--DENND2C	TRUE	FALSE	3
TCGTCTTGTATCTCTAATTGGAAGCACTATACACAGAATGGGATTTTACAT	chr11:14514403:-_chr1:1545002:-	AC018523.2--SSU72	TRUE	FALSE	2
ATGTTATGCAGCTCAGCAAGGTGAAGGCCCTGAGCCTGTGCAATTATTTCG	chr11:14610966:-_chr12:57773017:+	PSMA1--AC025165.3	TRUE	FALSE	2
AGGAGACAACGTTGAGGTACAGACAGATGAGCTTTGATCCAAACCTTCTCC	chr1:114669983:-_chr1:114739890:-	DENND2C--CSDE1	TRUE	FALSE	1
TCCCAAAAGTACCCAGTAAAAACCAGCTTTCTTGGACTCCGTACTGTTGGT	chr1:114733732:-_chr16:70526587:+	CSDE1--SF3B3	TRUE	FALSE	1
TGGAGAGGGGGCGCTGAGCTGTTGGGGTCCTATCAGCAGTATCCTGGTGAA	chr1:114757925:-_chr1:112922133:-	CSDE1--SLC16A1	TRUE	FALSE	1
GCGGAAAAGGCGACCACCGCTTGTGTTTCAAACAAGCTGTATATAAACAGA	chr11:14891153:-_chr1:28205349:-	CYP2R1--DNAJC8	TRUE	FALSE	1
CAAGTCCCCAGAGTATTTCTATGTGGAGTTTTGGCCAGTGGTCGTGCAGTC	chr1:115072905:-_chr1:115293750:-	TSPAN2--NGF	TRUE	FALSE	1
ATCCCAGTCAGCCAGGTGAACCCCAGggtgttgctatgttgcctagatgga	chr1:116396734:+_chr20:52052132:-	ATP1A1--ZFP64	TRUE	FALSE	3
CACAGAAGTCACTGTGAAACAGCCAGCGGGTGCAGCCCAGAACTGTCTTCT	chr1:116588694:-_chr22:24607954:+	IGSF3--SNRPD3	TRUE	FALSE	42
GACATTGTGGACTTGGCTTCAGTGAGATACTGGTTGGGGGCAGGTATGTCA	chr11:16752894:+_chr20:49548019:-	C11orf58--PTGIS	TRUE	FALSE	1
TATTGAGATAGACTTCCAAACCTCAGttttgcagggtaaatgaactcatct	chr1:116967330:+_chr1:100640533:+	PTGFRN--AC099670.3	TRUE	FALSE	1
TGTCGAGGGAGCAGCACTGGATCCAGGTGTTCCTCCAAGAAAAGCTGGTTA	chr1:116974323:+_chr1:77713281:-	PTGFRN--USP33	TRUE	FALSE	1
TGTCGAGGGAGCAGCACTGGATCCAGGTGACAATATGTACAGTTGTGAAAA	chr1:116974323:+_chr1:77721205:-	PTGFRN--USP33	TRUE	FALSE	1
TGTCGAGGGAGCAGCACTGGATCCAGAATATATCACTGATGTCCATTCGAA	chr1:116974323:+_chr1:77725762:-	PTGFRN--USP33	TRUE	FALSE	1
CTGCCACAGGACAAGAAAGAATACAGATTCCGTGCTTGTGGTGAAGGCGAG	chr1:117062473:+_chr1:116966911:+	TTF2--PTGFRN	TRUE	FALSE	1
ATGTCTCTCAACTGGCAGAGATCGAGAAAGGAAAAGATAAGAAGAAAGCCA	chr11:17110432:-_chr11:17512054:-	PIK3C2A--USH1C	TRUE	FALSE	1
ATGTCTCTCAACTGGCAGAGATCGAGCTTTTGGATGGTTTTATCGTTACGA	chr11:17110432:-_chr11:17516290:-	PIK3C2A--USH1C	TRUE	FALSE	1
GTGAGCCAAAAATGGGAGTCACATAGGTAGGAATGAATTGATAGCCAGATA	chr11:17204307:-_chr11:12862250:+	PIK3C2A--TEAD1	TRUE	FALSE	1
agaggcggaggctcaggcagcttgagGTAGGAATGAATTGATAGCCAGATA	chr11:17207848:-_chr11:12862250:+	PIK3C2A--TEAD1	TRUE	FALSE	1
CTGTCGCCTCCTCTTCTATTGCCCAGATTGCTTCACCTGTGGTATCAGACA	chr1:117606153:+_chr1:117933288:+	TENT5C--WDR3	TRUE	FALSE	2
CCGAGGTGCTCAAGAACTACATGGACACCCAGTACTATGGCGAGATTGGCA	chr11:1761309:-_chr1:204161415:-	AC068580.4--REN	TRUE	FALSE	44
CATGGGAAACATTTCCCTCAGTTGAGAAATTGCCATATAAGAACCCAACAC	chr1:117994406:-_chr1:109108037:-	SPAG17--C1orf194	TRUE	FALSE	1
ATATTAAAGTTACTGCTGTTAAAAAGACATTCTAAGTGAGACTGTCCACAT	chr11:18321946:-_chr15:62647275:+	HPS5--TLN2	TRUE	FALSE	1
AGATCCGATCTACTGAGAGCTGCGAGACATTCTAAGTGAGACTGTCCACAT	chr11:18322077:-_chr15:62647275:+	HPS5--TLN2	TRUE	FALSE	1
AAAGTATTCTTCTCTTCCTTTTATCACAGAGTCACCTGATATGAAAAAGGA	chr11:18480485:-_chr11:34656908:+	TSG101--EHF	TRUE	FALSE	1
GATCCGCAGCTGCTCCCGCTCTCCAGGAGAATATATAAAAAACTGGAGGCC	chr1:119140555:-_chr1:243695716:-	WARS2--AKT3	TRUE	FALSE	1
GATCCGCAGCTGCTCCCGCTCTCCAGATACATCAAATTACAGAATGGCTTG	chr1:119140555:-_chr1:51840514:-	WARS2--NRDC	TRUE	FALSE	1
ACAGCCTGCTCTGGAAGAACTCACTGGCCTGGTCTGCACTCAGCGGCTGCC	chr11:19939773:+_chr11:69438853:-	NAV2--AP000439.1	TRUE	FALSE	1
CTGCCGCTGTCCCCCACAATGGACAGATACTTTCATTCAGAAAACCAAGAA	chr1:119986960:-_chr1:120160530:-	NOTCH2--SEC22B	TRUE	FALSE	1
CTGCCGCTGTCCCCCACAATGGACAGCTACATTATTGAGCAGGGGGTGTGT	chr1:119986960:-_chr1:120163370:-	NOTCH2--SEC22B	TRUE	FALSE	2
CTGCCGCTGTCCCCCACAATGGACAGTCTGGCCGGGACCTTCAACAATATC	chr1:119986960:-_chr1:120168949:-	NOTCH2--SEC22B	TRUE	FALSE	1
TACCACAATGGCACAGGATACTGCAAAGATTATTTTGCAGAGGATGATGGG	chr1:120029906:-_chr1:148863250:+	NOTCH2--PDE4DIP	TRUE	FALSE	1
GCTGTGCTGCGCGGCCCCCGCGCATGAGATCCGTGCTCAGCTCACAGAGCA	chr1:120069334:-_chr1:121284803:+	NOTCH2--SRGAP2C	TRUE	FALSE	1
GCTGTGCTGCGCGGCCCCCGCGCATGAGGAATTCCAGGGAAGAAATGTGGT	chr1:120069334:-_chr12:38776301:-	NOTCH2--CPNE8	TRUE	FALSE	1
TATTGACAGCATGGTTCATAAACATGGCAAAAGAATGCATGTGCAGTTGTC	chr11:20389826:+_chr11:66669291:-	PRMT3--RBM4B	TRUE	FALSE	1
CTTTACCAGGCAATGGATATTATAAGCTGGGACGACAGCAGCTCCGTCAGC	chr11:20408032:+_chr11:20035959:+	PRMT3--NAV2	TRUE	FALSE	1
GGAAAAACCATTTTCAGTTAAAGCAGCATGTCAAGTTCAGACTGTAAGGAG	chr11:20494254:+_chr12:62023779:-	PRMT3--FAM19A2	TRUE	FALSE	1
CAAGGAGGCCAACCAAGCCCATTCAGGAAGGATCAGAATGTTCTCTCTCCA	chr1:120511666:-_chr1:144955601:-	AC241952.1--SRGAP2B	TRUE	FALSE	1
TGCTCATCCTTGGGACCTCCCTGGAGCCTAGAGTCCTGGGGAGCTTCTGTC	chr11:224078:-_chr11:834530:+	SIRT3--CD151	TRUE	FALSE	1
GGGATTTGCCTCAGATGGAGTTACAGGTGCTGGGTAGGCCAGGTTTCAGCA	chr1:12253826:+_chr1:23695798:+	VPS13D--RPL11	TRUE	FALSE	1
GAGGCCTGCTGTCCACAGATGACAAGGCGGGAGACCTTTGACTTTGACGAC	chr1:12258103:+_chr1:18912083:-	VPS13D--AL080251.1	TRUE	FALSE	2
GGCCCCCACCAGAAGGTGGACTTAGGTGGTCATCTTGATAAAGCAGGAGTC	chr11:22827207:-_chr11:22847521:-	SVIP--CCDC179	TRUE	FALSE	1
atgcttcctgtacagcctgcagaactTACTTACAACTACGATTCAACAAAC	chr11:27151050:-_chr11:26712706:-	BBOX1-AS1--SLC5A12	TRUE	FALSE	111
ctggaatcacaggagcatgccaccagatgaagatcctgaataccaaagagg	chr11:27338098:-_chr11:27217480:-	CCDC34--BBOX1-AS1	TRUE	FALSE	39
AAGAACTTTCCTTTTCTAGAAGAGCTATATTTGTAGAGCAATTGAATTATT	chr11:27412789:-_chr11:27501920:-	LGR4--LIN7C	TRUE	FALSE	1
CCCGTGAGGTTTGTGTGGACCCCGAGGGATATCAGTATGAACAACATTACT	chr11:27700164:-_chr11:27412860:-	BDNF--LGR4	TRUE	FALSE	1
TACTTTGACAAGTAGTGACTGAAAAGGGATATCAGTATGAACAACATTACT	chr11:27701297:-_chr11:27412860:-	BDNF--LGR4	TRUE	FALSE	1
GGTGAAAAAAAACTACGGCATGACTCtttgaatatgtcatcccactgcctt	chr11:28741908:+_chr11:28526478:+	AC090833.1--METTL15	TRUE	FALSE	2
aggtgatgcctcagccagtcttaaagGAAGAAGCATTGCATGCATTTATTC	chr11:2899396:-_chr11:11920156:+	SLC22A18AS--USP47	TRUE	FALSE	1
AGCTGACTGCACATCTGAGCCCCGAGGAAGAAGCATTGCATGCATTTATTC	chr11:2902584:-_chr11:11920156:+	SLC22A18AS--USP47	TRUE	FALSE	1
TCTTCATGCAGTTCTCCATCGTGCCAAGTTTTGCCGAATTGACAAGCCCCT	chr11:2903489:+_chr11:3967552:+	SLC22A18--STIM1	TRUE	FALSE	1
AGGATGATGCGGAAATTAACCCCAAGTCGTCATTGAATTTTGAGAAGCATT	chr11:2951259:-_chr5:57230846:+	NAP1L4--GPBP1	TRUE	FALSE	1
GCGGAAGATTGCCCGAGAGCAAAAAGAAGCCCCCGAGCGCCCACAGCATGA	chr11:3012195:-_chr11:3129169:-	CARS--OSBPL5	TRUE	FALSE	1
CCCTGTACCTCACCCATATGCTGAAGAGTCTGATATTTCTTGTTCGAGACT	chr11:3017106:-_chr14:50613259:+	CARS--ATL1	TRUE	FALSE	1
GAGAGGAAGTCAACAGCTGTGTGGAGGTGACAGCCACAGACGCGGATAGTG	chr11:3038050:-_chr11:6634306:-	CARS--DCHS1	TRUE	FALSE	1
AAAAATATCAAAAACTCATATTAATGGTGCCAATGGGTCATGTTTGGTTAG	chr11:31370859:+_chr11:31433570:-	DNAJC24--IMMP1L	TRUE	FALSE	65
GCACCGAGCTCGCGGCACGGTAGGAGgttatcctgctgataccccaccact	chr11:3165216:-_chr11:2840442:-	OSBPL5--KCNQ1-AS1	TRUE	FALSE	3
GCACCGAGCTCGCGGCACGGTAGGAGACTCTGTTGACGTTCAGGGATGTGG	chr11:3165216:-_chr11:3371703:-	OSBPL5--ZNF195	TRUE	FALSE	1
GCCCGGAGCACCGAGCTCGCGGCACGgttatcctgctgataccccaccact	chr11:3165223:-_chr11:2840442:-	OSBPL5--KCNQ1-AS1	TRUE	FALSE	2
AAGTCCAAGTGCTGGACAATCAAAACCCAAGACCTGCCCCGGGAACCTGGT	chr11:31801871:-_chr11:1081662:+	PAX6--MUC2	TRUE	FALSE	1
TCATCGACATCAGTGAAGAAGATCAGatggtctgagagtacctgtgctgAA	chr11:32583929:+_chr11:30044455:-	EIF3M--AC124657.1	TRUE	FALSE	1
TCAAGAGATTTTGGAGAGGCAACCAAGAAATGGAAGCCGATTATGAAGGGC	chr11:33059095:+_chr6:100516327:-	TCP11L1--ASCC3	TRUE	FALSE	1
CTGTCCCTACTACGATGCAATCCTGAAAGCCCTACAGGTGGCAactactag	chr11:33072653:+_chr11:32953857:+	TCP11L1--QSER1	TRUE	FALSE	2
CAATTGAGGATATTGACCCTACCTTGGCTGCTGAGCTTCGTGCTTATCTGA	chr11:33098690:-_chr11:32587012:+	CSTF3--EIF3M	TRUE	FALSE	1
ACATATCTACAATCTCGGTACTACAGAGTCAATGCATGTGTTGATGTGGTG	chr11:33287511:+_chr15:72775097:-	HIPK3--ADPGK	TRUE	FALSE	1
ACCCAGGAGCCTTGGAGTATGATCAGGTTTTTGGAAGAAGCTGACCGCCTG	chr11:33328633:+_chr11:13349945:+	HIPK3--ARNTL	TRUE	FALSE	1
TGATGCGTGTCTCATTACCAAAGCTGGTGCTACTTTTACTGACTGGTTTAC	chr11:33717370:-_chr11:33751607:-	AL049629.2--FBXO3	TRUE	FALSE	2
TGATGCGTGTCTCATTACCAAAGCTGGACCAAATGGCTCGAAATCCAGCTG	chr11:33717370:-_chr11:33754500:-	AL049629.2--FBXO3	TRUE	FALSE	2
ATGAGTGGACAGTTGAAACGGTTGAGAAAGCTGATGTCCTGACCACTGGAG	chr11:34083041:+_chr11:34449192:+	CAPRIN1--CAT	TRUE	FALSE	1
GACAACCACCAGTCACCTTCCTGTTGACTTCAGTGCCCTGAACGGTTAGAG	chr11:34651805:+_chr11:18469218:-	EHF--TSG101	TRUE	FALSE	2
TTTAAGTCCATGGACCAGGACTTCGGCTATACACAGAATGGGATTTTACAT	chr1:1348896:-_chr1:1545002:-	DVL1--SSU72	TRUE	FALSE	1
GTTGTTCCCGGAGATGCGGCGCGCAGTGCCAACAATATGCCCAAGCAGGTG	chr11:34916228:-_chr11:35317516:-	APIP--SLC1A2	TRUE	FALSE	1
GTTGTTCCCGGAGATGCGGCGCGCAGGTCACATAGGAGAGTGATCAGCATA	chr11:34916228:-_chr8:126520900:+	APIP--AC084116.3	TRUE	FALSE	1
GTTTCACAGCACGCAGTGGCTTCGGGAACCAGACGTCCTGGGTCCTCTCCA	chr11:34916815:+_chr11:43490239:+	PDHX--TTC17	TRUE	FALSE	1
CATTGTGAAATGGCTGAAAAAGGAAGGTGGTGCTCCAAATTACTACCCCAA	chr11:34931484:+_chr11:34464105:+	PDHX--CAT	TRUE	FALSE	2
CGTGCCGCTGAGCCTGGCGCAGATCGGTGCGGGCATTCTATGTGAACGTGC	chr11:35139370:+_chr11:34468288:+	CD44--CAT	TRUE	FALSE	2
CGTGCCGCTGAGCCTGGCGCAGATCGGTGAAGCGGTGAGTGCTGGAGATGC	chr11:35139370:+_chr11:34947506:+	CD44--PDHX	TRUE	FALSE	11
CGTGCCGCTGAGCCTGGCGCAGATCGGGCACATTCACTGAAATCCCCGCCA	chr11:35139370:+_chr11:34970139:+	CD44--PDHX	TRUE	FALSE	5
CGTGCCGCTGAGCCTGGCGCAGATCGatggagtctggctctgtcgcccagg	chr11:35139370:+_chr11:35020208:+	CD44--PDHX	TRUE	FALSE	1
CGTGCCGCTGAGCCTGGCGCAGATCGAGTACACAGTCATTAATGAAGCCTG	chr11:35139370:+_chr11:35494272:-	CD44--PAMR1	TRUE	FALSE	2
CGTGCCGCTGAGCCTGGCGCAGATCGCCCTGGGATTATTGTGCAGTTCAAC	chr11:35139370:+_chr11:35528979:-	CD44--PAMR1	TRUE	FALSE	1
CAGCACAGACAGAATCCCTGCTACCAGTGATCCCATTAAGATACTAATGCC	chr11:35190065:+_chr11:34931404:+	CD44--PDHX	TRUE	FALSE	53
TGCCAAGTACATCGACCTAGACAAAGGGACCAAGACAAAGCATGGGACATG	chr1:1353848:-_chr12:54181647:-	MXRA8--SMUG1	TRUE	FALSE	1
TAGACGAAGCCTTTGAAGAATTAAGAatggagtctggctctgtcgcccagg	chr11:35663780:+_chr11:35020208:+	TRIM44--PDHX	TRUE	FALSE	1
TGAAGTTCAAGAGCTCAGACCCTAAAGTAGACATAGCTGACATTGAGAATG	chr11:35685336:+_chr2:15190403:-	TRIM44--NBAS	TRUE	FALSE	1
GTGCCTGCTGCTGAGCAGCGCCGCGGATATCTCAGTGAGCCTGCTGACCCT	chr11:35944144:+_chr11:7303039:+	LDLRAD3--SYT9	TRUE	FALSE	1
GTGCCTGCTGCTGAGCAGCGCCGCGGCTATGTTTCCAGTGTCCTCTGGGTG	chr11:35944144:+_chr21:9127547:-	LDLRAD3--TEKT4P2	TRUE	FALSE	1
CGACAAGAGTGATGAGAAGGAGTGCCCTTGAAGAAGAGAGTAAAGGAGATT	chr11:36036249:+_chr11:33057115:+	LDLRAD3--TCP11L1	TRUE	FALSE	1
TGAGGAAAGCTGTGAAAGTTCTCAAGGTATGGGTTCATAGAAGGGCACGTG	chr11:36098461:+_chr11:35180274:+	LDLRAD3--CD44	TRUE	FALSE	1
CTCTATGCCCTGAACGAAAACATCAGCTCTAGTCCAGAGGAGAAAAGAATA	chr11:36403378:+_chr17:15850424:+	PRR5L--SPECC1P1	TRUE	FALSE	1
ATGGCAAACCTGCACCTCCACCTCAGTTCCTGAGGGAAGACCTCAATTACC	chr11:3712564:-_chr11:4023873:+	NUP98--STIM1	TRUE	FALSE	1
TCAGAACAAAACTGCCTTTGGAACTAAGTTCAAGATTTCAACATTTTAAGA	chr11:3771748:-_chr8:85885935:+	NUP98--AC100801.1	TRUE	FALSE	1
TCAGAACAAAACTGCCTTTGGAACTACAATACTCTCTCAACACTGTTTATC	chr11:3771748:-_chr8:85908313:+	NUP98--AC100801.1	TRUE	FALSE	1
CACTTCCCCTTCCCCACCGAACCGCGACAAGAGGACGGAGTggcagacagg	chr11:3797400:-_chr14:81324187:-	NUP98--STON2	TRUE	FALSE	2
CACTTCCCCTTCCCCACCGAACCGCGTGTCGGACGAGCACACATACAGCCG	chr11:3797400:-_chr16:66477560:+	NUP98--BEAN1	TRUE	FALSE	2
ctcccccgccTCGGGGAGGGCACCAGGATTCAGTGGTCCTGAGCCTTCTGA	chr11:3840894:-_chr1:34907437:-	RHOG--DLGAP3	TRUE	FALSE	1
CAACTCTGAGGAGTCCACTGCAGCAGACATCTTGTTTCTACCAGATCCTTC	chr11:3856409:+_chr11:5385353:+	STIM1--OR51M1	TRUE	FALSE	1
CAACTCTGAGGAGTCCACTGCAGCAGGCACTCCAGGAATAGGAACTACAAA	chr11:3856409:+_chr16:19564851:+	STIM1--VPS35L	TRUE	FALSE	1
ATGTGGATGTGGAAGAAAGTGATGAGTCTCTGATCCCCACTCTTGGTGCCG	chr11:3967682:+_chr11:4147337:-	STIM1--OR55B1P	TRUE	FALSE	1
CGCCTTCGACAGCTGAGAGACAAAAATGCCAGGTGGAGCTCAACAGGAAAG	chr1:1398233:-_chr1:1402256:-	CCNL2--MRPL20	TRUE	FALSE	1
CGCCGCAGAGCCGGCGGCTGCGCGAGATGAATTTCTTCCTCTGCTGAGTGC	chr11:400705:+_chr16:90116562:-	PKP3--AC133919.2	TRUE	FALSE	1
GTGAACTTTGAGGATCCATAAAGAAGggtatgagagtcatttgtggcataa	chr11:41459431:-_chr11:42163851:-	LRRC4C--AC079917.1	TRUE	FALSE	1
GCAGTGACAAATTCACTTTGAATCAGGTGACTCGAAGAATTCTTCCAAAAA	chr1:143470912:-_chr13:18218999:+	AC239859.5--FAM230C	TRUE	FALSE	7
ATATTAATATTCTTTCTGTTTGTAAGGCTTACAGGTTTTCCCAGCTTCCTG	chr11:43816391:+_chr11:33656012:+	AC068205.2--KIAA1549L	TRUE	FALSE	2
ACAGCCCTGGATGTCCCCAGAGACAGGCTTTTAGCAGGCAACTTCTCCTGG	chr11:44109283:+_chr11:31999788:+	EXT2--PAUPAR	TRUE	FALSE	1
ACAGCCCTGGATGTCCCCAGAGACAGCAGTTCCTGGGGGTCTGGTGAGAAG	chr11:44109283:+_chr11:31999843:+	EXT2--PAUPAR	TRUE	FALSE	1
ACAGCCCTGGATGTCCCCAGAGACAGTTCCTGGGGGTCTGGTGAGAAGAAG	chr11:44109283:+_chr11:31999846:+	EXT2--PAUPAR	TRUE	FALSE	1
GACAGATTGAAGAAATGCAGAGACAGCTTTTGAAGACCAGACTGCAAATAT	chr11:44130138:+_chr11:18213081:+	EXT2--AC090099.1	TRUE	FALSE	1
GACAGATTGAAGAAATGCAGAGACAGGAAGAGAATGGAGACTACACATATG	chr11:44130138:+_chr11:43919038:+	EXT2--ALKBH3	TRUE	FALSE	1
CGCGGAGCAGAAAGCAGAACCCGCAGgctaaggtatcctccatgatgttac	chr11:44565736:+_chr11:58724511:-	CD82--GLYAT	TRUE	FALSE	1
tggTGCTTCTGTGGTGCGAATAGTAGGTAAGAATGATTGATGTTGGCTGAT	chr1:145281304:+_chr1:35178036:-	AC245014.3--SFPQ	TRUE	FALSE	4
tggTGCTTCTGTGGTGCGAATAGTAGGTGCTGGAGAATCTGGTAAAAGCAC	chr1:145281304:+_chr20:58895612:+	AC245014.3--GNAS	TRUE	FALSE	10
tggTGCTTCTGTGGTGCGAATAGTAGTTCAACCTGGTGTGTGCTGACTCCT	chr1:145281304:+_chr6:160130104:+	AC245014.3--SLC22A1	TRUE	FALSE	2
GATATGATCATAAGCAAAAAGAAAAGATGTCCAGAAGGCTTCTTGGGGGAA	chr1:145631744:+_chr1:146165010:-	GPR89A--AC239799.1	TRUE	FALSE	1
gaagataatgtttgaaaagAAAGAAGATGTCCAGAAGGCTTCTTGGGGGAA	chr1:145645743:+_chr1:146165010:-	GPR89A--AC239799.1	TRUE	FALSE	1
CCTGACAGATCTCCAGCTATTGAAGGAGTGGAAGATGGTGAACACCAAGTT	chr1:145771711:-_chr12:27376346:+	RNF115--ARNTL2	TRUE	FALSE	1
ATTGAAGAAGTGACAGATGATTCCAGGAATGAGACCGTGCTGCACCAGTTC	chr1:145788908:-_chr12:99146:+	RNF115--IQSEC3	TRUE	FALSE	1
AGGGCGAGGTCAGCCCCAAACTACCGTGTGCCATGTGCCGTGTATGGCAGG	chr1:145823772:-_chr1:145962968:-	RNF115--ANKRD34A	TRUE	FALSE	1
AGGGCGAGGTCAGCCCCAAACTACCGGAGCCGTGTAAAGCCAGTGGAATAT	chr1:145823772:-_chr1:28571176:+	RNF115--TRNAU1AP	TRUE	FALSE	1
GAGAAGTGGGCCCAGCGTTCATTCAGGGGAGGAGCCCCAGCCCCGCGACGA	chr1:145916817:-_chr11:67353077:-	PEX11B--AP003419.1	TRUE	FALSE	4
TCTCTGAGGCCCTGGCATCTTTTAATCTCACCATCATATTTAAGAACATGC	chr1:145942713:-_chr1:146018700:-	LIX1L--HJV	TRUE	FALSE	1
CCCTGCCCAGCCCCACCTCCACAGACGTGAGAAGCCCTACGTCTGCCCCTA	chr11:45945840:-_chr16:4336725:+	PHF21A--GLIS2	TRUE	FALSE	1
GGGGAAGCTGCTTTGGGAGTTTCCAGGGTCTCTTGCAACGTGTGAGCTGCC	chr1:145947619:-_chr10:23104144:+	LIX1L--MSRB2	TRUE	FALSE	2
GGGGAAGCTGCTTTGGGAGTTTCCAGCCTTTCAGTGGGATCTACCTGAATA	chr1:145947619:-_chr10:23110242:+	LIX1L--MSRB2	TRUE	FALSE	1
CAAGCACACGCAGGGCTATGGCCGAGGGTCTCTTGCAACGTGTGAGCTGCC	chr1:145957636:-_chr10:23104144:+	LIX1L--MSRB2	TRUE	FALSE	2
CAAGCACACGCAGGGCTATGGCCGAGCTCCTCCCTGCTATATGGATGTCAT	chr1:145957636:-_chr1:145994167:-	LIX1L--TXNIP	TRUE	FALSE	1
TCCTTCGAGTTGAATATTCCTTACTGGTGGAGGCCTGAATTTTGATCTATG	chr1:145994544:-_chr1:149977576:-	TXNIP--OTUD7B	TRUE	FALSE	1
TTGCTCAAATGAAGCAGGATCCACAGCTTGGTGATCCAGCTATTTTTCCTG	chr11:46079134:-_chr13:40959016:-	PHF21A--ELF1	TRUE	FALSE	1
TACCACAATGGCACAGGATACTGCAAGAGTGTCATCTAATGGACCAGGTGA	chr1:146189300:-_chr1:66984572:+	AC239799.1--MIER1	TRUE	FALSE	2
GCTGTGCTGCGCGACCCCCGCGCATGAGATTATTTTGCAGAGGATGATGGG	chr1:146228709:-_chr1:149267024:-	AC239799.1--AC245297.1	TRUE	FALSE	2
CGCCCTGCATCGAGCAGCTGGAGAAGGTATTCCTGCAACACATGGTAAACC	chr11:46368079:+_chr11:33347293:+	DGKZ--HIPK3	TRUE	FALSE	1
CTCTTCTGTTAACAGGGTCCTGGCAGGAGATGACAAGTATGGGCGGAAGAT	chr11:46493608:-_chr11:46688260:-	AMBRA1--ARHGAP1	TRUE	FALSE	2
AAACCGAGCTCCCGTCTGCCTTGCAGGAGGACAAGAAGACCTCATTCTTTC	chr11:46593828:-_chr11:83472777:-	AMBRA1--DLG2	TRUE	FALSE	1
AAACCGAGCTCCCGTCTGCCTTGCAGTCATTCAATGACAAGCGTAAAAAGA	chr11:46593828:-_chr11:83484228:-	AMBRA1--DLG2	TRUE	FALSE	1
GGAATTGCCAGGTTCTTCACTGAATAAATATGAATGATGAGCCTCCTGTAT	chr11:46987310:+_chr7:81515772:-	C11orf49--AC008163.1	TRUE	FALSE	1
GGAATTGCCAGGTTCTTCACTGAATAacaaaactgtgaaccctggaaataa	chr11:46987310:+_chr7:81528576:-	C11orf49--AC008163.1	TRUE	FALSE	1
GGAATTGCCAGGTTCTTCACTGAATAGAGTGATAAAGCTATTAGATTCACT	chr11:46987310:+_chr7:81560265:-	C11orf49--AC008163.1	TRUE	FALSE	1
AGACGTCAGGCAGAAATTGGAGAGGGGTTACCACATTCTCATCTGGAGCCA	chr11:47285065:+_chr11:47238800:+	MADD--DDB2	TRUE	FALSE	1
TTCAGCCAACATGTCAGTGGCAATCGGTTACCACATTCTCATCTGGAGCCA	chr11:47285194:+_chr11:47238800:+	MADD--DDB2	TRUE	FALSE	1
CTTCGGGGGCATCATGTCTTTTGCCAGTTACCACATTCTCATCTGGAGCCA	chr11:47285590:+_chr11:47238800:+	MADD--DDB2	TRUE	FALSE	1
ATATGAGCTGGCTGGGAAAATGAAAGGCACACAAAAAATCCCTTTGGACGA	chr1:147287733:+_chr1:146679009:+	CHD1L--HYDIN2	TRUE	FALSE	1
CAAACGGAGATATCTTTTTCATGGAGATCAATGTAACCACTGTGCGGGAAT	chr11:47315327:+_chr10:86438015:-	MADD--WAPL	TRUE	FALSE	1
ATACTCTTGGACCCCAGTATTTAGCAGGGCAGTGATCGGTGATGGACAGTC	chr11:47482695:-_chr11:46443598:-	CELF1--AMBRA1	TRUE	FALSE	1
ACCTGCTGACAGTGAGAAGAACAATGCATTACCAGGAGAGTGACAAGGGTG	chr11:47486750:-_chr11:47635571:-	CELF1--MTCH2	TRUE	FALSE	1
agcggcaggctcaggtgcagccgcTGgatgtccctcttcatggagagctgc	chr11:47552992:-_chr11:105458453:-	CELF1--CARD18	TRUE	FALSE	1
agcggcaggctcaggtgcagccgcTGATGGAGTTCCGTGTTCTCAGAACCC	chr11:47552992:-_chr11:47575699:-	CELF1--KBTBD4	TRUE	FALSE	1
agcggcaggctcaggtgcagccgcTGTGATCACTCTGAGATCTATGGTACA	chr11:47552992:-_chr11:47631087:-	CELF1--MTCH2	TRUE	FALSE	1
agcggcaggctcaggtgcagccgcTGGTGGGATATGAGCCTCTTCCTCCAA	chr11:47552992:-_chr11:47639051:-	CELF1--MTCH2	TRUE	FALSE	1
CTGTGGTCCATGGTAAAGTTTTACAGACTATTCCTGATCCTTATGAAGACT	chr11:47638699:-_chr11:47714347:-	MTCH2--AGBL2	TRUE	FALSE	1
TCCTGGACAACGTGGCTGCCGAGCAGGCCTGTCATCTTTACTTCAGAGTGT	chr1:147654194:-_chr1:150470561:+	ACP6--RPRD2	TRUE	FALSE	1
TCATAGCCAAGCGAGAAGTTAAAAAGGGGTACCTGTCTTTCCTTATTCCCT	chr11:47750916:-_chr11:47813415:-	FNBP4--NUP160	TRUE	FALSE	1
ACTCCAGCATCATGATTACCTCCCAGgcgtcatctcacgtgtcgaggtgat	chr1:147928578:+_chr21:8405960:+	GPR89B--FP236383.1	TRUE	FALSE	1
tgctgctgctgctgcgcctgggccAGGCGCAGCTCGTGTATACTACCAATA	chr11:47981008:+_chr11:58564201:-	PTPRJ--LPXN	TRUE	FALSE	1
ATCTCAAAAAACTCCCAGTAGCACTGTTTATGCCAGTTATTCAGACAGAAA	chr11:48112983:+_chr11:93755210:+	PTPRJ--AP001273.2	TRUE	FALSE	2
ATCTCAAAAAACTCCCAGTAGCACTGGTAATTGAGGTGAAAGCCAAAAGAA	chr11:48112983:+_chr11:93757316:+	PTPRJ--AP001273.2	TRUE	FALSE	2
GCCGGGCTTCCTCCAAGTGCACACCCATCATTGAGAAGCAGCCAGGCCACA	chr11:48128043:+_chr19:2043582:-	PTPRJ--MKNK2	TRUE	FALSE	1
CAGAGCTGAGGACTGCCTGTTTGCAGTCTGGCCGGGACCTTCAACAATATC	chr1:148459602:-_chr1:120168949:-	AC245100.9--SEC22B	TRUE	FALSE	5
GCTGTGCTGCGCGACCCCCGCGCATGGATTTTTCCTCTTAGGATTTATTTC	chr1:148679462:-_chr1:152248895:+	NBPF14--FLG-AS1	TRUE	FALSE	1
GCTGTGCTGCGCGACCCCCGCGCATGGTAGTAAACCTATTGATGGCAATTT	chr1:149390922:+_chr2:20041011:-	NBPF19--LAPTM4A	TRUE	FALSE	1
GCTGTGCTGCGCGACCCCCGCGCATGgaaacctatggcctgcatcaatgaa	chr1:149390922:+_chr2:20064511:-	NBPF19--AC098828.3	TRUE	FALSE	1
TACCACAATGGCACAGGATACTGCAAGCAACATCTCCAGCATGAAGCCCAC	chr1:149431015:+_chr2:232586746:-	NBPF19--AC073254.1	TRUE	FALSE	1
TACCACAATGGCACAGGATACTGCAAggtcccatccagataccacatgaca	chr1:149431015:+_chr2:232595936:-	NBPF19--AC073254.1	TRUE	FALSE	1
CAGAGCTGAGGACTGCCTGTTTGCAGGCAAGTGAACCGGAGCAAACGACTT	chr1:149607554:+_chr1:206205429:+	AC242842.2--SRGAP2	TRUE	FALSE	9
CAGAGCTGAGGACTGCCTGTTTGCAGGCATCGGCAAGAACGTCATCTGCGA	chr1:149607554:+_chr6:13365662:-	AC242842.2--GFOD1	TRUE	FALSE	2
AGCCAGAGCCAAAGAAGCCTTGCAGGGACCAACAGCATTAAGTGCTACAAA	chr1:14960875:+_chr1:82486273:-	KAZN--AL157944.1	TRUE	FALSE	1
CCTGGCTCTGTGCTGCGGGTGCTCTGGACTGGAAGGATCACCAGCACATAT	chr11:497971:-_chr11:644654:-	RNH1--DEAF1	TRUE	FALSE	1
CCTGGCTCTGTGCTGCGGGTGCTCTGGCCCCAGGGAGTGGCTCAAACCTGT	chr11:497971:-_chr11:646555:-	RNH1--DEAF1	TRUE	FALSE	1
CAAAGAGACTTGCAGAGTGCGTTAAGGTGGGTGTGCAGACTGGTGAGCTGC	chr1:150077231:+_chr11:69009957:-	VPS45--MRGPRF	TRUE	FALSE	1
CATACTTAATGAAAGAAGAAATTCAGGGGTACACATCTTTCTGGAATGACT	chr1:150226608:-_chr1:150663763:-	ANP32E--GOLPH3L	TRUE	FALSE	1
TACATAATCCCCAATGGCTTTGATCTGTGATGAAGACATATCACATGTACA	chr1:150338326:+_chr1:206392689:+	PRPF3--SRGAP2	TRUE	FALSE	1
TCATTGGATGAAGTGGCTCCGGAGATGTGAGACCTGGAACCCCTTCAAATT	chr1:150364919:+_chr1:150648748:-	RPRD2--GOLPH3L	TRUE	FALSE	1
TCATTGGATGAAGTGGCTCCGGAGATACTCCCACCACTACCCAGGACCAAC	chr1:150364919:+_chr12:57479788:-	RPRD2--ARHGAP9	TRUE	FALSE	1
TCATTGGATGAAGTGGCTCCGGAGATAAAGCCTCACATTGTGCAGTGGAGA	chr1:150364919:+_chr12:57480834:-	RPRD2--ARHGAP9	TRUE	FALSE	1
CTTCCTGAAGCAGCTGCTCTAGTGAATTGGCTTCAGGTCACATGTTGCTCT	chr1:150417725:+_chr1:150173730:+	RPRD2--AC242988.2	TRUE	FALSE	1
CTTCCTGAAGCAGCTGCTCTAGTGAAGAAGGAATAGAATCCGGAGATCCTG	chr1:150417725:+_chr8:61553120:-	RPRD2--ASPH	TRUE	FALSE	1
AGGAGCTGGAGGCCGAGCTGGCCATGCTGGAGCACTTCAGAAGTCAAGTCA	chr1:15044159:+_chr1:15327059:+	KAZN--FHAD1	TRUE	FALSE	1
CATTCGATTCCCCAGAGGGGAAAGCAGCCTGTCATCTTTACTTCAGAGTGT	chr1:150489087:+_chr1:150470561:+	TARS2--RPRD2	TRUE	FALSE	1
taatcccagcactttggggagccgagAACCCTGCCATCAGCATCACTGAAA	chr1:150694108:-_chr15:65551676:+	GOLPH3L--HACD3	TRUE	FALSE	1
TGCTTCTGGGACTAAAAGATAAAGAGAACCCTGCCATCAGCATCACTGAAA	chr1:150694656:-_chr15:65551676:+	GOLPH3L--HACD3	TRUE	FALSE	1
AGCTTCTAAGAGACAGCTTCCAACAGGTGAGACCTGGAACCCCTTCAAATT	chr1:150826543:-_chr1:150648748:-	ARNT--GOLPH3L	TRUE	FALSE	1
catggcggcgACTACTGCCAACCCCGTTCTCCCCGCAGGGGCGGCGGCCTT	chr1:150876543:-_chr1:151059773:-	ARNT--CDC42SE1	TRUE	FALSE	1
catggcggcgACTACTGCCAACCCCGGTGGCTGTATCTGACAGACCCAGGC	chr1:150876543:-_chr1:151067334:-	ARNT--CDC42SE1	TRUE	FALSE	1
CTGACAAACTTCATCAAGCCCTCCAGGTGGTGGTCAATGCATCATCAAGAT	chr1:150988341:+_chr1:154012370:-	ANXA9--NUP210L	TRUE	FALSE	1
TTGCCCTGGCTTTTTACCTAGCAAAGgactccaaggctctaaggatggaag	chr1:151017904:+_chr1:151998708:+	PRUNE1--AL450992.1	TRUE	FALSE	1
CTTCAGTGTTCACAGAGATGCAACCAATTCTGAGACTCCAGCAGGATGTCT	chr1:151048852:+_chr1:153112752:-	C1orf56--SPRR2F	TRUE	FALSE	1
TGGCCACTTCATCCACATGAGGAGATATTCTGAGACTCCAGCAGGATGTCT	chr1:151050484:+_chr1:153112752:-	C1orf56--SPRR2F	TRUE	FALSE	1
GAATCAAGAGACCCATGGCATCTGAGAAAAGAAGAGTCGGGGACCTCCTAG	chr1:151224279:+_chr1:151166471:+	PIP5K1A--SCNM1	TRUE	FALSE	1
ATGGTGTTGGAAAGCACTATGGTGTGCATCTGGAATCAAGAGACCCATGGC	chr1:151254808:+_chr1:151224248:+	PSMD4--PIP5K1A	TRUE	FALSE	1
ACGTGCACCCAGAGGACCAGGCGGCGGAATATGACAAATCTGAAGCTATAC	chr1:151540426:+_chr1:150912242:+	TUFT1--CTXND2	TRUE	FALSE	2
ACGTGCACCCAGAGGACCAGGCGGCGGTGGCAGCCACAGCAGCCTCAGGGA	chr1:151540426:+_chr1:154953757:-	TUFT1--PBXIP1	TRUE	FALSE	1
ACCAGTCAGACTGTGTGGCTTTTGAGCCTGCGGCGAGAGGGCTACACCGTG	chr1:151569770:+_chr1:155085091:+	TUFT1--AL691442.1	TRUE	FALSE	2
GGGGCGAGTATTGGTGTGAGGTGACGAGTAACTGGACTTTCTCCAAGATGT	chr1:151760816:-_chr1:152860677:+	MRPL9--AL162596.1	TRUE	FALSE	1
GCTACGAGGACCAACTGAAGCAGCAGatggaatctcactctgttgcccagg	chr1:1517775:+_chr1:39801484:-	ATAD3A--AL033527.4	TRUE	FALSE	1
GCTGGCTGCAAAGAAGACCCACACCTACCTATCCCTCTTTGTTCTGTTGTT	chr1:151829429:-_chr1:151877125:-	RORC--THEM4	TRUE	FALSE	1
TGCACGTGGATCCTGAGAACTTCAGGCTCCTGGGAAATGTGCTGGTGACCG	chr11:5226577:-_chr11:5248487:-	HBB--AC104389.5	FALSE	FALSE	29
TGCACGTGGATCCTGAGAACTTCAGGCTCCTGGGAAATGTGCTGGTGACCG	chr11:5226577:-_chr11:5253405:-	HBB--AC104389.5	FALSE	FALSE	36
TGCACGTGGATCCTGAGAACTTCAGGCTCCTGGGAAATGTGCTGGTGACCG	chr11:5233991:-_chr11:5248487:-	HBD--AC104389.5	FALSE	FALSE	2
TGCACGTGGATCCTGAGAACTTCAGGCTCCTGGGAAATGTGCTGGTGACCG	chr11:5233991:-_chr11:5253405:-	HBD--AC104389.5	FALSE	FALSE	3
TGCATGTGGATCCTGAGAACTTCAAGCTCCTAAGCCACTGCCTGCTGGTGA	chr11:5249368:-_chr16:173472:+	AC104389.5--HBA2	FALSE	FALSE	2
TGCATGTGGATCCTGAGAACTTCAAGCTCCTAAGCCACTGCCTGCTGGTGA	chr11:5254292:-_chr16:173472:+	AC104389.5--HBA2	FALSE	FALSE	1
TTAACAACATTCTACAGAATGCTCAGCTACATTATTGAGCAGGGGGTGTGT	chr1:153659566:+_chr1:146328211:-	SNAPIN--SEC22B4P	TRUE	FALSE	1
TGGATGCCAAGGATGAGTTAGAGGAGGTGGGGCAAGTCCGTGGGCATCATG	chr1:153728784:+_chr1:153390557:-	INTS3--S100A8	TRUE	FALSE	1
TTGGTTGGCTCCTGACAACGTGCACGGCTTTTTGAAAGCAAAGATGAGCAA	chr1:153757763:+_chr1:153459030:-	INTS3--S100A7	TRUE	FALSE	1
GCCGGGAGTTACACCGCCACCGCCAGATCACTGTGAAGATTCCGCCATCCT	chr1:153922733:-_chr1:153995180:-	GATAD2B--NUP210L	TRUE	FALSE	1
GCCGGGAGTTACACCGCCACCGCCAGGTGTTTGAAAAACTCCAACTCTTCT	chr1:153922733:-_chr1:154027597:-	GATAD2B--NUP210L	TRUE	FALSE	3
GCCGGGAGTTACACCGCCACCGCCAGGTTTTTCTACAGCTCCCAGTAGAGC	chr1:153922733:-_chr1:154030054:-	GATAD2B--NUP210L	TRUE	FALSE	4
GCCGGGAGTTACACCGCCACCGCCAGATACATGTCCTGAAACTGAACAAAA	chr1:153922733:-_chr1:154104210:-	GATAD2B--NUP210L	TRUE	FALSE	1
GCCGGGAGTTACACCGCCACCGCCAGGATTCTTAAATACTCCGAAGCAGAA	chr1:153922733:-_chr1:154139952:-	GATAD2B--NUP210L	TRUE	FALSE	1
GCGGCAAGGTGGTGCTCCCTGATGAGgtcgcctgctccgcccgctcccgct	chr1:153936542:-_chr1:153963703:-	DENND4B--AL358472.7	TRUE	FALSE	2
AATTCTTTGACTCTTGTGTTGAAAAGGTGTTTCCTCCATTCAGACTTCTTC	chr1:153938900:-_chr1:154054832:-	DENND4B--NUP210L	TRUE	FALSE	1
TCATCTAAGAGAAATGAGTTCAAAAGAGAGAGCCAGGTAGAGCTCCGGGAA	chr1:153975826:-_chr1:153659138:+	AL358472.6--SNAPIN	TRUE	FALSE	7
CTCTGCCACAGCACAACAAATGGCTGGTGGGGCAAGTCCGTGGGCATCATG	chr1:154089421:-_chr1:153390557:-	NUP210L--S100A8	TRUE	FALSE	1
AAGGACATGGAGAAGATGTTCAAGCAGTTGGAACCAGAAAAGCCTCCCTAA	chr1:15410279:+_chr1:15397297:+	EFHD2--FHAD1	TRUE	FALSE	1
CACGCCCTCAATGACATGACCTCTATACACTAACAGCACATCTGGAGACCC	chr1:154169305:-_chr1:156874571:+	TPM3--NTRK1	TRUE	TRUE	1
GGAAAAGACAATTGATGACCTGGAAGACACTAACAGCACATCTGGAGACCC	chr1:154170400:-_chr1:156874571:+	TPM3--NTRK1	TRUE	TRUE	1
AGGGAGAAAGGCGGGCCCGGGAACAGGACTTGAAAGAGGAGATTGATATTC	chr1:154182988:-_chr1:154214574:-	TPM3--C1orf43	TRUE	FALSE	1
TCCCTGTGGGACACAATGCCCCCAAGTGGCTGGATCTCTGCTCTGGTGGTG	chr1:154219836:-_chr1:155256791:-	C1orf43--SCAMP3	TRUE	FALSE	1
AGAACGAGGTGTCCACCCCCATGCAGAAGAAGAAAGGAGGGCGCGGGCTAA	chr1:154448171:+_chr1:154330396:+	IL6R--ATP8B2	TRUE	TRUE	1
CACGAGTGCAGTTTGGAGCCAACAAAGAATCCGGAGATGATGAGTATCAAG	chr1:154551397:-_chr1:151185950:-	UBE2Q1--VPS72	TRUE	FALSE	1
TCTGCATGGAACTTCTCACCAAACAGGAATCCGGAGATGATGAGTATCAAG	chr1:154551771:-_chr1:151185950:-	UBE2Q1--VPS72	TRUE	FALSE	1
CTGTCCGCATCCACTGCAACATCACGCTTTAATGAAGCACCAGTTGAGATT	chr1:154558227:-_chr1:155415923:-	UBE2Q1--ASH1L	TRUE	FALSE	1
CGTGTCCCGAGGAAGTGCAAGACCCGGACAACTGTCATCTGGGAAGTAACA	chr1:154627855:-_chr1:9710424:+	ADAR--PIK3CD	TRUE	FALSE	1
GTCGAAGCAAATGCCATGGACATGGGGAGCCCCAGAACCAGGACTGGGGGA	chr1:155058787:+_chr1:155010258:+	ADAM15--ZBTB7B	TRUE	FALSE	1
GTCGAAGCAAATGCCATGGACATGGGGAGAAGATGGGGAGCCCCGAGGATG	chr1:155058787:+_chr1:155014655:+	ADAM15--ZBTB7B	TRUE	FALSE	1
GGTGTCTGTCTGCTGCAAGGAGAGGATCCGTAGTTCGTGGTCCTTCGCCGG	chr1:155067440:+_chr1:155324845:+	AL691442.1--RUSC1	TRUE	FALSE	3
GGCCCCATATGATCGAGGACATCCAGGTAAGAAGAAAGCAGCGGCATTGTT	chr1:15524069:-_chr1:44614165:+	CASP9--RNF220	TRUE	FALSE	1
GCAAGCCTGTTGTCTGTGCCACACAGATGCTGGAGAGCATGATCAAGAAGC	chr1:155294235:-_chr15:72206880:-	PKLR--PKM	TRUE	FALSE	2
GGGGACAGATCTGCTGGTATCAGAAGGCTTGGGGGCCATGGGCTGGGGGAC	chr1:155318021:+_chr1:155039403:+	FDPS--DCST1	TRUE	FALSE	1
GGGGACAGATCTGCTGGTATCAGAAGGGCCAGTAGCCAATCTGCGACACAA	chr1:155318021:+_chr1:155040485:+	FDPS--DCST1	TRUE	FALSE	1
TTCATTCCTTCAATGTGGAAAAACAGGTCACCAAGGAAGAAGGATTGGCCT	chr1:155360301:-_chr1:155900618:-	ASH1L--RIT1	TRUE	FALSE	1
ATTATTTCCAGCGCCCATTCATGTTGGTTTGAGGAACTACTGGCCAACCTA	chr1:155395459:-_chr1:155676746:-	ASH1L--YY1AP1	TRUE	FALSE	1
GGCTCCAGAAAGAACACCGAGTTCGGTGCCAACAATATGCCCAAGCAGGTG	chr11:555305:-_chr11:35317516:-	LMNTD2--SLC1A2	TRUE	FALSE	1
cggcctcggcctcggcctccgacacgCGCTAGTCCTGCTGATGGGCAAAGA	chr1:155562153:-_chr17:4945997:-	ASH1L--PFN1	TRUE	FALSE	1
TGAAGGAAGTAGTGGAAAAAGGAGTGTTGAGCAACTTGCATCTTAAGGAAG	chr1:155820606:-_chr16:70312609:+	GON4L--AC012184.2	TRUE	FALSE	2
TAGTGAAGAAGTCAAGGAAGAAGGAGGAGGAGACTGCAAGCATCGGGATGC	chr1:155853276:-_chr1:155989351:-	GON4L--ARHGEF2	TRUE	FALSE	1
AGTCAGACCTCAAACAGCTAAGACAGGATCAGGATTCCTGTCATCCATCTG	chr1:155904311:-_chr1:155985449:-	RIT1--ARHGEF2	TRUE	FALSE	1
GAGCTGACTCAGACTCTAGCCAGAGGCCTCTGAGGAGGGCTCTGAGTCGGA	chr1:155951919:-_chr1:156263570:-	ARHGEF2--SMG5	TRUE	FALSE	1
ACCAGGGTGGCTACGCCTCCCGGCTGGTGCAGACGCCAGAAGTGAGATTTC	chr1:155989234:-_chr1:156037130:-	ARHGEF2--UBQLN4	TRUE	FALSE	1
TTGACAGGCGATTCTCCCCTCATTTTGGAATGAAAGCTACTGGTTGATTTT	chr1:156011810:-_chr1:8015692:-	SSR2--ERRFI1	TRUE	FALSE	1
GAGGAGTTTAAGGAGCTGAAAGCGCGGTACTATCGTGGTGCAGTGGGGGCC	chr1:156115274:+_chr1:156068270:+	LMNA--RAB25	TRUE	FALSE	1
CGGTGGAGCCGCCGGAGTCTGAGAAGGAAGAAGATCCCAGCCTTGTTCAGA	chr1:156194247:+_chr1:156032827:+	SLC25A44--AL355388.3	TRUE	FALSE	1
CGGTGGAGCCGCCGGAGTCTGAGAAGagacagagtcttgctatgttgcccg	chr1:156194247:+_chr1:201588539:+	SLC25A44--NAV1	TRUE	FALSE	1
CGGTGGAGCCGCCGGAGTCTGAGAAGGACAGTAGCCCACACTTCCAGCCTT	chr1:156194247:+_chr1:201622853:+	SLC25A44--NAV1	TRUE	FALSE	1
GTGGCCCTTCTATCACTTCTATGCAGGAAGAAGATCCCAGCCTTGTTCAGA	chr1:156200472:+_chr1:156032827:+	SLC25A44--AL355388.3	TRUE	FALSE	1
CTTCAGAAGCTGGTCGCCGCCGGCAGGTACTATCGTGGTGCAGTGGGGGCC	chr1:156213176:+_chr1:156068270:+	PMF1-BGLAP--RAB25	TRUE	FALSE	2
AGCAGGCCCAGGCACAGTTCCGAATGACTATTGCAGATATCATCCGAACAT	chr1:156259005:-_chr1:156334918:-	SMG5--CCT3	TRUE	FALSE	1
AGCAGGCCCAGGCACAGTTCCGAATGGCCAGAACACAAAGCGTGAATCCGG	chr1:156259005:-_chr1:156335888:-	SMG5--CCT3	TRUE	FALSE	1
TCCTGTGAAAGCCTTTGTTGACTCAGGCTGCAGCCCCAGCCGCCACAGCTA	chr1:15638434:+_chr1:46558225:+	DDI2--MKNK1-AS1	TRUE	FALSE	1
TTCCATGCCCACTGCCTACAACACAGATTGACGAGATGCCTGAGGCTGCCG	chr1:156475108:-_chr1:156745373:-	MEF2D--HDGF	TRUE	FALSE	1
TAACGGAGCCTGCCCCAGCCCTGTTGATTTGGGAACCAATCCATGAAAAGA	chr1:156479290:-_chr1:159439776:+	MEF2D--OR10J1	TRUE	FALSE	1
AGAAGCCACCGACCGGGTTATCCCAGTGCATGCACCCCACCCTCCTCTCAG	chr1:156499432:-_chr1:156540916:-	MEF2D--IQGAP3	TRUE	FALSE	1
ACAACACCGTTCCCCCAGCCGGGCTGTGCATGCACCCCACCCTCCTCTCAG	chr1:156500486:-_chr1:156540916:-	MEF2D--IQGAP3	TRUE	FALSE	1
ACAACACCGTTCCCCCAGCCGGGCTGTTACTTCGATGCCCTGCTGAAATTG	chr1:156500486:-_chr1:156552095:-	MEF2D--IQGAP3	TRUE	FALSE	1
ACAACACCGTTCCCCCAGCCGGGCTGTGCTCCACGCTGTGCAGCGGATCAA	chr1:156500486:-_chr1:156556693:-	MEF2D--IQGAP3	TRUE	FALSE	1
CACAAAGGGTGATCAGGAACAAGCCACGTCGCTGCTGTCATCGATGCCGTG	chr1:156560934:-_chr1:156647154:-	IQGAP3--AL590666.2	TRUE	FALSE	1
AGAAAGAGGAGAAGAGGAACCCGCAGGTGTCTACTATGAACCATCCTGTAC	chr1:156733520:+_chr1:150747879:-	RRNAD1--CTSS	TRUE	FALSE	1
AGGGTCCACGAGCTCAAGATTGAAGAGTGTCTACTATGAACCATCCTGTAC	chr1:156734493:+_chr1:150747879:-	RRNAD1--CTSS	TRUE	FALSE	1
AGGGCTACCCACACTGGCCGGCCCGGGCTTCAACGGACCACACCAAAATGC	chr1:156751343:-_chr1:151986251:-	HDGF--S100A10	TRUE	FALSE	1
GTAAGGTTACCCCAGAGTATAGACAGCTCCTGCACAGCATGCTATTTGCCC	chr1:157044299:-_chr1:157097988:-	ARHGEF11--ETV3L	TRUE	FALSE	1
GTAAGGTTACCCCAGAGTATAGACAGTTGCAGAGCTATTTTGCTGCATGTG	chr1:157044299:-_chr1:15716237:+	ARHGEF11--PLEKHM2	TRUE	FALSE	1
CCGAAGACGGACCGTGCCGGGAAGAGAAAGTGAACCATTAATCCAGCAGTG	chr1:157138316:-_chr1:156001508:+	ETV3--AL355388.1	TRUE	FALSE	1
GCACGTGGCCACCAACCTGGGGCGCACCATGAAAGCTGATCGGAAGCGCTT	chr1:15716816:+_chr1:15034749:+	PLEKHM2--KAZN	TRUE	FALSE	1
GACACGGCTGATGTGGCGCTGGCTGAGTTAAGTAGCCTGTCTTCTCTGGGA	chr1:15729190:+_chr1:156986173:-	PLEKHM2--ARHGEF11	TRUE	FALSE	1
GCAGTGTCTGTGACAACTGTGTGGAGGCACAGCAGCTACACAGAAGAGATG	chr11:57688665:+_chr11:57659455:+	ZDHHC5--CLP1	TRUE	FALSE	1
TTTTTACCTCATGAGGGAACTGCCAGGTTTCTTCTTGAAGGGCTCAAGGAA	chr11:57711963:-_chr11:58884906:+	MED19--GLYATL1P2	TRUE	FALSE	1
ACGGTAACCCGTGTGACTTTGACTGGACACAGGCAGCCATGCCGCGCAGCC	chr11:57712807:+_chr11:71147338:-	TMX2-CTNND1--SHANK2	TRUE	FALSE	2
TGTGATGATGAAGAACCGCAGATCCAAGATGGAGCAGAAGGAAGGGAAGCT	chr11:57737668:+_chr11:57542641:+	TMX2-CTNND1--SMTNL1	TRUE	FALSE	4
TGTGATGATGAAGAACCGCAGATCCAGAAACTGGCTGACTGTGCTCAGCTG	chr11:57737668:+_chr11:57549968:+	TMX2-CTNND1--SMTNL1	TRUE	FALSE	6
CTGATTTTTAGAACTCCACATTTGAGGAGTTTGAGAAACTCTCTGATTTCT	chr11:57762046:+_chr11:57333540:-	CTNND1--SSRP1	TRUE	FALSE	1
CTGATTTTTAGAACTCCACATTTGAGAATGATGGTCGACTGAGGTTGAGCC	chr11:57762046:+_chr11:57334648:-	CTNND1--SSRP1	TRUE	FALSE	1
CTGATTTTTAGAACTCCACATTTGAGATTCCCAACCTGCTGAGCATCCGCA	chr11:57762046:+_chr11:57335240:-	CTNND1--SSRP1	TRUE	FALSE	1
CTGATTTTTAGAACTCCACATTTGAGGAAACTGGCTGACTGTGCTCAGCTG	chr11:57762046:+_chr11:57549968:+	CTNND1--SMTNL1	TRUE	FALSE	1
TAAGCAAGTCGAATTTTTGTCTTACGAATGATGGTCGACTGAGGTTGAGCC	chr11:57762119:+_chr11:57334648:-	CTNND1--SSRP1	TRUE	FALSE	1
CACTCTCTCCGATACTTTCTCCCAAGATGAAACAGTTTCTTCTACTTTATT	chr1:157993728:+_chr1:52237488:+	KIRREL1--ZFYVE9	TRUE	FALSE	1
CACTCTCTCCGATACTTTCTCCCAAGGCGCAACCTGGTGGAGGAGGTGAAT	chr1:157993728:+_chr17:3903343:-	KIRREL1--P2RX1	TRUE	FALSE	1
CCCTGCGGACCCGGCAGGTGACTTTGGCCTCCCTGGATGGATGTTGGGAGA	chr11:581606:+_chr11:528159:+	PHRF1--LRRC56	TRUE	FALSE	1
GGAGGAAGACCTGGAAGACAGATCTGCGGCCAGCCTCCCAACTACGAGATG	chr11:582081:+_chr11:308231:+	PHRF1--IFITM2	TRUE	FALSE	1
AGGAAAAGCAGATCTGCAAAGACAAGacggagtttcgctcttattgcccag	chr1:158329852:-_chr1:158199835:-	CD1B--AL138899.1	TRUE	FALSE	2
CAGGGCAAGAAGAGTCCGCGACTCCTGAGCCAACCCCCTGCAGAGGAATGA	chr11:58579622:+_chr11:72329804:-	ZFP91--CLPB	TRUE	FALSE	2
CATAGAAAAAGTAACAACTGATAAAGGAGCCAACCCCCTGCAGAGGAATGA	chr11:58584884:+_chr11:72329804:-	ZFP91--CLPB	TRUE	FALSE	2
tactccattttggccagaaATTCAAGGAGATGACTGATGACATGGATTCAT	chr11:59108712:+_chr11:59093529:+	FAM111B--GLYATL1B	TRUE	FALSE	1
AGAGGACTAGACCTGAAGTTTCAAAGGAGATGACTGATGACATGGATTCAT	chr11:59109706:+_chr11:59093529:+	FAM111B--GLYATL1B	TRUE	FALSE	1
gccgatgcctcaatggccaactgcagccagatgccatgttgcaagatttcc	chr11:5937401:-_chr11:15911782:+	TRIM5--AC009869.1	TRUE	FALSE	1
gccgatgcctcaatggccaactgcagGCTTATGGCTGGTCTAGCAGAGCCA	chr11:5937401:-_chr11:15918302:+	TRIM5--AC009869.1	TRUE	FALSE	1
gccgatgcctcaatggccaactgcagGCAGAAGGGACAATGAATTGTGACT	chr11:5937401:-_chr11:15923284:+	TRIM5--AC009869.1	TRUE	FALSE	1
gccgatgcctcaatggccaactgcagccctttttttcAGACATCTCAGTTG	chr11:5937401:-_chr11:15927232:+	TRIM5--AC009869.1	TRUE	FALSE	1
TGGAAGGGGTTGCCCGAAGGATGACGGCAGCACATGGTCTCCTACAGCGTT	chr1:15938006:+_chr6:31861450:-	SPEN--NEU1	TRUE	FALSE	2
ACGTTCCCAACCCTGGCTCCAATCAGGCAGCACATGGTCTCCTACAGCGTT	chr1:15938876:+_chr6:31861450:-	SPEN--NEU1	TRUE	FALSE	2
TAGCCTGGGCTGTCTGGAAATCTGAGCTCTACGTGGCCACGGAGGCCATCC	chr1:15973039:-_chr1:115992031:+	ZBTB17--SLC22A15	TRUE	FALSE	2
AGAAGAGAAGAGGGAAGAAGGTAAAGGGACTTGGGCACGTCTCTGGGCCAC	chr11:601701:+_chr11:549902:+	PHRF1--LRRC56	TRUE	FALSE	1
AGAAGAGAAGAGGGAAGAAGGTAAAGAGCCCTCCGGGACCTCGAGCCAGCA	chr11:601701:+_chr11:553963:+	PHRF1--LRRC56	TRUE	FALSE	1
AGAAGAGAAGAGGGAAGAAGGTAAAGGACAGGCATGTTGTTGGGACTGGCG	chr11:601701:+_chr11:561762:+	PHRF1--RASSF7	TRUE	FALSE	1
TTACTTCAGTGATAAAAGGAGGAAAGAAACTTGTGGTGGAGAATGTTGATG	chr1:160261285:-_chr2:182942163:-	DCAF8--NCKAP1	TRUE	FALSE	1
ggtggtggtggcggccgctggccagtAAACTTGTGGTGGAGAATGTTGATG	chr1:160262449:-_chr2:182942163:-	DCAF8--NCKAP1	TRUE	FALSE	1
AAGATCTGGAGCTCCCTCCTGAGCTGGAAGAGACCTGGGAAATTAAGTTTC	chr1:160294484:-_chr1:161130847:-	COPA--DEDD	TRUE	FALSE	1
CACATCAAATATGCTGTCACCACTGGAAACAAGGAGAGTCAGCAATTACCA	chr1:160305433:-_chr1:39522505:-	COPA--PPIEL	TRUE	FALSE	1
CACATCAAATATGCTGTCACCACTGGATTCACTTCTGATCTACAGGTGGTG	chr1:160305433:-_chr1:39522543:-	COPA--PPIEL	TRUE	FALSE	1
GCTGGGCTCACAGAGCCAGATTCCAGACCCAGTCATGGCAGCCTCCAGCAT	chr11:60930659:+_chr11:60919686:+	TMEM132A--TMEM109	TRUE	FALSE	1
GGAAGGGGGCGGTGTCCGCAGAGCAGCTGGTCCCAGATTCGCTGCTGGAGT	chr1:161117952:-_chr1:161176579:-	PFDN2--B4GALT3	TRUE	FALSE	1
AAGGCCTCCCCAGCCCTCTAAAACAGGGTCGAACAATCTTATCAGAAGGTT	chr1:161123839:-_chr1:39309570:+	DEDD--MACF1	TRUE	FALSE	1
CCTGGGAAATTAAGTTTCTTGCGGAGTATGTGGAGAACAACAAGAATGCTG	chr1:161130815:-_chr1:161156950:+	DEDD--UFC1	TRUE	FALSE	1
CCTGGGAAATTAAGTTTCTTGCGGAGatgaagaaactggcccagagaggtg	chr1:161130815:-_chr1:175320982:+	DEDD--Z94057.1	TRUE	FALSE	1
CCCTAGGGGCCCGGACCTTGCTCCTGATGATCTAAATGCCACATGTGTGGA	chr1:161167234:+_chr1:165563505:+	PPOX--LRRC52	TRUE	FALSE	1
GAGAAGGTGGTGCAGATGACCAACGACTGAGCTGCCTCTTTGACCACCCAG	chr1:16129434:-_chr1:16225489:-	EPHA2--ANO7L1	TRUE	FALSE	1
CAGCATTGACTTACCAGGCATCAAAGGCACTTCCACAACTTACAGAATCTT	chr11:61321595:-_chr7:102913215:-	DDB1--FBXL13	TRUE	FALSE	1
CACCTACTATTTGCTTTGTCTACCAGAAGACTCAGCCTGGATTTCAAAACT	chr11:61329363:-_chr11:85626753:-	DDB1--DLG2	TRUE	FALSE	1
TGGCACTGGTATTGCTTTGAGTGCAGCACGTTCTATGAAGATGTTTGAGTT	chr1:161340655:+_chr1:161209843:+	SDHC--NDUFS2	TRUE	FALSE	1
TGGCACTGGTATTGCTTTGAGTGCAGATGTTTGAGTTCTACGAGCGAGTGT	chr1:161340655:+_chr1:161209857:+	SDHC--NDUFS2	TRUE	FALSE	1
CGAGAAGGTGGAGGATGCCTGCCAGGGGTCCTATCCTTCCCCCAAAGCTGG	chr1:16148378:-_chr1:16256759:-	EPHA2--FBXO42	TRUE	FALSE	2
CCGGGACCCGGAGGCGGCCAGCCCAGGTCCTGAGGCAAGAATTTGCCTTTG	chr11:61580790:-_chr11:7674493:-	SYT7--CYB5R2	TRUE	FALSE	1
GGGCCGAGCCCTGCGGCGGGCGGGAGGTGTGGAAACTTCTGGATGCCTGCT	chr11:61680504:+_chr11:61499763:+	DAGLA--AP003108.1	TRUE	FALSE	1
CAGTTTACAACCTGCACCCACTAAAGCACCTCCCCCGGCACCCCCGGCAAG	chr1:161792327:+_chr1:164849340:+	ATF6--PBX1	TRUE	FALSE	1
CCGAGGCCGCGTGTCCCAAAGGCCAGGAATAGATGGACATGGCCTGGCAGA	chr11:61793028:+_chr11:72135947:+	FADS2--FOLR3	TRUE	FALSE	2
ACGCCTCCTACGTTTACCTGTCCATGGGCTTCTATTTCGACCGCGATGATG	chr11:61967312:-_chr19:48965770:+	FTH1--FTL	TRUE	FALSE	30
ccgccgccgccgccgccTCTCCTTAGCCGCCGCCATGTCTGCGCATCTGCA	chr11:61967434:-_chr19:55386350:+	FTH1--RPL28	TRUE	FALSE	1
caccgccgccgccgccgccTCTCCTTAGTCGCCGCTGCCAGCTCTCGCACT	chr11:61967436:-_chr17:81512796:-	FTH1--ACTG1	TRUE	FALSE	27
ccaccgccgccgccgccgccTCTCCTCAGTCGCCGCTGCCAGCTCTCGCAC	chr11:61967437:-_chr17:81512797:-	FTH1--ACTG1	TRUE	FALSE	78
AGCACGGCATCTGCTTTGAGGCCAAGATACTTCATTTTCTTAGCGTTTCTG	chr1:162070282:+_chr1:159010003:+	NOS1AP--IFI16	TRUE	FALSE	1
CTGCTTTTTTTTCCTCATAAAAACATGACAAAATACGAACAGAAAGCTACC	chr11:62123657:-_chr11:20402919:+	AP002793.1--PRMT3	TRUE	FALSE	1
TCGTGGCTGCCATGCGCCGGATACGGATTGCTGTGCTAAGGAGACAGCAAC	chr1:162154476:+_chr1:161819633:+	NOS1AP--ATF6	TRUE	FALSE	1
TCAGCTCCAGGCCTGGGAAAGTGAAGGGGCTGGAGAGGCAGAGGGAGACAG	chr1:162566348:+_chr1:163069252:+	UAP1--RGS4	TRUE	FALSE	1
TTCTCCGCAAATTTCCTGCCGGCAAGGTCAGGCTGCCAGATGGGACCTCAC	chr11:62572584:-_chr11:62677005:-	AP002990.1--UBXN1	TRUE	FALSE	2
CCAGTGTTGTCATGGACAAGGACAAGGTGGAAGAAGCTGGGCAGGTGTTCC	chr11:62589031:-_chr1:43403177:+	AP002990.1--SZT2	TRUE	FALSE	2
caacagcctggctgatagtaatgccacaaggaacatttgaaaaggaaattg	chr11:62600166:-_chr12:110059163:-	MTA2--C12orf76	TRUE	FALSE	1
caacagcctggctgatagtaatgccaGTGATGTGAGAGCTTGAGGGGGAGG	chr11:62600166:-_chr12:110066033:-	MTA2--C12orf76	TRUE	FALSE	1
TATGTTGTTACCCCCACCTATGCCAGGCCCCTGTGGGTGCAGTACCCTCAG	chr11:62620497:-_chr11:62627353:-	B3GAT3--GANAB	TRUE	FALSE	1
ccaaaactgtgcacccctggatgaaaGCTGCTGAGGCGCTGATCTGAGATG	chr1:162632631:+_chr1:185001481:+	DDR2--LINC01633	TRUE	FALSE	1
GAACCGAAGCCGGGGCCAAGGCTATGGTTGTGACCGAGATTCCCGACGAGA	chr11:62716989:-_chr11:62536567:-	HNRNPUL2--AHNAK	TRUE	FALSE	2
TGAATCTATAATGCTGGAGATGAAAGTTCCGCAAGAACCGTGGGCGACAGT	chr11:62720023:-_chr11:62728823:+	HNRNPUL2-BSCL2--TTC9C	TRUE	FALSE	2
GGGTGACAAGGCCGCCGAGGAACAGGCTCAGCGACATGTCCTCACCTACAT	chr11:62726619:-_chr11:46987208:+	HNRNPUL2-BSCL2--C11orf49	TRUE	FALSE	2
GGGTGACAAGGCCGCCGAGGAACAGGATTTGCTGACCATGAAAGAATATCA	chr11:62726619:-_chr11:47137645:+	HNRNPUL2-BSCL2--C11orf49	TRUE	FALSE	2
TTCCGTGGCCTCGCCCAGGCCGACGGGTTGAATGTCTCCATTGAATGTAAG	chr11:62839114:-_chr11:63952238:+	WDR74--NAA40	TRUE	FALSE	1
GGGTCTCAGCGCGGGGGACGACTCAGCTCCACTGGGGCCATGTCAGAGCGA	chr11:62856381:+_chr11:62775771:+	SLC3A2--TAF6L	TRUE	FALSE	1
AGAGTGGATCCGACCTTTGGCTTCAGTAACTATTGGTACTTCAGAGATGAA	chr1:16294783:-_chr4:25252321:+	FBXO42--AC104662.2	TRUE	FALSE	2
GAAGAGCTGCAGCTCCTCCTGTGCGGGCTATTCAGCTTGACCCTGAAGAAA	chr11:63681778:+_chr11:66193486:+	RTN3--PACS1	TRUE	FALSE	1
CGCTGAACGAGAGGGACACGGAGCAGTGCACGATCTGATTTTCTGGAGAGA	chr11:63839560:+_chr11:63749991:+	MARK2--RTN3	TRUE	FALSE	2
CGCTGAACGAGAGGGACACGGAGCAGGTCAATGAGCTGAAGGAGAAAGGCA	chr11:63839560:+_chr11:64193078:+	MARK2--STIP1	TRUE	FALSE	1
TAGTCCTTTTCCCTTTCTCCAGTCGGTGCACGATCTGATTTTCTGGAGAGA	chr11:63888964:+_chr11:63749991:+	MARK2--RTN3	TRUE	FALSE	1
GTGTTCAAGAAATATGATAGAAACGGCTGGTCCTGCCATTCCCACCTCTAA	chr11:63947003:+_chr11:63902604:+	NAA40--MARK2	TRUE	FALSE	1
TACCAGTTCTTCAGAGAAGCGTTGCATGACCCAACAGGAGAAGACCCCACC	chr11:63954049:+_chr11:63817805:+	NAA40--SPINDOC	TRUE	FALSE	1
CGCCGGAGGGGAAGCTTGGGATCATGGTTGAATGTCTCCATTGAATGTAAG	chr11:63974794:+_chr11:63952238:+	AP000721.1--NAA40	TRUE	FALSE	2
GACCCGCCTCCCCGGCCGCTGCGCAGCCCACCTTGGGACACCTTGACTCCA	chr11:64036159:+_chr11:63895159:+	AP000721.2--MARK2	TRUE	FALSE	1
GGAGGTGGACGCCATCGTCAACGCCGCCGGATCCAGAGCAATGTAGAAGGC	chr11:64151239:-_chr11:62614258:+	MACROD1--ROM1	TRUE	FALSE	1
GGAGGTGGACGCCATCGTCAACGCCGGGCAAAGGAggagcccaacatcctg	chr11:64151239:-_chr11:64248598:-	MACROD1--AP001453.3	TRUE	FALSE	1
GGAGGTGGACGCCATCGTCAACGCCGCAACCTGATCTTTTTCCTCATAACT	chr11:64151239:-_chr11:64810905:-	MACROD1--MEN1	TRUE	FALSE	1
CCGGACCGCGCTGCGCTATGGAGCAGGTGACCAGCGCCATGTCCAGCCAGG	chr11:64186270:+_chr11:64307168:+	STIP1--ESRRA	TRUE	FALSE	1
CCGGACCGCGCTGCGCTATGGAGCAGTTTTTCTCTGACTCTAATTGATGCA	chr11:64186270:+_chr20:35145018:-	STIP1--EDEM2	TRUE	FALSE	1
AAGGGCTGGGACCAGGGGCTGCTGGGGAAGGTGAAGCAGATGCACCTTAAC	chr11:64243311:+_chr11:64233894:+	FKBP2--DNAJC4	TRUE	FALSE	1
GCCCGACCGCGCTGCCGGAGCCCCAGACCTAAAAAAAAGGACAGTGCTGTG	chr11:64305736:+_chr11:64237187:+	ESRRA--VEGFB	TRUE	FALSE	1
AGCCTTCTTCAAGAGGACCATCCAGGAAAAGTCTTCCTCAATGTCATCACT	chr11:64307504:+_chr11:64303482:+	ESRRA--CATSPERZ	TRUE	FALSE	2
AGCCTTCTTCAAGAGGACCATCCAGGCTGCCACTGCCCCTGATGGAACTCA	chr11:64307504:+_chr11:64303773:+	ESRRA--CATSPERZ	TRUE	FALSE	2
CCCGTGGCTTCCCCCTGCGCCTCCAGGTGGGAGATGCCATCCCAGCAGTGG	chr11:64317449:-_chr11:64319734:+	TRMT112--PRDX5	TRUE	FALSE	1
GCCAGACCATCAAGCTCAACATCGCAGAAGCACTACTTGCAGCCATCAGTG	chr1:16449201:+_chr3:55734914:-	NECAP2--ERC2	TRUE	FALSE	1
GCCAGACCATCAAGCTCAACATCGCAACAGGAAGCACTACTTGCAGCCATC	chr1:16449201:+_chr3:55734918:-	NECAP2--ERC2	TRUE	FALSE	1
GTTGTGTGAAATCAAAGAAAAAACAGCGTCGCTGCTGTCATCGATGCCGTG	chr1:164563311:+_chr1:156647154:-	PBX1--AL590666.2	TRUE	FALSE	1
GTTGTGTGAAATCAAAGAAAAAACAGGAAGTGTCTAAAAACCTCACCAAGG	chr1:164563311:+_chr1:162006473:-	PBX1--OLFML2B	TRUE	FALSE	1
TCGAGAACAAGAAAGAGCTTATATAGCCTTTCTGAAGGGCCTGAGTGACAA	chr11:64776498:-_chr11:64152393:-	SF1--MACROD1	TRUE	FALSE	1
TCGAGAACAAGAAAGAGCTTATATAGGCACCAAATTGGACAGCTCCGGTGT	chr11:64776498:-_chr11:64808099:-	SF1--MEN1	TRUE	FALSE	1
TCGAGAACAAGAAAGAGCTTATATAGACAAACTTGGCCCTACAGTGTTTGC	chr11:64776498:-_chr7:30060884:+	SF1--PLEKHA8	TRUE	FALSE	1
TGGAGAGAAGCAGCGGATCAGCAGAGGGGAGAAGGAAGAAACAATACAAGA	chr11:64874421:-_chr11:56875597:+	EHD1--AP001803.2	TRUE	FALSE	1
TGGAGAGAAGCAGCGGATCAGCAGAGCAGAAAGATGAAGGTCTTAGAATCA	chr11:64874421:-_chr11:69668012:-	EHD1--LTO1	TRUE	FALSE	1
TGGAGAGAAGCAGCGGATCAGCAGAGGTTTCATGGGGAAGGGTATCGGGAA	chr11:64874421:-_chr11:69673321:-	EHD1--LTO1	TRUE	FALSE	1
AAACAGTGCAACCACATCTTCCTCCGGTTTTATCTTCATCAGCCTGGTCAA	chr11:64928425:+_chr12:21759914:+	PPP2R5B--AC010185.1	TRUE	FALSE	2
AGAAGAAGAAAATGCCAGAGATCTTGGGCAGCTACATAATTCCCAATGGAG	chr11:65079353:-_chr11:58440170:-	CDCA5--OR5B12	TRUE	FALSE	1
TCCAATCACCTCGCAGGAGCCCTAGGGGTTACACATTTCCTGAGAGTATCT	chr11:65083364:-_chr3:14771:+	CDCA5--LINC01986	TRUE	FALSE	1
TCCAATCACCTCGCAGGAGCCCTAGGCAATCTTGAAGATCAGACAGAAAAC	chr11:65083364:-_chr3:23968:+	CDCA5--LINC01986	TRUE	FALSE	1
CGCGGGGGGCTGCCGAAACTACCCAGGTCACCCTGCCCCATCTCCATCTCC	chr11:65188746:+_chr11:65171327:+	CAPN1--SPDYC	TRUE	FALSE	1
CGCGGGGGGCTGCCGAAACTACCCAGAGGACAGTTTTGTCCAGGAATTCCT	chr11:65188746:+_chr11:65171943:+	CAPN1--SPDYC	TRUE	FALSE	1
TCACTCCTTTGCTAGCCCCAGCACAGCAAGTGCTCTCAGAAGAGGAGATTG	chr11:65279626:+_chr11:65208055:+	AP000944.2--CAPN1	TRUE	FALSE	2
CCGGTCTGCCGTCTGCGCGCCTCACGGGACCCTCCATTTTCCATATCCAGG	chr11:65314954:+_chr11:62707324:-	CDC42EP2--BSCL2	TRUE	FALSE	2
GCTGTGGTGGAGAATGTAGTGAAGCTGGGTTCAGCTTCAGGCCCTGGTAAC	chr11:65333918:+_chr11:65326388:+	DPF2--AP000944.2	TRUE	FALSE	1
GCTCTGGCTGGTCTCCCCTCTGCTGGGAGGAAGCCGAGGAAGGCTGTGTTT	chr11:65389528:+_chr11:65382571:-	FRMD8--SLC25A45	TRUE	FALSE	1
GCCTGGAGACGGTTGCCCAGAGCAAGGTGTGCCTTCTTCCACGGTGAGGTT	chr11:65455331:+_chr11:65399736:+	AP000769.1--FRMD8	TRUE	FALSE	2
GGAAGTGGTTGGCCGCAGGCTAGGAGGTGTGCCTTCTTCCACGGTGAGGTT	chr11:65455581:+_chr11:65399736:+	AP000769.1--FRMD8	TRUE	FALSE	2
GGACCCGACCCAGCTGGAGGAAGTGGAGGTGCAGCTGAAACCCAAGCACCA	chr11:65536334:+_chr11:65393573:+	SCYL1--FRMD8	TRUE	FALSE	1
CTAGTGTTGGAGTGCACCAAGAAATGGAGAGCAAAGGAGACAGCTGGGAGC	chr11:65576406:+_chr15:63431057:+	EHBP1L1--LINC02568	TRUE	FALSE	1
CTAGTGTTGGAGTGCACCAAGAAATGGAGCTTAAAAAGGATGCAGTCCCAA	chr11:65576406:+_chr15:63432152:+	EHBP1L1--LINC02568	TRUE	FALSE	1
CGGAGGCAGGACCAGCTGCAGCTGCTGGGTTCAGCTTCAGGCCCTGGTAAC	chr11:65590592:+_chr11:65326388:+	EHBP1L1--AP000944.2	TRUE	FALSE	1
GCCGGGTGCCCCTGGAGATCCCGGAGATCGCAAAAGAGGATGCTGTCCTAC	chr11:65620966:+_chr11:74852082:-	PCNX3--XRRA1	TRUE	FALSE	1
CCTTTCTCATCCCATCTTTGACAATCGGACCCCGGAGTGGAGATGACAGTG	chr11:65659666:-_chr11:65617250:+	RELA--PCNX3	TRUE	FALSE	1
CTCTGCCCGGACCGCTGCATCCACAGAATGATCTCTGCCTTTCACAAAGAC	chr11:65661687:-_chr11:65715317:-	RELA--RNASEH2C	TRUE	FALSE	1
CGCCCCCGGGACCCCGGCCATGGACGGCAGCCAGATAAGCTGGTGGTGGTA	chr11:65662826:-_chr11:65579078:+	RELA--EHBP1L1	TRUE	FALSE	1
TTTTGGAGGCTGCCAGGATAATAAGGGAATCACATGCAGCCCAACTACAGA	chr1:165695252:-_chr1:176149074:-	ALDH9A1--COP1	TRUE	FALSE	1
TCCACATCGTGGGCTACTTCTCCAAGGCTTCATGGAGCAGCCTAAGAACCG	chr11:65716807:+_chr19:48722001:-	KAT5--RASIP1	TRUE	FALSE	1
CTACGGCAAGCTGCTGATCGAGTTCAatggagttcctctcttgtggcccag	chr11:65716982:+_chr11:65665421:+	KAT5--AP001362.2	TRUE	FALSE	1
GTGAGAAGCTGAGCGAACAGACCAAGgttgcaagaaagctcaagtagccta	chr11:65780442:-_chr8:127290060:-	AP5B1--CASC8	TRUE	FALSE	1
GTGAGAAGCTGAGCGAACAGACCAAGgtttaatacaacatggaagccacca	chr11:65780442:-_chr8:127323154:-	AP5B1--CASC8	TRUE	FALSE	1
TCAGCGGGGGAACAGCTAGCGGCAAGTCGTCCAGCATGCTCTGCCCACCCC	chr1:165827932:+_chr1:168104894:-	UCK2--GPR161	TRUE	FALSE	1
TCAGCGGGGGAACAGCTAGCGGCAAGagtctcaccctgttgcttaggcaga	chr1:165827932:+_chr1:168114549:-	UCK2--GPR161	TRUE	FALSE	1
TCAGCGGGGGAACAGCTAGCGGCAAGATATTTCCATGGAAATGTCAGAGCA	chr1:165827932:+_chr1:169710517:-	UCK2--SELL	TRUE	FALSE	1
TGGAATGTCCCCGACTACAACCCCCGatggagtcttactctgttgcccagg	chr11:65859231:-_chr11:127335024:+	CFL1--AP003481.1	TRUE	FALSE	1
GCCCGACGATCAGGACAGCTGTGTGGatggaggaaggaggtcccaagccaa	chr11:65871157:-_chr18:35952037:-	EFEMP2--AC118757.1	TRUE	FALSE	1
CGGCCGCAGCGCAGGCAGCCCAGCAGGCGCGGATCAAGAAGATCATGCAGA	chr11:65900241:-_chr11:65919780:+	FOSL1--DRAP1	TRUE	FALSE	9
CGCCTGCGGCCTCCTCGCAAAACAAGGACTTTCTGCAGGGCGACTGCACCA	chr11:6603404:-_chr6:1624540:-	RRP8--GMDS	TRUE	FALSE	1
CGGAGCTCGTCCAGCTGCGTGCCTAGGCGCCAGGAGCGACAGCGCTTTGCT	chr11:66070842:+_chr11:65958883:+	PACS1--TSGA10IP	TRUE	FALSE	1
ACATCAAGAGCTGCCAGATCCAACAGctctattcaaaatacccaagatttg	chr1:16608508:-_chr1:60826585:-	NBPF1--AC099792.1	TRUE	FALSE	1
CGCGAAGTCCACCCAGCGTTTCTGAGTCCTGCTGCCGGCCACAGAGATGGC	chr1:16613338:-_chr1:16924325:+	NBPF1--CROCC	TRUE	FALSE	1
CGCGAAGTCCACCCAGCGTTTCTGAGGACACAGAGCACAGCCAAGACCTGG	chr1:16613338:-_chr1:16930286:+	NBPF1--CROCC	TRUE	FALSE	1
GCCTCGGAAAAGACACCACCAGCCCTTCAGCCTGGGCTTCTGCCCACCACA	chr11:66221247:+_chr11:65794031:+	PACS1--OVOL1	TRUE	FALSE	1
GATTGAAAAGGGGGCCCGGCAAACAGACACATTTGTCCAGAGCAAGACAAG	chr11:66437350:-_chr11:66416793:+	MRPL11--AP001107.5	TRUE	FALSE	1
TAGAGCGCTTCCTGCGGAGACTTCAGCGCAGAACATCAGCAGCATCAGGAG	chr11:66497477:+_chr17:28406623:-	DPP3--SLC46A1	TRUE	FALSE	2
GCGCAAATCCCTGCAAGGGGTGGCAGATGGAATTGGCTGCTCTAGAAAAAA	chr11:66593714:+_chr11:66227504:+	CCS--PACS1	TRUE	FALSE	1
CGTCATCGAGTGTGACGTGGTGAAAGCCATGCACCGGGCCTTCCAGACAGA	chr11:66617057:+_chr11:66529819:+	RBM14--AP002748.4	TRUE	FALSE	4
CGTCATCGAGTGTGACGTGGTGAAAGGTGTCCAGGATGTGGAGGTGCACTT	chr11:66617057:+_chr11:66599116:+	RBM14--CCS	TRUE	FALSE	3
CGTCATCGAGTGTGACGTGGTGAAAGgatggagtctcactctgttacccag	chr11:66617057:+_chr11:66756353:+	RBM14--C11orf80	TRUE	FALSE	42
CGTCATCGAGTGTGACGTGGTGAAAGTTGCTTCTGCAGGAAGCCTTTTTGG	chr11:66617057:+_chr11:66759043:+	RBM14--C11orf80	TRUE	FALSE	158
GGGCCTTGATAACACAGAGTTTCAAGGTGTCCAGGATGTGGAGGTGCACTT	chr11:66640123:+_chr11:66599116:+	RBM14-RBM4--CCS	TRUE	FALSE	2
GGGCCTTGATAACACAGAGTTTCAAGTATCCAGATGCAATAGGTTTGGAGG	chr11:66640123:+_chr8:39645338:+	RBM14-RBM4--ADAM18	TRUE	FALSE	2
CGGTACTCAGCCTTTTAAAGCTTGAGGTGTCCAGGATGTGGAGGTGCACTT	chr11:66644140:+_chr11:66599116:+	RBM14-RBM4--CCS	TRUE	FALSE	2
AATATTTATTCCAGGCCAAGGATGAGAACATGTTCTTCAAGTATACATGGA	chr11:66686398:-_chr11:68569748:+	SPTBN2--PPP6R3	TRUE	FALSE	1
GAGGACCTGGAGGTCGTGCAGCAGAGatggagtctcgctctgttgtccagg	chr11:66704598:-_chr11:66524276:-	SPTBN2--ZDHHC24	TRUE	FALSE	1
CATGGTCCTCAAGAAGTTCCTAAAAGGCTATTCAGCTTGACCCTGAAGAAA	chr11:66759096:+_chr11:66193486:+	C11orf80--PACS1	TRUE	FALSE	1
CATGGTCCTCAAGAAGTTCCTAAAAGGTGTCCAGGATGTGGAGGTGCACTT	chr11:66759096:+_chr11:66599116:+	C11orf80--CCS	TRUE	FALSE	1
CATGGTCCTCAAGAAGTTCCTAAAAGGTACTGGAGGCGCAAAGAAGGCATC	chr11:66759096:+_chr12:111880447:+	C11orf80--MAPKAPK5	TRUE	FALSE	1
AACTACCCAGACAACGTGGTCTTCAAAGTGTATCCAGAAGCTACTGTCAGG	chr11:66851790:-_chr11:44764426:+	PC--TSPAN18	TRUE	FALSE	1
TCTGGAGAGCTGACCAAACACTAAGGAGAAAAGGATTTCTGCTTTCAAATC	chr11:66952430:-_chr11:69427363:+	PC--AP000439.3	TRUE	FALSE	1
ACTGCCTGCGCACGGTGGAGAACCTGATACATCAAATTACAGAATGGCTTG	chr1:16707288:-_chr1:51840514:-	ESPNP--NRDC	TRUE	FALSE	1
TTcagccgcggcggcagcagcagcagGTAAAAGATGAGAAAAATATTCAAG	chr1:167220958:+_chr1:150156066:+	POU2F1--PLEKHO1	TRUE	FALSE	1
TTcagccgcggcggcagcagcagcagTTGGCTTCAGGTCACATGTTGCTCT	chr1:167220958:+_chr1:150173730:+	POU2F1--AC242988.2	TRUE	FALSE	1
TTcagccgcggcggcagcagcagcagCCATGGTCGAAGGCCTTCAGGTCAC	chr1:167220958:+_chr1:166958101:-	POU2F1--ILDR2	TRUE	FALSE	2
TTcagccgcggcggcagcagcagcagGCCATGGCCTTACACAATATTTCAG	chr1:167220958:+_chr1:176965237:-	POU2F1--ASTN1	TRUE	FALSE	1
GGAAACAGTTCATTTTGCAGTGCGATATTTGGAGTTAAATGGGTTGGAGTC	chr11:67285188:+_chr11:67231566:+	GRK2--KDM2A	TRUE	FALSE	1
CCTCAGAGACCAGTGACATGCCAGAGCGTGGTACCATGCGACGACGCTATG	chr11:67310339:+_chr11:67180079:+	SSH3--KDM2A	TRUE	FALSE	1
GCCGAGGGCCTGCGCGCGGCCGACAGGTGGACAAAAATGAAGCCAATGAAG	chr11:67318197:+_chr19:42271774:+	RAD9A--CIC	TRUE	FALSE	1
TCCTTCTCCTGGAGACGCAACTCAAGGAGTCTATACTTTGCTCACAACTCA	chr11:67321333:+_chr11:66821643:+	RAD9A--C11orf80	TRUE	FALSE	1
TCCTTCTCCTGGAGACGCAACTCAAGGCAGCTGACACACAAGAGTTCAGGA	chr11:67321333:+_chr11:66828266:+	RAD9A--C11orf80	TRUE	FALSE	1
TCCTTCTCCTGGAGACGCAACTCAAGGTGGACAAAAATGAAGCCAATGAAG	chr11:67321333:+_chr19:42271774:+	RAD9A--CIC	TRUE	FALSE	1
AGCCAAGCATCACCCTCACCTCCCAGGTGACGTCCTGTATGAGCTGCTCCA	chr1:167383951:+_chr6:36373578:-	POU2F1--ETV7	TRUE	FALSE	1
AGCGGGTTCAGGACCGCGGATCGGAAGTAGAGACCTTGGAGTGTCGGGAAA	chr1:16740397:+_chr19:4332078:-	CROCCP4--STAP2	TRUE	FALSE	1
CAGCGCTCCTACAACACCTGCTGCAGAGCAGGCAAGGGGGCAGCAGGGCCC	chr11:67467501:-_chr11:67455434:+	TMEM134--CABP4	TRUE	FALSE	1
ACATCTCCCTCATCTACACCAACTATGACATGGGCAAGTTTTGCCTCACAT	chr11:67585241:+_chr11:68762761:-	GSTP1--CPT1A	TRUE	FALSE	1
ggtgctggcggcggcgCTTGGGCTCTGCACTTCAGACACCACCTCCAACAA	chr1:167722242:+_chr1:167411959:+	MPZL1--POU2F1	TRUE	FALSE	2
CAACCCTTAATGTGCATGATGGTTGTCATAGATTCCAGCCTCAAAATCCTC	chr1:167951861:+_chr1:166862412:-	DCAF6--TADA1	TRUE	FALSE	1
CCCAGACAGGTGGCGACGGCAGAGGAAGAATTATAATGTGTTTCAACAAAG	chr11:67955482:-_chr3:125909203:+	AC004923.1--ENPP7P4	TRUE	FALSE	48
ACGCACTGGCCCAGGACCTGCACAAGGTTTTTTGGAACGAAGTGGATGATG	chr11:68015459:+_chr11:67999680:-	ALDH3B1--UNC93B1	TRUE	FALSE	1
TTTCATCTATTGAATTTGGGTACATGGCAATGTATCAGGAACACAGAGGTT	chr11:68061953:-_chr11:70382088:+	CHKA--PPFIA1	TRUE	FALSE	1
GAAGAAATGTTGCTTGAAGTTAATAGATGGTGAAGATGCAGCGTGTCCCAG	chr11:68064525:-_chr11:33574702:+	CHKA--KIAA1549L	TRUE	FALSE	1
AAGCTCAGAAAGAAAATGAATTTCAAGAGAGAACATTGAAAGTATTCTCTA	chr11:68081404:-_chr11:68190152:-	CHKA--KMT5B	TRUE	FALSE	1
AAGCTCAGAAAGAAAATGAATTTCAAgtctccttctgaagagggtgaagat	chr11:68081404:-_chr4:97489774:+	CHKA--STPG2-AS1	TRUE	FALSE	1
GGCTGTATGGAGCGATTTTGCAGATGGGTGAAGAAGGTGAATACAGTGAAG	chr11:68097019:-_chr17:40161753:+	CHKA--CASC3	TRUE	FALSE	1
GGCTGTATGGAGCGATTTTGCAGATGACTGCAGCTGAATATGTAAAATCTC	chr11:68097019:-_chr3:160961736:+	CHKA--PPM1L	TRUE	FALSE	1
GACGAGTTCCACATCAGTGTCATCAGGTTGTGACTTGATCCCAGTACAGTA	chr11:68120828:-_chr11:88567992:-	CHKA--GRM5	TRUE	FALSE	1
TGCAGTCGAGAGGAGGTCGAACAGATAGCCCAAAGAGGTGGCGAGTGAAGG	chr11:68189917:-_chr11:66018902:-	KMT5B--CATSPER1	TRUE	FALSE	1
CGAGGAGGAGCGGGGCGGCGCAGGCGGACAGCTGTGCAAGAGTGCTTCTGT	chr11:68213138:-_chr11:71056558:-	KMT5B--SHANK2	TRUE	FALSE	1
GTACGGGCGGCCGTGCGCGAGGCGAGAGCCCAAAGAGGTGGCGAGTGAAGG	chr11:68213477:-_chr11:66018902:-	KMT5B--CATSPER1	TRUE	FALSE	1
GTACGGGCGGCCGTGCGCGAGGCGAGACCCCTGAGGCCCCCTCCTCCTTCA	chr11:68213477:-_chr11:68129081:+	KMT5B--AP002992.1	TRUE	FALSE	1
GTACGGGCGGCCGTGCGCGAGGCGAGGTGGCCATAATAGCAGGCAACTTTG	chr11:68213477:-_chr11:70896567:-	KMT5B--SHANK2	TRUE	FALSE	1
GTACGGGCGGCCGTGCGCGAGGCGAGGACAGCTGTGCAAGAGTGCTTCTGT	chr11:68213477:-_chr11:71056558:-	KMT5B--SHANK2	TRUE	FALSE	1
GGACAACGGCAGGACGTGTAAGGCAGTGACCCAGGAGGCTCTCACGTGGAG	chr11:68365702:+_chr11:69135435:+	LRP5--AP003071.5	TRUE	FALSE	2
GGACAACGGCAGGACGTGTAAGGCAGGACTTGCTGTGCTCAGATCCTCCAT	chr11:68365702:+_chr11:69159446:+	LRP5--AP003071.5	TRUE	FALSE	1
TAGCGGCGGGTCGTGGGCACCTCCAGAAACTTGGGAACCGTGGGTGCTGTT	chr11:68460827:+_chr11:62389133:+	PPP6R3--ASRGL1	TRUE	FALSE	1
TAGCGGCGGGTCGTGGGCACCTCCAGGTCTGCACGGTCGATGCATTTTCAA	chr11:68460827:+_chr11:76410862:+	PPP6R3--GVQW3	TRUE	FALSE	1
TAGCGGCGGGTCGTGGGCACCTCCAGGGAGGACAAGCTCTTTGGGGCTACC	chr11:68460827:+_chr11:76446900:+	PPP6R3--EMSY	TRUE	FALSE	1
TAGCGGCGGGTCGTGGGCACCTCCAGAAAAGATCCCGCACCATCCTCCAGG	chr11:68460827:+_chr11:79215909:-	PPP6R3--TENM4	TRUE	FALSE	1
TAGCGGCGGGTCGTGGGCACCTCCAGGTGAAAGAAAAGATGTTGTCCCGGT	chr11:68460827:+_chr18:50895809:+	PPP6R3--ME2	TRUE	FALSE	1
TAGCGGCGGGTCGTGGGCACCTCCAGGTGCTGTTTTAGGACGTGAGAGTAC	chr11:68460827:+_chr5:45895834:+	PPP6R3--AC122694.1	TRUE	FALSE	1
TAGCGGCGGGTCGTGGGCACCTCCAGGTGGTAGATCTACTAGTATCCATGT	chr11:68460827:+_chr5:50821213:+	PPP6R3--PARP8	TRUE	FALSE	1
TAGCGGCGGGTCGTGGGCACCTCCAGAAAAAGAACTATGATCGAGTAATGA	chr11:68460827:+_chr5:50822335:+	PPP6R3--PARP8	TRUE	FALSE	1
TTTAATTTTTAAACTTGGTTTGAAAGAGATTATTTTGCAGAGGATGATGGG	chr11:68519651:+_chr1:148863250:+	PPP6R3--PDE4DIP	TRUE	FALSE	1
CTCTTAAGAAAGATTCCAACCCAATGGATCTGCTGTATATCCTTCCAACTC	chr11:68747208:-_chr11:68794911:-	TESMIN--CPT1A	TRUE	FALSE	1
TGGCCCTCCAGCTGGCGCACTACAAGTGTCGACCCTGGAGGAAGAATGCCT	chr11:68773265:-_chr11:72195271:+	CPT1A--FOLR1	TRUE	FALSE	1
CGGCTGTCAAAGACACTGTGAACAGGGAGGTGTTCTTCCCTGGACGCCATG	chr11:68804000:-_chr11:71582157:-	CPT1A--KRTAP5-11	TRUE	FALSE	2
AAGGAAAAACTTCAAGAAGAAAAGAAgtctctgtgttgtcacctggaaaat	chr11:68892890:-_chr11:69316834:+	MRPL21--MYEOV	TRUE	FALSE	1
AAGGAAAAACTTCAAGAAGAAAAGAAGTGGAGGCAATGCCCAGAGCTGTGG	chr11:68892890:-_chr11:69341510:+	MRPL21--MYEOV	TRUE	FALSE	1
CCTGAGACCTTCGGGGCCCGGAGCAGGTCCTGGCAGGAGAACATCTCTCTG	chr11:68903723:-_chr11:68906069:+	MRPL21--IGHMBP2	TRUE	FALSE	2
TGCTCCCAGTCCTGCCAGTGAAATACCATTGCCGTCATGGGCTATGTGTAA	chr11:68908631:+_chr12:43454052:-	IGHMBP2--ADAMTS20	TRUE	FALSE	1
TGCTCCCAGTCCTGCCAGTGAAATACGTAAACTGTGAGACAGATTTTGTTT	chr11:68908631:+_chr12:57787040:+	IGHMBP2--AC025165.3	TRUE	FALSE	2
TTCAAGCTGTGAAACAAGGCTTAAAGGCCCTGAGCCTGTGCAATTATTTCG	chr11:68911603:+_chr12:57773017:+	IGHMBP2--AC025165.3	TRUE	FALSE	2
AAACGTGGTCCTTGCAACAAACACAGGAGCAGGAAGCCGCCTACCACCATG	chr11:68917883:+_chr11:66721262:-	IGHMBP2--SPTBN2	TRUE	FALSE	1
GCACGCCCCGCGGAGCTCTCTCCATGcacagctggcgcggcagcaactgtt	chr11:68939771:+_chr11:68941987:-	IGHMBP2--AP000808.2	TRUE	FALSE	1
TGTCCCTGAGTCTCGTGTGTCATGAGGACTGCCTCCGGGCCTGCCAGGAGC	chr11:69057694:+_chr11:69651118:+	TPCN2--CCND1	TRUE	FALSE	1
TGTCCCTGAGTCTCGTGTGTCATGAGTACCTCTGTGAGTGTCAGTTTGATG	chr11:69057694:+_chr11:77740936:-	TPCN2--RSF1	TRUE	FALSE	1
TGTCCCTGAGTCTCGTGTGTCATGAGGCCTGGAAGAAACGCTGGTTTATCC	chr11:69057694:+_chr11:78280901:-	TPCN2--GAB2	TRUE	FALSE	1
TCCTGCGTATCATCCCCAGCATGAAGGAAGATATGGGGATGACATATGCGG	chr11:69081499:+_chr11:71497483:+	TPCN2--NADSYN1	TRUE	FALSE	1
tcaaaagcatttgttgttttgaggtgGAGTGGAAATGAAGAAGATCACTGA	chr1:1690976:-_chr1:11923489:-	SLC35E2A--KIAA2013	FALSE	FALSE	1
ATATCAGGACCGAGTGGCCCCGCCAGAGGTAAAGTACATTTATGGAGAACA	chr1:169111498:+_chr1:165885142:+	ATP1B1--UCK2	TRUE	FALSE	1
GCGGCGGAGACTGCATCAGGCTCTCGGAGTGGAAATGAAGAAGATCACTGA	chr1:1692449:-_chr1:11923489:-	SLC35E2A--KIAA2013	FALSE	FALSE	1
gccggttcttggtgggatctgagcagatggaaacttgacccagaatggaca	chr11:69294576:+_chr11:75594101:+	MYEOV--AP001922.5	TRUE	FALSE	1
gccggttcttggtgggatctgagcagagcctggagacacaggccccatcct	chr11:69294576:+_chr14:105921063:+	MYEOV--FAM30A	TRUE	FALSE	1
tggagacagaacagcagtcccggatgatggaaacttgacccagaatggaca	chr11:69299428:+_chr11:75594101:+	MYEOV--AP001922.5	TRUE	FALSE	1
acaagctcagcacagtgcctgtacagACACTGACGAATGCCTAGGGACTCC	chr11:69316925:+_chr11:61282905:-	MYEOV--VWCE	TRUE	FALSE	1
ataaactcctatttgtttatggcaagGACTTGCTGTGCTCAGATCCTCCAT	chr11:69341678:+_chr11:69159446:+	MYEOV--AP003071.5	TRUE	FALSE	2
ataaactcctatttgtttatggcaagGTAATTAAAAAACAGTGGAATGGAA	chr11:69341678:+_chr3:112563385:+	MYEOV--SLC35A5	TRUE	FALSE	2
TCTAGTGCTGAGATCCTGAGACAATGGAAGGTTTATCTTTTGTCCTTGCTG	chr1:169367708:-_chr1:173914919:-	NME7--SERPINC1	TRUE	FALSE	1
TCTAGTGCTGAGATCCTGAGACAATGCGTGGGGAATTGAGCACATAATACT	chr1:169367708:-_chr1:173915186:-	NME7--SERPINC1	TRUE	FALSE	1
GCCAGCTGCAGGAGCAGCTAGCGCAGGGCAGCGCTCGCCATCGAATGACTT	chr1:16946991:+_chr1:16761102:-	CROCC--MST1L	TRUE	FALSE	1
AGATCGTCGCCACCTGGATGCTGGAGGTCTGTGAGGAACAGAAGTGCGAAG	chr11:69641511:+_chr12:4276005:+	CCND1--AC008012.1	TRUE	FALSE	103
GCGCCGACGGCAAGATGCAGGGGCTGAAAACGTTGTGTGACGTGATCCTCA	chr11:69703261:-_chr7:23123777:+	FGF19--KLHL7	TRUE	FALSE	1
ggccggggccgcgcctggggaagaagAGCTTTTACTCAAGTGTTTACCTTT	chr11:70203745:+_chr11:78493195:-	FADD--NARS2	TRUE	FALSE	1
GACAGCTCAACACGGCACTTCCACAGGTGAATTACTTGGAAACTGCACAAC	chr11:70272436:+_chr11:71521090:+	PPFIA1--NADSYN1	TRUE	FALSE	1
CAGCCCTGCGAGATGAGCCTTCCAAGTCATCCAGTTTGGCTTCGTCACCCT	chr11:70339306:+_chr11:70170887:+	PPFIA1--ANO1	TRUE	FALSE	1
TGGACAGACTGGGCGTCATGACCCTTGAAGCTAAACTCCAAGGTGGAAAGG	chr11:70348420:+_chr11:74834676:+	PPFIA1--RNF169	TRUE	FALSE	1
AACTGGCAAAGAAGCATTAGGACAAGCTGCCACCTTCATGGAGCACTGGAA	chr11:70355811:+_chr11:70149710:+	PPFIA1--ANO1	TRUE	FALSE	1
GAAAAAAATCGTAAACTTCAAAAAAACTGCCACCTTCATGGAGCACTGGAA	chr11:70356254:+_chr11:70149710:+	PPFIA1--ANO1	TRUE	FALSE	1
GAAAAAAATCGTAAACTTCAAAAAAAAATCTGCATCACAGAAGATATCCAG	chr11:70356254:+_chr11:70647341:+	PPFIA1--SHANK2-AS2	TRUE	FALSE	1
AGAAGAAAGTCAGAGTGAAATAAAAGAGGCCGCCGGGGCCGTGGATGGGGA	chr11:70372574:+_chr11:70078542:+	PPFIA1--ANO1	TRUE	FALSE	1
GGCTCCGGGCACCAGGAGCATATCAAGATGATGATAAAAGCTTTAGGAGAG	chr11:70407591:+_chr11:70378030:+	CTTN--PPFIA1	TRUE	FALSE	1
AGGAAGAGGCCAGGAGGAAGCTGGAGATAAACCCGAGGAGATAGTCCCGGC	chr11:70429199:+_chr11:70492465:-	CTTN--SHANK2	TRUE	FALSE	1
AGGAAGAGGCCAGGAGGAAGCTGGAGGTAGTAGCCATGGTTATGTGGGTTC	chr11:70429199:+_chr17:59032090:-	CTTN--TRIM37	TRUE	FALSE	1
GGCTGCCCTCGAGCCCCGTCTATGAGGACAAAGTAAATGAATGATTGAAGA	chr11:70431280:+_chr11:90914870:+	CTTN--DISC1FP1	TRUE	FALSE	1
GCCAAGTCCGCCAGCCTCGCTCCAAGGACCTCCACAAAAAGTACTCGTACA	chr11:70485314:-_chr11:63996530:+	SHANK2--OTUB1	TRUE	FALSE	1
CAACCCTTGGCGGAGCCTGCCTGCAGGGCATTCTACTTGGACAAGTCAAAT	chr1:17053948:-_chr8:68191722:+	SDHB--PREX2	TRUE	FALSE	2
TAAGGACCGGGGACTTCTTGATTGAGACATGATACAGCTTCTGATAGAGAA	chr11:70659828:-_chr11:70072939:-	SHANK2--LINC02584	TRUE	FALSE	1
TAAGGACCGGGGACTTCTTGATTGAGAATGCGTCAACCTTTGAGGATGTCA	chr11:70659828:-_chr11:70425332:+	SHANK2--CTTN	TRUE	FALSE	1
TAAGGACCGGGGACTTCTTGATTGAGTGGGGGCCCCTGAAGCCACTGATGG	chr11:70659828:-_chr11:75005413:+	SHANK2--NEU3	TRUE	FALSE	1
TCCTATGACAGCTTCGACACTTCCAGGTTCAACTTTCATTTGAGCAGCCAG	chr11:70698688:-_chr11:105092584:-	SHANK2--CARD17	TRUE	FALSE	1
TCCTATGACAGCTTCGACACTTCCAGGTCCAACATCTGGAAATCACCTTAC	chr11:70698688:-_chr11:105099421:-	SHANK2--CARD17	TRUE	FALSE	1
TCCTATGACAGCTTCGACACTTCCAGAGGGTCACCATGAAGTTCAATCCCT	chr11:70698688:-_chr5:172959865:+	SHANK2--RPL26L1	TRUE	FALSE	1
GTGTAAGCCCAGGGACAGCCAGGCAGCGTGGTACCATGCGACGACGCTATG	chr11:70798443:-_chr11:67180079:+	SHANK2--KDM2A	TRUE	FALSE	1
CAAGAACCACAAGGAAACAGACATTGGTATTTTGGAGATAACGGCAGTGGA	chr11:70896501:-_chr11:69816423:-	SHANK2--FGF3	TRUE	FALSE	1
CAAGAACCACAAGGAAACAGACATTGATAATCCACCTTGCCTCATCAAACC	chr11:70896501:-_chr3:148288935:+	SHANK2--LINC02046	TRUE	FALSE	1
CAAGAACCACAAGGAAACAGACATTGAATTTTTGAGAAAAACTGATTTGCA	chr11:70896501:-_chr4:92300885:-	SHANK2--AC112695.1	TRUE	FALSE	1
gaagaggatcctccataaacgatcagACTTATCTAAAAACAGACTGGTTGA	chr11:71448885:+_chr13:46650201:+	AP002387.1--LRCH1	TRUE	FALSE	1
AGAGAGTTGGCCCAGCAGATTGGAAGGCCCAAATTATGTGTTCTTCTATTT	chr11:71483017:+_chr11:68711049:-	NADSYN1--TESMIN	TRUE	FALSE	1
AAAACCTGGCGCTGCAAAATGTGCAGGCCCAAATTATGTGTTCTTCTATTT	chr11:71484447:+_chr11:68711049:-	NADSYN1--TESMIN	TRUE	FALSE	1
CCACCATCAAAAAGTGGGAAGAGAGGATGAGAATTGTGCATCAATGTTCAA	chr1:171542229:+_chr1:199041556:+	PRRC2C--LINC01221	TRUE	FALSE	1
CCCAGACAGGTGGCGACGGCAGAGGATGCCCTTCCGAGAGGCCCCGGCGTA	chr11:71639769:+_chr11:70820682:-	AP000867.4--SHANK2	TRUE	FALSE	1
CAGCTGGGATGCCCACCCAGCAGCAGCAGCTGCACACAAACCTGTGATTTC	chr1:171786078:+_chr1:157589458:-	METTL13--FCRL4	TRUE	FALSE	1
GCTGCAGCTTGTTACTTCTAAAGCAGGGTCACCAGATCCTCCTCCTCCTGC	chr1:171921821:+_chr1:171813875:+	DNM3--METTL13	TRUE	FALSE	1
GCCATGTGGTATCATTTTCTTCTCAGGTTTTTTGGAACGAAGTGGATGATG	chr11:71923309:-_chr11:67999680:-	AP002495.1--UNC93B1	TRUE	FALSE	1
ctgctggggaacgggagctggatgagatttattgtctcctcttctacaagg	chr11:71929124:+_chr11:78546509:+	RNF121--AP003110.1	TRUE	FALSE	1
ctgctggggaacgggagctggatgaggttttggtatcaagatgatgctggc	chr11:71929124:+_chr11:78555215:+	RNF121--AP003110.1	TRUE	FALSE	1
AGCAGAGGCACCCACGCTCCTACAATATCGGGACTTACAGAAGTCTACCAA	chr11:71960891:+_chr11:78441117:-	RNF121--NARS2	TRUE	FALSE	1
ATCTTCATCAAGATCATTGACAGAATgccatcaaactccaaatggtcgtgc	chr11:72029205:-_chr11:72163379:-	NUMA1--AP000812.1	TRUE	FALSE	1
TAGTGTGTGGAGGCTTCCACCAGGAGgccatcaaactccaaatggtcgtgc	chr11:72069842:-_chr11:72163379:-	NUMA1--AP000812.1	TRUE	FALSE	2
TAGTGTGTGGAGGCTTCCACCAGGAGGCCATCATGATGAAGCCCTGGCTGT	chr11:72069842:-_chr22:28096408:-	NUMA1--TTC28	TRUE	FALSE	1
CAAGACTGGAGAGGAAGCGACTGCGGTTCTACAGCGAGTCGGGCATGCCTA	chr11:72080885:+_chr11:71994719:+	AP000812.5--RNF121	TRUE	FALSE	2
CCATCCCGTTCTCTGATTTGCAGCAGGAGCCCCTTGTGGCAGCAGCACTAC	chr11:72098289:-_chr11:73227981:+	LAMTOR1--P2RY2	TRUE	FALSE	1
GCTTGTCCTGGTATAAAGATGATGAGCCCTTCCAAGCAGATGGTTGGTGTG	chr1:172131288:+_chr1:176840173:+	DNM3--PAPPA2	TRUE	FALSE	1
AGAAGAGAAGACTCAATGGAAGACAGGCATCAGTGTTTTTCTGACCGAAGT	chr1:1721596:-_chr1:1765446:-	AL031282.2--NADK	TRUE	FALSE	2
GCTGGTTACCTCGTGAGGCGCCTCAGGAGCGGTGCCGCTGGCCTGTGGCTT	chr1:1724763:+_chr1:2098347:+	AL031282.1--PRKCZ	TRUE	FALSE	1
TGCCTCTTTCTGTGCTCTCTGGTCTGGAATGTATACAAAGACTATCGCTTC	chr1:172533497:+_chr1:172308728:+	SUCO--DNM3	TRUE	FALSE	2
AAGGCCCTTATCAGCCACCTGTACTGTTCTCCAGGTTGGGCAATAGATAGG	chr11:72696549:-_chr3:149276623:-	ARAP1--CPHL1P	TRUE	FALSE	1
AAGGCCCTTATCAGCCACCTGTACTGGAATAGATAATCATTATCAAGGGAC	chr11:72696549:-_chr3:149276901:-	ARAP1--CPHL1P	TRUE	FALSE	1
TGGATCGGACGCTGCACAAGATCAAGGTGGTCCGGGACTACAATCTTCAGC	chr11:72780975:-_chr11:72902638:-	STARD10--FCHSD2	TRUE	FALSE	2
CTAGAGAAAATATTCGTAAAGCAGAGGATCCTCAGTCTTCCACAATGAACC	chr11:72887470:-_chr11:73468492:-	FCHSD2--FAM168A	TRUE	FALSE	2
AAACAGATTTAGTTAACATTATGAAGCCCTACGTCTGTGACCCTCGACGAC	chr11:72984088:-_chr11:67415368:+	FCHSD2--CARNS1	TRUE	FALSE	1
AAACAGATTTAGTTAACATTATGAAGGTAGCTGTGAAGCTCAGTGGCTGGC	chr11:72984088:-_chr11:67419487:+	FCHSD2--CARNS1	TRUE	FALSE	1
AAACAGATTTAGTTAACATTATGAAGggagtatttccattttaaccggaaa	chr11:72984088:-_chr11:72088297:+	FCHSD2--AP000812.5	TRUE	FALSE	2
AAACAGATTTAGTTAACATTATGAAGGTTTCCACTGTATCCAAAAGGAGGG	chr11:72984088:-_chr11:76065710:+	FCHSD2--UVRAG	TRUE	FALSE	1
CTGCTATTGAAAGAGAGTATGCACAGATATGATTTGGCTATCAAAGACCTT	chr11:73083695:-_chr1:183577707:-	FCHSD2--NCF2	TRUE	FALSE	1
GAATGTGATTTGCTTGAAGATATGAGTTGGAAAGACATCTTTGATCACCAG	chr11:73140031:-_chr11:73730823:-	FCHSD2--RAB6A	TRUE	FALSE	1
TTACCAAGCATCCTCTGCGGCTTTCAGTGTTAAAATCATCACACAACAGGT	chr11:73419874:-_chr11:76513386:+	FAM168A--EMSY	TRUE	FALSE	1
ccgTTTTCGCCTGCAGCTGCTCACCGAGATTGTGAAGCTAAGTGCTGTGAG	chr11:73597923:-_chr11:46846610:+	FAM168A--LRP4-AS1	TRUE	FALSE	1
ccgTTTTCGCCTGCAGCTGCTCACCGCTCTTTCGACGTGTAGCAGCAGCTT	chr11:73597923:-_chr11:73679720:-	FAM168A--RAB6A	TRUE	FALSE	3
AGTTCACCCAACATAACTTTCAAGAGCGAGGACGGTGTCGTGGAGAGGTCC	chr1:173734286:+_chr1:206454878:+	KLHL20--SRGAP2	TRUE	FALSE	1
AGGAGAGAAGCCCATCTATTCTGTAGGCCTGGAAGAAACGCTGGTTTATCC	chr11:73808350:+_chr11:78280901:-	MRPL48--GAB2	TRUE	FALSE	1
AGGAGAGAAGCCCATCTATTCTGTAGTACCTTCTGTCTGACTTCAACCCCA	chr11:73808350:+_chr11:78364103:-	MRPL48--GAB2	TRUE	FALSE	1
TCTCTCTCCATTAAAGTCGAGGAAAGCGGAATCCCGACTGTGCCTGGGAAG	chr11:73844976:+_chr22:38059234:+	MRPL48--PICK1	TRUE	FALSE	1
TTGCCTGGACCAGCTTAATGGTTCTGCATCAGTGAGCGACAGCTCCCCCTA	chr1:173865857:-_chr14:36666456:+	GAS5--PAX9	TRUE	FALSE	1
GGCCTGGCTGAGCTGTCATCCCCCAGGATCCTCAGTCTTCCACAATGAACC	chr11:73878819:+_chr11:73468492:-	PAAF1--FAM168A	TRUE	FALSE	1
GATTTACTGTGAATGAAATAAACAAGCCTGCCCCTGCGCTTCTGGGTGAAC	chr11:73887457:+_chr3:127032387:+	PAAF1--PLXNA1	TRUE	FALSE	1
GCTGAGGACCTTACATTGACATTCAGACAGACCATGGATTCTTACAGTGCA	chr1:173941265:-_chr1:173811306:-	RC3H1--CENPL	TRUE	FALSE	1
GCTGAGGACCTTACATTGACATTCAGGGGATTTCAGTCTCCACATAGTTTT	chr1:173941265:-_chr1:173824019:-	RC3H1--CENPL	TRUE	FALSE	1
AAGAGCAATGCACTTGAGCTTGAAAGACACAGGCAGCCATGCCGCGCAGCC	chr11:74074253:-_chr11:71147338:-	C2CD3--SHANK2	TRUE	FALSE	1
GGCAGCGCCCGCGGAGACGTGAAGAGGCTGAAAATGATGAGAATGGACAAG	chr1:174159657:+_chr1:172379018:+	RABGAP1L--DNM3	TRUE	FALSE	1
TGTAGCTTTGGATCTGCGAAGTCATGGTAATAACTGCCTCTCACTGCAAGT	chr11:74222369:+_chr11:65466085:+	PPME1--AP000769.1	TRUE	FALSE	1
ACCCCAGGATGATGAAGCAGAAGAGGGTCTACAGGTCACAATGATTCTGGT	chr1:174305127:+_chr1:173602772:+	RABGAP1L--AL139142.1	TRUE	FALSE	1
ACCGCAAGGAAGACAATGGATACAAGGGTATGCAGAAGTTGGCTAGTCAAT	chr11:74368492:-_chr11:73015885:-	PGM2L1--FCHSD2	TRUE	FALSE	1
TCTTGGGGAGAGTTGCTAGGAAAATGGTGTACCAACATTCGACCAGGAGAG	chr1:174371072:+_chr1:173733713:+	RABGAP1L--KLHL20	TRUE	FALSE	2
ATAGATACCGAATTCTTATCACAAAGGTGTACCAACATTCGACCAGGAGAG	chr1:174394145:+_chr1:173733713:+	RABGAP1L--KLHL20	TRUE	FALSE	2
ATAGATACCGAATTCTTATCACAAAGAAATACTTAAAAAGGAAAGACATTG	chr1:174394145:+_chr1:173845229:+	RABGAP1L--DARS2	TRUE	FALSE	1
tcaaaagcatttgttgttttgaggtgGAGTGGAAATGAAGAAGATCACTGA	chr1:1744251:-_chr1:11923489:-	SLC35E2A--KIAA2013	FALSE	FALSE	1
GCGGCGGAGACTGCATCAGGCTCTCGGAGTGGAAATGAAGAAGATCACTGA	chr1:1745724:-_chr1:11923489:-	SLC35E2A--KIAA2013	FALSE	FALSE	1
GCCGCGTGCCGCGCCTGCGGAGCCAGGGCCAGCGGGTGAGGTACCCCAGGT	chr11:74749382:+_chr11:75162655:+	RNF169--SLCO2B1	TRUE	FALSE	1
GGTGGCCGACACGGGCGACTTCCACGTGAAGATAGTGATCCGGGGAGACAG	chr11:747578:+_chr9:136823525:+	TALDO1--AL355987.2	TRUE	FALSE	2
catagactcccaaagggaaattcttgCCTGAAGAATAAGTAGTGAAAGCAT	chr11:74876977:+_chr8:40532238:-	AP001992.1--ZMAT4	TRUE	FALSE	1
CATGAAAAAGGATGTTGACCGGACAGCCCTACGTCTGTGACCCTCGACGAC	chr11:74906239:-_chr11:67415368:+	XRRA1--CARNS1	TRUE	FALSE	1
CATGAAAAAGGATGTTGACCGGACAGGTAGCTGTGAAGCTCAGTGGCTGGC	chr11:74906239:-_chr11:67419487:+	XRRA1--CARNS1	TRUE	FALSE	1
TGGCAGCTGTCCTCCAGTCTTAAAAGGGCCAGCGGGTGAGGTACCCCAGGT	chr11:74969699:+_chr11:75162655:+	SPCS2--SLCO2B1	TRUE	FALSE	1
ACTTCCGACTTGGACTCCGAAGATCGACAAGGCGCCTCTGTCGAAGAGCCT	chr1:174999689:+_chr13:99238427:+	CACYBP--UBAC2	TRUE	FALSE	1
ACCCAGCCCCCATGGCTTCAGAAGAGGTACCAACCAAGAAGCTGAAGAAAT	chr1:175000195:+_chr1:174957457:+	CACYBP--RABGAP1L	TRUE	FALSE	1
AGGATGCTGGATGTTCATGGAGTGAGTTACTGCTACCAATGCCAAAGCCAG	chr11:75005625:+_chr11:66543981:-	NEU3--ZDHHC24	TRUE	FALSE	1
GCTCGCTGCTGCGGACGTTCAAGCAGATTCCCACAACTCCATGCTGTGTGC	chr1:175023364:-_chr1:175406777:-	MRPS14--TNR	TRUE	FALSE	1
GAGAGGAGCCTCGGCCCCGTACCCAGGCTACACCTGATGCAGGTGGACTCA	chr11:7514121:+_chr11:15175741:+	PPFIBP2--INSC	TRUE	FALSE	1
TCCAGGATGCTCTGGACAACAGCCAGtttacagttcccatctcacagtgag	chr11:75196679:+_chr11:83034782:-	SLCO2B1--RAB30	TRUE	FALSE	1
CAAAGAGGAACCCCCGCATCGGGAAGGAATGAATTCAGGGCATGGACGGAC	chr11:75268889:-_chr11:75608322:-	ARRB1--MAP6	TRUE	FALSE	1
CGGACCATGGGCGACAAAGGGACCCGGGCCAGCGGGTGAGGTACCCCAGGT	chr11:75351588:-_chr11:75162655:+	ARRB1--SLCO2B1	TRUE	FALSE	1
CGGACCATGGGCGACAAAGGGACCCGGTGGGGAACACAGCCTTGATTGTGT	chr11:75351588:-_chr11:75165787:+	ARRB1--SLCO2B1	TRUE	FALSE	1
CTGAAGATGGCTACTCTGGAGTTGAGGTCAAAATGCAGATCTTCGTGAAAA	chr11:75400777:+_chr17:16381902:+	RPS3--UBB	TRUE	FALSE	18
CTGAAGATGGCTACTCTGGAGTTGAGTGAACAGCAGAGAATTTCAAAGGAC	chr11:75400777:+_chr3:119500695:+	RPS3--TIMMDC1	TRUE	FALSE	1
CCCAGCCAGTCCCCACAGCATAACAGAGTGAATTACTGGAACTGAAACGGC	chr11:75404868:+_chr13:42900383:-	RPS3--EPSTI1	TRUE	FALSE	1
CATGAAGGAGAAGCTTATTTTCTCAGCCCAGGACCCAGGGATCTCCCCCAG	chr11:75436936:-_chr7:45068443:+	GDPD5--CCM2	TRUE	FALSE	1
TCATTGGCCACCGCGGGGCCCCCATGGGCGCTGTCCAAGACACCATCGGCC	chr11:75448977:-_chr11:76196718:-	GDPD5--WNT11	TRUE	FALSE	1
GCGGCCTGCGAGAGCCAAGGCTGCAGATCTGTCTATGGCAGTGCAGAAATT	chr11:75525210:-_chr11:100770343:+	GDPD5--ARHGAP42	TRUE	FALSE	1
TGCATGTGGAGCTGCCGTCTCAGCAGGTTATTTCACAGTTGAGGATTTTGG	chr11:75815524:+_chr11:103358243:+	UVRAG--DYNC2H1	TRUE	FALSE	1
TGCATGTGGAGCTGCCGTCTCAGCAGATAACGTGTCCAGGAGAGACAGCAC	chr11:75815524:+_chr11:104905557:-	UVRAG--CASP17P	TRUE	FALSE	1
TGCATGTGGAGCTGCCGTCTCAGCAGATCTATCCAATAAAGGAGAGAAAGG	chr11:75815524:+_chr11:104909008:-	UVRAG--CASP17P	TRUE	FALSE	1
TGCATGTGGAGCTGCCGTCTCAGCAGGTGGAGGCAATGCCCAGAGCTGTGG	chr11:75815524:+_chr11:69341510:+	UVRAG--MYEOV	TRUE	FALSE	1
TCTTACGATGTCTTCTCTTTGCTACGGTGTGGTGTCAGCACAGCGGCAGGT	chr11:75912039:+_chr2:89662601:+	UVRAG--AC006453.3	TRUE	FALSE	1
GCAACAAATTGCATTACAAGACAAAGATTTAGTGCTATACAATGTGCAGCT	chr11:75983513:+_chr11:74618537:+	UVRAG--POLD3	TRUE	FALSE	1
GCAACAAATTGCATTACAAGACAAAGCCGAGATCTGCACTGTGGGCTTCAT	chr11:75983513:+_chr11:75719992:+	UVRAG--MOGAT2	TRUE	FALSE	1
CTGAGGAAGGAGTGCACTGCAAAAAGCATGATGATTTCAAGCTGACCTACA	chr11:76004089:+_chr11:115377182:+	UVRAG--AP000462.1	TRUE	FALSE	1
GACAAACTGACGGAAAAGGAGAGAGAGGATTTGGATCCTGCTCCTAATCCA	chr11:76016980:+_chr11:108288977:+	UVRAG--ATM	TRUE	FALSE	1
GACAAACTGACGGAAAAGGAGAGAGAAATGGTGCTGGAAGGAAACCCTGAA	chr11:76016980:+_chr11:66468128:+	UVRAG--PELI3	TRUE	FALSE	1
GACAAACTGACGGAAAAGGAGAGAGACTACAATGGTTGTCTGGCAAGTGGG	chr11:76016980:+_chr11:66471242:+	UVRAG--PELI3	TRUE	FALSE	1
GACAAACTGACGGAAAAGGAGAGAGATCTCCCCCAGATATGTCCTTCCCAG	chr11:76016980:+_chr11:93437543:+	UVRAG--DEUP1	TRUE	FALSE	1
ATGGAGCATGGACTAATGGTCAGGTGATCATTCTCAACTCTATGCACCGCT	chr11:76116015:+_chr11:67633103:-	UVRAG--TBX10	TRUE	FALSE	1
ATGACAAAATGTGGCCACAGCTTTTGATGCCTTTGACAATGAACTCATTCT	chr1:176184633:-_chr1:165891226:+	COP1--UCK2	TRUE	FALSE	1
GGCGTGTGCTATGGCATCAAGTGGCTACATCTTCATTTGATTGTACACCAT	chr11:76206325:-_chr11:83184679:+	WNT11--PCF11	TRUE	FALSE	1
gcagatacttgtgaagtcattgggagAATGAATTTATCCTTATATTTGGGT	chr11:76364338:-_chr11:76454749:+	THAP12--EMSY	TRUE	FALSE	1
gcagatacttgtgaagtcattgggagTATGTCTGGACCTAATAGCTCTTCA	chr11:76364338:-_chr11:76458183:+	THAP12--EMSY	TRUE	FALSE	1
TTGAGACCTCTATGATCTGTAGAACTTATGTCTGGACCTAATAGCTCTTCA	chr11:76365852:-_chr11:76458183:+	THAP12--EMSY	TRUE	FALSE	1
TTCAGGTTCCCGCGGGACCCTGCCAGGGCCAGCGGGTGAGGTACCCCAGGT	chr11:76380748:-_chr11:75162655:+	THAP12--SLCO2B1	TRUE	FALSE	1
GAGCAGGCGGTTCCTGGGCTGCTCCGGGTTACCTGTTCGGGTGGGCCCATT	chr11:76381374:+_chr11:69057578:+	GVQW3--TPCN2	TRUE	FALSE	1
AAAATAGCTCATGTTTGAGGAAAAAGGGTTACCTGTTCGGGTGGGCCCATT	chr11:76382293:+_chr11:69057578:+	GVQW3--TPCN2	TRUE	FALSE	1
AAAATAGCTCATGTTTGAGGAAAAAGGCCTGGAAGAAACGCTGGTTTATCC	chr11:76382293:+_chr11:78280901:-	GVQW3--GAB2	TRUE	FALSE	1
GAatttatttgaggccctacgacgtgAAGTCTCTATTATCTGGGGGAATGT	chr11:76444278:-_chr11:86386051:+	AP002360.1--CCDC81	TRUE	FALSE	1
CTTGGAGAACTATCAAAAGTTCTTAGcacttctttctcctgctgccctgtg	chr11:76451957:+_chr9:26748216:+	EMSY--AL451137.1	TRUE	FALSE	1
AGACAACAAACACAACAACACAGAAGTGATGGCTGGGCTGACAGGTATGAT	chr11:76464080:+_chr11:88653403:-	EMSY--GRM5	TRUE	FALSE	1
CCTTGCTGCTTACCCTCGGACCAGCGGTCTCGGTCACATACTATGGGCCCA	chr1:17656708:+_chr1:17375427:+	ARHGEF10L--PADI6	TRUE	FALSE	1
TGGAAGCCACCACCCTGCAGCCTCAGGAACTCGTAACATTCAGGGATGTGG	chr1:17664595:+_chr4:59430:+	ARHGEF10L--ZNF595	TRUE	FALSE	1
CGTGACCTGGTACATCGCCGAGTTCTAGCCGGCGATTAGATACTGAAGAAT	chr11:76861079:+_chr11:68070857:-	ACER3--CHKA	TRUE	FALSE	1
ATCTTCCTGGCGTGTGGTTTCAAAGTGTACATCCAGACACTGAAGGACCAC	chr11:770314:-_chr11:870499:-	GATD1--CHID1	TRUE	FALSE	1
ACCCCCATCCTCCTGCATGTTCTCTGGTACATCCAGACACTGAAGGACCAC	chr11:770679:-_chr11:870499:-	GATD1--CHID1	TRUE	FALSE	1
CCTCCCGGGAGTCGCTGTGGCAAAAGGAACGAGTTGAAGCAGTTAATATGG	chr11:77093813:+_chr5:138556866:-	CAPN5--HSPA9	TRUE	FALSE	1
AACCTGCTCTTCCTCTGTGGCAGCCGGTACATCCAGACACTGAAGGACCAC	chr11:770993:-_chr11:870499:-	GATD1--CHID1	TRUE	FALSE	1
GAAGGATTCGGGCGCCTGCTTCAGTGGTACATCCAGACACTGAAGGACCAC	chr11:771333:-_chr11:870499:-	GATD1--CHID1	TRUE	FALSE	1
cgagaggagCTGAGCGAGCGCGGAAGgatggaatacagggggcacagttag	chr11:77473552:-_chr11:77918061:+	PAK1--AAMDC	TRUE	FALSE	1
cgagaggagCTGAGCGAGCGCGGAAGATCATCCGGGCGGCCTGCAGAACCA	chr11:77473552:-_chr11:78903523:-	PAK1--TENM4	TRUE	FALSE	1
TGTTATGGTGAATGCCAAATTTGAAGTCACAGTCCAGCACACAAATACTAC	chr11:77629763:-_chr11:78712714:-	CLNS1A--TENM4	TRUE	FALSE	1
AATGGTTCTGCCCACCTTGCCAACATACCAAGTCCGGAACAGCTACTACAT	chr11:77693507:-_chr11:78676387:-	RSF1--TENM4	TRUE	FALSE	1
AAGATACAAATTCTAAAGTAAGCAAGGCCTGGAAGAAACGCTGGTTTATCC	chr11:77700721:-_chr11:78280901:-	RSF1--GAB2	TRUE	FALSE	1
TTGAATGCAAACTAGCACTCTTAAAGTGGACTGCATGGACCCCACATGTTC	chr11:77747036:-_chr11:78805492:-	RSF1--TENM4	TRUE	FALSE	1
ACAGATGGGAAAAATATTTGATCAAGTGGACTGCATGGACCCCACATGTTC	chr11:77764598:-_chr11:78805492:-	RSF1--TENM4	TRUE	FALSE	1
CCCGCAGGCGCCCGCGGCAGCGAACGCTATACACAGAATGGGATTTTACAT	chr1:1778289:-_chr1:1545002:-	NADK--SSU72	TRUE	FALSE	1
GGGATTGGAGAGAAACAGGAACTGAGGTCTGAGCTCTTTCTACTCGGAGCT	chr11:77842628:+_chr1:229531731:-	AAMDC--ABCB10	TRUE	FALSE	1
ATAGTAACAGCACGAACTACACGAGGGAGCAAATGTGCCTAATGGTAGCTG	chr11:77901421:-_chr11:47835809:-	INTS4--NUP160	TRUE	FALSE	1
TGCGATTAGTTGATGTGGCCTGCAAGGGTCTTTTTGGAGTTCCTGAGCTGA	chr11:77978996:-_chr13:23886506:-	INTS4--MIPEP	TRUE	FALSE	1
GGATTCTCTTGGAACATTATTACAAGGGCCCAGAGGCTTTCTCCGATGTCT	chr11:77991108:-_chr11:78106912:-	INTS4--ALG8	TRUE	FALSE	1
GGATTCTCTTGGAACATTATTACAAGGCCTGGAAGAAACGCTGGTTTATCC	chr11:77991108:-_chr11:78280901:-	INTS4--GAB2	TRUE	TRUE	1
CCGGCGGAGGCCGATCGCGACGGCTGGCAGTGTGTACACAAGGAAGGAAAT	chr11:78079579:-_chr15:58420105:-	NDUFC2--ALDH1A2	TRUE	FALSE	2
GCAACAGAGCTGGGTCCGGGTGTACGTTTTCCACTAGACTGCATGCGTCCT	chr1:178094694:+_chr1:166082605:+	RASAL2--AL626787.1	TRUE	FALSE	1
AGCAAAAAAGGATAAGTTAAAAGAAGGTGCGCGTCTACAGCCCGTACCAAG	chr11:78141702:+_chr11:73660753:+	KCTD21-AS1--PLEKHB1	TRUE	FALSE	1
cagcctcccaagtagctggattacagGTGCGCGTCTACAGCCCGTACCAAG	chr11:78149093:+_chr11:73660753:+	KCTD21-AS1--PLEKHB1	TRUE	FALSE	1
AGGGCCCAGTATGGTTGGtctgtaaaCCAGGGAAAATGATTGTGGGCCGAT	chr11:78186681:-_chr11:78223676:-	KCTD21--GAB2	TRUE	FALSE	1
GAGAGGCTGCAGAGCGAGGGCAGGAGCCAGGGAAAATGATTGTGGGCCGAT	chr11:78188573:-_chr11:78223676:-	KCTD21--GAB2	TRUE	FALSE	1
GGCTCTGGCCCACCGGGGTCCGGGAGtggactgggagtgaccaacaatcag	chr11:78189157:+_chr11:78756245:+	USP35--AP002768.1	TRUE	FALSE	1
CTTCAATCAGGCTGAGGAGAGCACAGCATTTCTTATACTGAAGCAGTGGAG	chr11:78280601:-_chr11:78469313:-	GAB2--NARS2	TRUE	FALSE	1
GGGAGATTAAAGAGAGGAATAAGGAGGAACGAATGTTCAATGCAGAGAATG	chr11:783671:+_chr11:764813:+	AP006621.3--TALDO1	TRUE	FALSE	1
CTCCCGAGAAGAAGTTGAGGCGCTATGCTATTCAGCTTGACCCTGAAGAAA	chr11:78417646:-_chr11:66193486:+	GAB2--PACS1	TRUE	FALSE	1
CTCCCGAGAAGAAGTTGAGGCGCTATGTTGATCATTTTGGATTTAATACTG	chr11:78417646:-_chr11:82860117:-	GAB2--PRCP	TRUE	FALSE	1
GAGCTGGAGAACTTTTTCAACTTGAAGATTGTGAATTATACACCAGATTTG	chr11:78559539:-_chr11:102779361:-	NARS2--MMP10	TRUE	FALSE	1
GAGCTGGAGAACTTTTTCAACTTGAACAATACCTAGAAAAGTACTACAACC	chr11:78559539:-_chr11:102779745:-	NARS2--MMP10	TRUE	FALSE	1
GAGCTGGAGAACTTTTTCAACTTGAAGACATTCAGTCAGAAGAAGGCTGCT	chr11:78559539:-_chr11:73083740:-	NARS2--FCHSD2	TRUE	FALSE	1
CTGAGGCGACGGCCGCGGCTGCACAGTGAATGTGGTGGAGGCACTTCAGGA	chr1:178725419:+_chr1:145947782:-	RALGPS2--LIX1L	TRUE	FALSE	1
CAGTATTTAAAGCTATTCAACCAGATGTGCCAGATGTGACATCCAGATGAC	chr1:178785607:+_chr2:91817951:+	RALGPS2--IGKV1OR2-1	TRUE	FALSE	1
GATGACACCTTGCATTCCCTATTTAGGAACTGTGGAAGGTGCATCAGTGAA	chr1:178833550:+_chr1:179043715:+	RALGPS2--FAM20B	TRUE	FALSE	1
GGTTTCCTTTCTCACCACTGCCATTGCCTTGCCTCCCCGATTGAAAGAGAT	chr11:78854104:-_chr8:32595828:+	TENM4--NRG1	TRUE	FALSE	1
TTCAGAACGTGCTGACATGGAGCCAGGTTCCTTCCTACCATCCTCCCTGAA	chr11:79215808:-_chr11:76868120:+	TENM4--ACER3	TRUE	FALSE	1
CGGCTTCAATATCTTCACCCAGCATGTCTGGTGTCTCGGATTTGTTCCTGT	chr1:179229241:-_chr1:41849089:-	ABL2--HIVEP3	TRUE	FALSE	2
CGGCTTCAATATCTTCACCCAGCATGGTGTTCATGAAAAAAATGCACAAAA	chr1:179229241:-_chr1:41918524:-	ABL2--HIVEP3	TRUE	FALSE	1
CGGCTTCAATATCTTCACCCAGCATGTGCTGGAGAAGAGCGAGTTCAGGGA	chr1:179229241:-_chr20:48660061:-	ABL2--PREX1	TRUE	FALSE	1
CCCGGCGGTAGCAGCCTGCAGCCACGATGCTGAAGTTCCGAACAGTCCATG	chr11:79440509:-_chr11:66872159:-	TENM4--PC	TRUE	FALSE	1
AACATAGAGCTGACATTAACTGTCAGGTACCAACCAAGAAGCTGAAGAAAT	chr1:180397516:-_chr1:174957457:+	ACBD6--RABGAP1L	TRUE	FALSE	1
TCAGGACCAGGCACCTTCTGTGGAAGAAAACCCATATAGACAGCTGCCTTG	chr1:180682411:+_chr1:185128747:-	XPR1--TRMT1L	TRUE	FALSE	1
CCGAGCAACTTAAGAACCAGATTCGAATTAGCCTGAGGCCTGCTCAGTCGT	chr1:1825397:-_chr11:10801087:-	GNB1--EIF4G2	TRUE	FALSE	1
AGTTCACACACAAACATTGTTTTCAGAATGAAAGCAATTTTATCCTAGTTT	chr11:82838387:-_chr11:112217761:+	PRCP--BCO2	TRUE	FALSE	1
ACATTATCTGGTTTTGTAATAACACGCATCTGACAGATACGTCTCATGGTG	chr11:82859977:-_chr11:77961138:-	PRCP--INTS4	TRUE	FALSE	1
ATCAACCTTATGATTGGCAGTACACGCGTCCAAGCCATATTTCCTACGCCG	chr1:182884813:+_chr22:41140140:+	DHX9--EP300	TRUE	FALSE	1
CTCCATCAACCTCACGCTGCACCTGGATTGTTTGTTGACACAAGTGTTTAC	chr1:183024134:+_chr1:182883139:+	LAMC1--DHX9	TRUE	FALSE	1
GGGTGGGGAGAAAAATCCCAAACCAGTTGCCACCTTCCAGAGAAGAGGTAC	chr11:83071691:-_chr11:70354301:+	RAB30--PPFIA1	TRUE	FALSE	2
GGGTGGGGAGAAAAATCCCAAACCAGGTTGTGACTTGATCCCAGTACAGTA	chr11:83071691:-_chr11:88567992:-	RAB30--GRM5	TRUE	FALSE	1
AAAGTGAAGCTTCCTTGGGAAACACTGTTTTGGAGTGTCACAGACCAAAGC	chr1:183232857:+_chr1:182828724:+	LAMC2--NPL	TRUE	FALSE	1
CAGGAGGCCACAAGATTAGCAGAAAGGTTTTGGAGTGTCACAGACCAAAGC	chr1:183234446:+_chr1:182828724:+	LAMC2--NPL	TRUE	FALSE	1
AGGAGCGTCGGAACCTGCTGCGCCTGGGGCCTTCCTGCTGTGCTGGACGCC	chr11:836442:+_chr11:640401:+	CD151--DRD4	TRUE	FALSE	1
TCCTCGCCTACGCCTACTACCAGCAGGTCCAGGGTGGCGCGTGGCTGCTGA	chr11:836843:+_chr11:639433:+	CD151--DRD4	TRUE	FALSE	1
TCCTCGCCTACGCCTACTACCAGCAGGGGCCTTCCTGCTGTGCTGGACGCC	chr11:836843:+_chr11:640401:+	CD151--DRD4	TRUE	FALSE	1
TCCTCGCCTACGCCTACTACCAGCAGGTTACGAAGTGACAGTGCTGGTGCG	chr11:836843:+_chr19:40458545:-	CD151--BLVRB	TRUE	FALSE	1
TATGGGAAGTTTTAAAGACAGAGGAGGAGGCAGCTGTATGGAGGCCAATAT	chr1:183742289:+_chr1:180562204:+	RGL1--OVAAL	TRUE	FALSE	1
CCAATAAAGGAGCAAGATGGCTAGGGGAGGCAGCTGTATGGAGGCCAATAT	chr1:183806485:+_chr1:180562204:+	RGL1--OVAAL	TRUE	FALSE	1
CCAATAAAGGAGCAAGATGGCTAGGGCTGGTTTCCTTTCAGACCCATCAAG	chr1:183806485:+_chr1:180565251:+	RGL1--OVAAL	TRUE	FALSE	1
CTTGGTTTACCTGGACCTCATGGAAAGGTTGATGGTGCATGTTGATAAAAG	chr1:184054435:+_chr11:11947945:+	TSEN15--USP47	TRUE	FALSE	1
ATCACTGCTTCCCTCAGCCATAACAGTTGACGAGCCAGGATAAAACCCCCG	chr1:184054863:+_chr1:183922222:+	TSEN15--RGL1	TRUE	FALSE	1
ATCACTGCTTCCCTCAGCCATAACAGacggaatctcactctgtcacccagg	chr1:184054863:+_chr1:200690309:+	TSEN15--AL445483.1	TRUE	FALSE	1
ATCACTGCTTCCCTCAGCCATAACAGGAGACCTTAAGATAGAAAAACTGCc	chr1:184054863:+_chr5:40513069:-	TSEN15--TTC33	TRUE	FALSE	1
ATCACTGCTTCCCTCAGCCATAACAGgggttctccacactggctgaacacc	chr1:184054863:+_chr5:40613381:-	TSEN15--TTC33	TRUE	FALSE	1
TAGCAGCCAGGAACCAAGAAAACTTGCTCCTGAATTCAGACCACAGATCCA	chr1:184507682:+_chr1:186398313:+	C1orf21--ODR4	TRUE	FALSE	1
TGGTCTCTTTCCTGTGGCCAGCCCAGCCATCGACGAGTACAAGCCCCAGGA	chr11:847300:+_chr11:755879:+	TSPAN4--TALDO1	TRUE	FALSE	1
TGGTCTCTTTCCTGTGGCCAGCCCAGAAAGTTTCCTACACTACTGAGGTTT	chr11:847300:+_chr11:783530:+	TSPAN4--AP006621.3	TRUE	FALSE	1
TGTTCGCCTTCAACCTGCTCTTCTGGCCATCGACGAGTACAAGCCCCAGGA	chr11:850367:+_chr11:755879:+	TSPAN4--TALDO1	TRUE	FALSE	1
TGTTCGCCTTCAACCTGCTCTTCTGGGTATTGGCAAGCTTGCCAGTGTACc	chr11:850367:+_chr11:812535:+	TSPAN4--RPLP2	TRUE	FALSE	1
GGAGCCCTGGGCTGGGGCAGGAGCCGataaggagactgaagcatctagagt	chr1:185045649:+_chr1:169056233:-	RNF2--AL135926.1	TRUE	FALSE	2
GGAGCCCTGGGCTGGGGCAGGAGCCGCCAGCTCTTGCTGATGGTGAGGAGC	chr1:185045649:+_chr1:169060519:-	RNF2--AL135926.1	TRUE	FALSE	2
GGAGCCCTGGGCTGGGGCAGGAGCCGGCTGCTGAGGCGCTGATCTGAGATG	chr1:185045649:+_chr1:185001481:+	RNF2--LINC01633	TRUE	FALSE	1
CCTTGTTCTTTTGTTATTCTGTGCACGTTCCATGTATGATGGCTTGGCTGA	chr1:185190642:+_chr1:201293942:+	SWT1--PKP1	TRUE	FALSE	1
GGCACAGACATTTTTTGACGTATCAGCTGGAACCATGgaggatgtagaaga	chr1:185928667:+_chr2:38231560:+	HMCN1--CYP1B1-AS1	TRUE	FALSE	2
CCTTTGGCCCTGTATCAGGAGCACAGAGATGTGAACTTTGTCCCCATAAGG	chr11:85974708:-_chr10:21586294:+	PICALM--MLLT10	TRUE	FALSE	1
CCTTTGGCCCTGTATCAGGAGCACAGGTGAAATCCCAATTGTTCCACTTAA	chr11:85974708:-_chr11:86392541:+	PICALM--CCDC81	TRUE	FALSE	1
CCTTTGGCCCTGTATCAGGAGCACAGAGGCCTGGCACTGTGGACTCGGTGT	chr11:85974708:-_chr11:86395334:+	PICALM--CCDC81	TRUE	FALSE	1
CAACCGCTTGGAATGCTGCAACAATGAGATGTGAACTTTGTCCCCATAAGG	chr11:85981129:-_chr10:21586294:+	PICALM--MLLT10	TRUE	FALSE	1
TTTTCTACCCCTAGTTCTTCTAACAGAACGATTTCGAGATTTACTACTGCC	chr11:86000643:-_chr11:89355043:-	PICALM--NOX4	TRUE	FALSE	1
GGGGCCCAAGAAAAAGCACCTGGACTTGGACTGTTCATCACCATTCATGAC	chr11:86068651:-_chr11:86508867:-	PICALM--ME3	TRUE	FALSE	1
[truncated: 7,814 more rows]

## Sheet: S7
Table S7. CCLE cell lines with high counts (>2SD above mean) of SF3B1-related neojunctions
[truncated: 11 more rows]

[truncated: 3 more sheets: S8, S9, S10]
